# Supplementary material for: Transcriptional Regulatory Systems in Pseudomonas: A Comparative Analysis of Helix-Turn-Helix Domains and Two-Component Signal Transduction Networks
Source: Int J Mol Sci. 2025 May 14;26(10):4677. doi: 10.3390/ijms26104677 (PMC12112638; doi:10.3390/ijms26104677)
Supplement: Supplementary file 1 [file ijms-26-04677-s001.zip]

Archive with 6 entries (6 files):
- Table S1_IJMS_NV.xlsx
- Table S2_IJMS_NV.xlsx
- Table S3_IJMS_NV.pdf
- Table S4_IJMS_NV.pdf
- Table S5_IJMS_NV.xlsx
- Table S6_IJMS_NV.xlsx
