# Supplementary material for: Transcriptional Regulatory Systems in Pseudomonas: A Comparative Analysis of Helix-Turn-Helix Domains and Two-Component Signal Transduction Networks
Source: Int J Mol Sci. 2025 May 14;26(10):4677. doi: 10.3390/ijms26104677 (PMC12112638; doi:10.3390/ijms26104677)
Supplement: Supplementary file 1 [file ijms-26-04677-s001.zip › Table S1_IJMS_NV.xlsx]

## Sheet: Proteins_annotations
#node	identifier	domain_summary_url	annotation	other_names_and_aliases
GbpR	160488.PP_2832	Transcriptional regulator, lysr family; Belongs to the LysR transcriptional regulatory family	https://smart.embl.de/smart/DDvec.cgi?smart=315:Pfam_HTH_1(22|81)+Pfam_LysR_substrate(105|315)+	1042730,24984427,AAN68440,AAN68440.1,GI:24984427,Galactose-binding protein regulator,GbpR,NC_002947.4,NP_744976,NP_744976.1,PP_2832,Q88J17,Q88J17_PSEPK,Transcriptional regulator, LysR family,WP_010953741.1,ppu:PP_2832,transcriptional regulator, LysR family
NikR	160488.PP_3341	Copg family transcriptional regulator, nickel-responsive regulator; Transcriptional regulator	https://smart.embl.de/smart/DDvec.cgi?smart=138:Pfam_RHH_1(3|41)+Pfam_NikR_C(53|129)+	1046996,24984982,AAN68945,AAN68945.1,Conserved hypothetical protein,GI:24984982,NC_002947.4,NIKR_PSEPK,NP_745481,NP_745481.1,Nickel-responsive regulator,NikR,PP_3341,Putative nickel-responsive regulator,Q88HL5,WP_010954217.1,conserved hypothetical protein,ppu:PP_3341
PP_0051	160488.PP_0051	Putative sigma-54 dependent transcriptional regulator; Identified by match to PFAM protein family HMM PF02954	https://smart.embl.de/smart/DDvec.cgi?smart=430:PAS(9|75)+AAA(155|298)+Pfam_HTH_8(393|427)+	1043532,24981391,AAN65685,AAN65685.1,GI:24981391,NC_002947.4,NP_742221,NP_742221.1,PP_0051,Q88RS8,Q88RS8_PSEPK,Sigma-54 dependent transcriptional regulator,WP_010951460.1,ppu:PP_0051,sigma-54 dependent transcriptional regulator
PP_0055	160488.PP_0055	Transcriptional regulator, lysr family; Belongs to the LysR transcriptional regulatory family	https://smart.embl.de/smart/DDvec.cgi?smart=295:Pfam_HTH_1(4|63)+Pfam_LysR_substrate(88|286)+	1043536,24981395,AAN65689,AAN65689.1,GI:24981395,NC_002947.4,NP_742225,NP_742225.1,PP_0055,Q88RS4,Q88RS4_PSEPK,Transcriptional regulator,Transcriptional regulator, LysR family,WP_010951464.1,ppu:PP_0055,transcriptional regulator, LysR family
PP_0079	160488.PP_0079	Transcriptional regulator, lysr family; Belongs to the LysR transcriptional regulatory family	https://smart.embl.de/smart/DDvec.cgi?smart=299:Pfam_HTH_1(10|69)+Pfam_LysR_substrate(91|298)+	1043560,24981421,AAN65713,AAN65713.1,GI:24981421,NC_002947.4,NP_742249,NP_742249.1,PP_0079,Putative transcriptional regulator,Q88RQ0,Q88RQ0_PSEPK,Transcriptional regulator,Transcriptional regulator, LysR family,WP_010951485.1,ppu:PP_0079,transcriptional regulator, LysR family
PP_0119	160488.PP_0119	Fur family transcriptional regulator, zinc uptake regulator; Belongs to the Fur family	https://smart.embl.de/smart/DDvec.cgi?smart=135:Pfam_FUR(4|125)+	1043612,24981465,AAN65753,AAN65753.1,Ferric uptake regulation protein,GI:24981465,NC_002947.4,NP_742289,NP_742289.2,PP_0119,Q88RL0,Q88RL0_PSEPK,Transcriptional regulator, Fur family,WP_003253002.1,Zinc uptake regulation protein Zur,fur,ppu:PP_0119,transcriptional regulator, Fur family
PP_0162	160488.PP_0162	Rna polymerase sigma-70 factor, ecf subfamily; Belongs to the sigma-70 factor family. ECF subfamily	https://smart.embl.de/smart/DDvec.cgi?smart=173:Pfam_Sigma70_r2(16|83)+Pfam_Sigma70_r4_2(111|164)+	1043685,24981513,AAN65795,AAN65795.1,ECF family RNA polymerase sigma-70 factor,GI:24981513,NC_002947.4,NP_742331,NP_742331.1,PP_0162,Q88RG8,Q88RG8_PSEPK,RNA polymerase sigma-70 factor, ECF subfamily,WP_010951551.1,ppu:PP_0162
PP_0163	160488.PP_0163	Transcriptional regulator, gntr family; Putative transcriptional regulator; Similar to GP:9947202; identified by sequence similarity; putative	https://smart.embl.de/smart/DDvec.cgi?smart=229:HTH_GNTR(25|83)+FCD(93|214)+	1043686,24981514,AAN65796,AAN65796.1,GI:24981514,NC_002947.4,NP_742332,NP_742332.1,PP_0163,Putative transcriptional regulator,Q88RG7,Q88RG7_PSEPK,Transcriptional regulator,Transcriptional regulator, GntR family,WP_010951552.1,ppu:PP_0163,transcriptional regulator, GntR family
PP_0204	160488.PP_0204	Transcriptional regulator, GntR family; Similar to GP:9948330; identified by sequence similarity; putative	https://smart.embl.de/smart/DDvec.cgi?smart=249:HTH_GNTR(16|75)+UTRA(96|236)+	1043733,24981560,AAN65837,AAN65837.1,GI:24981560,GntR family transcriptional regulator,NC_002947.4,NP_742373,NP_742373.1,PP_0204,Q88RC8,Q88RC8_PSEPK,Transcriptional regulator, GntR family,WP_010951588.1,ppu:PP_0204,transcriptional regulator, GntR family
PP_0242	160488.PP_0242	Transcriptional regulator, TetR family; Similar to GP:9946138; identified by sequence similarity; putative	https://smart.embl.de/smart/DDvec.cgi?smart=210:Pfam_TetR_N(21|67)+	1043810,24981600,AAN65874,AAN65874.1,GI:24981600,NC_002947.4,NP_742410,NP_742410.1,PP_0242,Q88R91,Q88R91_PSEPK,TetR family transcriptional regulator,Transcriptional regulator, TetR family,WP_010951618.1,ppu:PP_0242,transcriptional regulator, TetR family
PP_0352	160488.PP_0352	Rna polymerase sigma-19 factor, ecf subfamily; Belongs to the sigma-70 factor family. ECF subfamily	https://smart.embl.de/smart/DDvec.cgi?smart=172:Pfam_Sigma70_r2(15|81)+Pfam_Sigma70_r4(116|164)+	1044059,24981721,AAN65983,AAN65983.1,ECF family RNA polymerase sigma-70 factor,GI:24981721,NC_002947.4,NP_742519,NP_742519.1,PP_0352,Q88QY2,Q88QY2_PSEPK,RNA polymerase sigma-19 factor, ECF subfamily,RNA polymerase sigma-70 factor, ECF subfamily,WP_010951704.1,ppu:PP_0352
PP_0371	160488.PP_0371	Transcriptional regulator, lysr family; Belongs to the LysR transcriptional regulatory family	https://smart.embl.de/smart/DDvec.cgi?smart=307:Pfam_HTH_1(3|62)+Pfam_LysR_substrate(86|294)+	1044080,24981742,AAN66002,AAN66002.1,GI:24981742,LysR family transcriptional regulator,NC_002947.4,NP_742538,NP_742538.1,PP_0371,Q88QW3,Q88QW3_PSEPK,Transcriptional regulator, LysR family,WP_010951723.1,ppu:PP_0371,transcriptional regulator, LysR family
PP_0486	160488.PP_0486	Transcriptional regulator, GntR family; Identified by match to PFAM protein family HMM PF00155	https://smart.embl.de/smart/DDvec.cgi?smart=474:HTH_GNTR(31|90)+Pfam_Aminotran_1_2(110|461)+	1044256,24981867,AAN66116,AAN66116.1,GI:24981867,GntR family transcriptional regulator,NC_002947.4,NP_742652,NP_742652.1,PP_0486,Q88QK4,Q88QK4_PSEPK,Transcriptional regulator, GntR family,WP_010951780.1,ppu:PP_0486,transcriptional regulator, GntR family
PP_0534	160488.PP_0534	Two-component system, ompr family, response regulator pfer; Putative Transcriptional regulator PfeR; Similar to GB:X64838, SP:P30622, PID:35999, GB:X64838, SP:P30622, and PID:35999; identified by sequence similarity; putative	https://smart.embl.de/smart/DDvec.cgi?smart=230:REC(3|113)+Trans_reg_C(148|224)+	1044311,24981916,AAN66161,AAN66161.1,GI:24981916,NC_002947.4,NP_742697,NP_742697.1,PP_0534,Putative Transcriptional regulator PfeR,Q88QG0,Q88QG0_PSEPK,Transcriptional regulator PfeR,Transcriptional regulator PfeR, putative,WP_010951815.1,ppu:PP_0534,transcriptional regulator PfeR, putative
PP_0546	160488.PP_0546	Sigma-54 dependent transcriptional regulator; Similar to GP:9950215; identified by sequence similarity; putative	https://smart.embl.de/smart/DDvec.cgi?smart=725:Pfam_GAF(122|263)+PAS(277|342)+AAA(405|548)+Pfam_HTH_8(679|719)+	1044330,24981929,AAN66173,AAN66173.1,GI:24981929,NC_002947.4,NP_742709,NP_742709.2,PP_0546,Q88QE8,Q88QE8_PSEPK,Sigma-54 dependent transcriptional regulator,WP_049587192.1,ppu:PP_0546,sigma-54 dependent transcriptional regulator
PP_0574	160488.PP_0574	DNA-binding response regulator, LuxR family; Identified by match to PFAM protein family HMM PF00072	https://smart.embl.de/smart/DDvec.cgi?smart=258:REC(8|123)+COIL(132|168)+HTH_LUXR(187|244)+	1044369,24981960,AAN66201,AAN66201.1,DNA-binding response regulator, LuxR family,GI:24981960,LuxR family transcriptional regulator,NC_002947.4,NP_742737,NP_742737.1,PP_0574,Q88QC0,Q88QC0_PSEPK,WP_010951847.1,ppu:PP_0574
PP_0583	160488.PP_0583	Transcriptional regulator, AraC family; Similar to GP:9945995; identified by sequence similarity; putative	https://smart.embl.de/smart/DDvec.cgi?smart=259:Pfam_AraC_binding(24|172)+HTH_ARAC(176|258)+	1044391,24981970,AAN66210,AAN66210.1,AraC family transcriptional regulator,GI:24981970,NC_002947.4,NP_742746,NP_742746.1,PP_0583,Q88QB1,Q88QB1_PSEPK,Transcriptional regulator, AraC family,WP_010951856.1,ppu:PP_0583,transcriptional regulator, AraC family
PP_0594	160488.PP_0594	Transcriptional regulator, TetR family; Similar to GP:9945999; identified by sequence similarity; putative	https://smart.embl.de/smart/DDvec.cgi?smart=247:Pfam_TetR_N(55|101)+Pfam_TetR_C_3(102|244)+	1044405,24981982,AAN66221,AAN66221.1,GI:24981982,NC_002947.4,NP_742757,NP_742757.1,PP_0594,Q88QA0,Q88QA0_PSEPK,TetR family transcriptional regulator,TetR/AcrR family transcriptional regulator,Transcriptional regulator, TetR family,WP_010951865.1,ppu:PP_0594,transcriptional regulator, TetR family
PP_0595	160488.PP_0595	Lysr family transcriptional regulator, transcriptional activator for bauabcd operon; Belongs to the LysR transcriptional regulatory family	https://smart.embl.de/smart/DDvec.cgi?smart=305:Pfam_HTH_1(16|75)+Pfam_LysR_substrate(99|305)+	1044406,24981983,AAN66222,AAN66222.1,GI:24981983,LysR family transcriptional regulator,NC_002947.4,NP_742758,NP_742758.1,PP_0595,Q88Q99,Q88Q99_PSEPK,Transcriptional regulator, LysR family,WP_003255278.1,ppu:PP_0595,transcriptional regulator, LysR family
PP_0620	160488.PP_0620	GntR family transcriptional regulator; Similar to GB:M74011, SP:Q01244, PID:155552, GB:M74011, SP:Q01244, and PID:155552; identified by sequence similarity; putative	https://smart.embl.de/smart/DDvec.cgi?smart=254:HTH_GNTR(15|76)+FCD(101|230)+	1044437,24982010,AAN66246,AAN66246.1,GI:24982010,GntR family transcriptional regulator,NC_002947.4,NP_742782,NP_742782.1,PP_0620,Q88Q75,Q88Q75_PSEPK,Transcriptional regulator, GntR family,WP_010951884.1,ppu:PP_0620,transcriptional regulator, GntR family
PP_0661	160488.PP_0661	Lysr family transcriptional regulator, glycine cleavage system transcriptional activator; Belongs to the LysR transcriptional regulatory family	https://smart.embl.de/smart/DDvec.cgi?smart=294:Pfam_HTH_1(9|68)+Pfam_LysR_substrate(90|292)+	1044485,24982054,AAN66286,AAN66286.1,GI:24982054,NC_002947.4,NP_742822,NP_742822.1,PP_0661,Putative Transcriptional regulator AmpR,Q88Q37,Q88Q37_PSEPK,Transcriptional regulator AmpR,Transcriptional regulator AmpR, putative,WP_010951919.1,ppu:PP_0661,transcriptional regulator AmpR, putative
PP_0667	160488.PP_0667	Rna polymerase sigma-70 factor, ecf subfamily; Belongs to the sigma-70 factor family. ECF subfamily	https://smart.embl.de/smart/DDvec.cgi?smart=178:Pfam_Sigma70_r2(17|84)+Pfam_Sigma70_r4_2(113|166)+	1044491,24982060,AAN66292,AAN66292.1,ECF family RNA polymerase sigma-70 factor,GI:24982060,NC_002947.4,NP_742828,NP_742828.1,PP_0667,Q88Q31,Q88Q31_PSEPK,RNA polymerase sigma-70 factor, ECF subfamily,WP_010951925.1,ppu:PP_0667
PP_0698	160488.PP_0698	Transcriptional regulator, lysr family; Belongs to the LysR transcriptional regulatory family	https://smart.embl.de/smart/DDvec.cgi?smart=305:Pfam_HTH_1(6|65)+Pfam_LysR_substrate(87|282)+	1044528,24982094,AAN66323,AAN66323.1,GI:24982094,LysR family transcriptional regulator,NC_002947.4,NP_742859,NP_742859.1,PP_0698,Q88Q00,Q88Q00_PSEPK,Transcriptional regulator, LysR family,WP_010951946.1,ppu:PP_0698,transcriptional regulator, LysR family
PP_0704	160488.PP_0704	Rna polymerase sigma-70 factor, ecf subfamily; Belongs to the sigma-70 factor family. ECF subfamily	https://smart.embl.de/smart/DDvec.cgi?smart=171:Pfam_Sigma70_r2(15|82)+Pfam_Sigma70_r4_2(110|163)+	1044535,24982101,AAN66329,AAN66329.1,ECF family RNA polymerase sigma-70 factor,GI:24982101,NC_002947.4,NP_742865,NP_742865.1,PP_0704,Q88PZ4,Q88PZ4_PSEPK,RNA polymerase sigma-70 factor, ECF subfamily,WP_010951952.1,ppu:PP_0704
PP_0767	160488.PP_0767	Transcriptional regulator, LuxR family; Similar to GP:9950105; identified by sequence similarity; putative	https://smart.embl.de/smart/DDvec.cgi?smart=905:AAA(46|206)+HTH_LUXR(841|898)+	1044603,24982170,AAN66392,AAN66392.1,GI:24982170,LuxR family transcriptional regulator,NC_002947.4,NP_742928,NP_742928.1,PP_0767,Q88PT1,Q88PT1_PSEPK,Transcriptional regulator, LuxR family,WP_010952008.1,ppu:PP_0767,transcriptional regulator, LuxR family
PP_0865	160488.PP_0865	Ecf subfamily rna polymerase sigma-24 factor; Belongs to the sigma-70 factor family. ECF subfamily	https://smart.embl.de/smart/DDvec.cgi?smart=161:Pfam_Sigma70_r2(7|72)+Pfam_Sigma70_r4_2(100|153)+	1044741,24982279,AAN66490,AAN66490.1,ECF subfamily RNA polymerase sigma-24 factor,GI:24982279,NC_002947.4,NP_743026,NP_743026.1,PP_0865,Q88PI5,Q88PI5_PSEPK,RNA polymerase sigma-70 factor, putative,WP_003248496.1,ppu:PP_0865
PP_0876	160488.PP_0876	Transcriptional regulator, AraC family; Identified by match to PFAM protein family HMM PF00165	https://smart.embl.de/smart/DDvec.cgi?smart=274:Pfam_SnoaL_2(25|126)+HTH_ARAC(180|265)+	1044756,24982291,AAN66501,AAN66501.1,AraC family transcriptional regulator,GI:24982291,NC_002947.4,NP_743037,NP_743037.1,PP_0876,Q88PH4,Q88PH4_PSEPK,Transcriptional regulator, AraC family,WP_010952086.1,ppu:PP_0876,transcriptional regulator, AraC family
PP_0969	160488.PP_0969	Transcriptional regulator, GntR family; Similar to GP:2961083; identified by sequence similarity; putative	https://smart.embl.de/smart/DDvec.cgi?smart=216:HTH_GNTR(14|73)+FCD(93|216)+	1044889,24982392,AAN66594,AAN66594.1,GI:24982392,GntR family transcriptional regulator,NC_002947.4,NP_743130,NP_743130.1,PP_0969,Q88P84,Q88P84_PSEPK,Transcriptional regulator, GntR family,WP_010952159.1,ppu:PP_0969,transcriptional regulator, GntR family
PP_0994	160488.PP_0994	Rna polymerase sigma-70 factor, ecf subfamily; Belongs to the sigma-70 factor family. ECF subfamily	https://smart.embl.de/smart/DDvec.cgi?smart=178:Pfam_Sigma70_r2(13|88)+Pfam_Sigma70_r4_2(113|166)+	1044922,24982419,AAN66619,AAN66619.1,GI:24982419,NC_002947.4,NP_743155,NP_743155.3,PP_0994,Putative RNA polymerase sigma factor,Q88P59,Q88P59_PSEPK,RNA polymerase sigma factor,RNA polymerase sigma-70 factor, ECF subfamily,WP_061405575.1,ppu:PP_0994
PP_0997	160488.PP_0997	Sigma-54 dependent transcriptional regulator/sensory box protein; Identified by match to PFAM protein family HMM PF00989	https://smart.embl.de/smart/DDvec.cgi?smart=502:PAS(79|143)+AAA(213|358)+	1044927,24982422,AAN66622,AAN66622.1,GI:24982422,NC_002947.4,NP_743158,NP_743158.1,PP_0997,Q88P56,Q88P56_PSEPK,WP_003255078.1,ppu:PP_0997
PP_1008	160488.PP_1008	Rna polymerase sigma-70 factor, ecf subfamily; Belongs to the sigma-70 factor family. ECF subfamily	https://smart.embl.de/smart/DDvec.cgi?smart=170:Pfam_Sigma70_r2(11|75)+Pfam_Sigma70_r4_2(111|162)+	1044941,24982435,AAN66633,AAN66633.1,GI:24982435,NC_002947.4,NP_743169,NP_743169.1,PP_1008,Q88P45,Q88P45_PSEPK,RNA polymerase sigma-70 factor, ECF subfamily,RNA polymerase subunit sigma-24,WP_003255059.1,ppu:PP_1008
PP_1028	160488.PP_1028	Transcriptional regulator, lysr family; Belongs to the LysR transcriptional regulatory family	https://smart.embl.de/smart/DDvec.cgi?smart=292:Pfam_HTH_1(4|63)+Pfam_LysR_substrate(87|292)+	1044126,24982457,AAN66653,AAN66653.1,GI:24982457,LysR family transcriptional regulator,NC_002947.4,NP_743189,NP_743189.1,PP_1028,Q88P25,Q88P25_PSEPK,Transcriptional regulator, LysR family,WP_010952207.1,ppu:PP_1028,transcriptional regulator, LysR family
PP_1109	160488.PP_1109	Transcriptional regulator, GntR family; Identified by match to PFAM protein family HMM PF00155	https://smart.embl.de/smart/DDvec.cgi?smart=446:HTH_GNTR(6|65)+Pfam_Aminotran_MocR(132|389)+	1045226,24982546,AAN66734,AAN66734.1,GI:24982546,GntR family transcriptional regulator,NC_002947.4,NP_743270,NP_743270.1,PP_1109,Q88NU5,Q88NU5_PSEPK,Transcriptional regulator, GntR family,WP_010952272.1,ppu:PP_1109,transcriptional regulator, GntR family
PP_1164	160488.PP_1164	Transcriptional regulator, lysr family; Belongs to the LysR transcriptional regulatory family	https://smart.embl.de/smart/DDvec.cgi?smart=298:Pfam_HTH_1(4|63)+Pfam_LysR_substrate(87|293)+	1045668,24982607,AAN66788,AAN66788.1,GI:24982607,LysR family transcriptional regulator,NC_002947.4,NP_743324,NP_743324.1,PP_1164,Q88NP3,Q88NP3_PSEPK,Transcriptional regulator, LysR family,WP_010952319.1,ppu:PP_1164,transcriptional regulator, LysR family
PP_1181	160488.PP_1181	Two-component system, ompr family, response regulator rsta; DNA-binding response regulator; Similar to GP:9947080, and GP:9947080; identified by sequence similarity; putative	https://smart.embl.de/smart/DDvec.cgi?smart=232:REC(6|116)+Trans_reg_C(151|227)+	1045882,24982625,AAN66805,AAN66805.1,DNA-binding response regulator,GI:24982625,NC_002947.4,NP_743341,NP_743341.1,PP_1181,Q88NM6,Q88NM6_PSEPK,Two-component system response regulator,WP_010952334.1,ppu:PP_1181
PP_1214	160488.PP_1214	Conserved hypothetical protein tigr01033; Probable transcriptional regulatory protein PP_1214; Identified by match to TIGR protein family HMM TIGR01033	https://smart.embl.de/smart/DDvec.cgi?smart=248:Pfam_Transcrip_reg(5|237)+	1045957,24982661,AAN66838,AAN66838.1,Conserved hypothetical protein TIGR01033,GI:24982661,NC_002947.4,NP_743374,NP_743374.1,PP_1214,Q88NJ3,Transcriptional regulator,WP_003254770.1,Y1214_PSEPK,conserved hypothetical protein TIGR01033,ppu:PP_1214
PP_1262	160488.PP_1262	Transcriptional regulator, lysr family; Belongs to the LysR transcriptional regulatory family	https://smart.embl.de/smart/DDvec.cgi?smart=315:Pfam_HTH_1(4|63)+Pfam_LysR_substrate(87|296)+	1042458,24982714,AAN66886,AAN66886.1,GI:24982714,LysR family transcriptional regulator,NC_002947.4,NP_743422,NP_743422.1,PP_1262,Q88NF0,Q88NF0_PSEPK,Transcriptional regulator, LysR family,WP_003251712.1,ppu:PP_1262,transcriptional regulator, LysR family
PP_1270	160488.PP_1270	Transcriptional regulator, lysr family; Belongs to the LysR transcriptional regulatory family	https://smart.embl.de/smart/DDvec.cgi?smart=301:Pfam_HTH_1(6|65)+Pfam_LysR_substrate(93|297)+	1042090,24982723,AAN66894,AAN66894.1,GI:24982723,LysR family transcriptional regulator,NC_002947.4,NP_743430,NP_743430.1,PP_1270,Q88NE2,Q88NE2_PSEPK,Transcriptional regulator, LysR family,WP_010952400.1,ppu:PP_1270,transcriptional regulator, LysR family
PP_1313	160488.PP_1313	Transcriptional regulator, AraC family; Identified by match to PFAM protein family HMM PF00165	https://smart.embl.de/smart/DDvec.cgi?smart=306:Pfam_DJ-1_PfpI(23|162)+HTH_ARAC(216|299)+	1044527,24982770,AAN66937,AAN66937.1,AraC family transcriptional regulator,GI:24982770,NC_002947.4,NP_743473,NP_743473.1,PP_1313,Q88N99,Q88N99_PSEPK,Transcriptional regulator, AraC family,WP_010952436.1,ppu:PP_1313,transcriptional regulator, AraC family
PP_1391	160488.PP_1391	Transcriptional regulator, lysr family; Belongs to the LysR transcriptional regulatory family	https://smart.embl.de/smart/DDvec.cgi?smart=302:Pfam_HTH_1(4|63)+Pfam_LysR_substrate(87|292)+	1043922,24982855,AAN67014,AAN67014.1,GI:24982855,LysR family transcriptional regulator,NC_002947.4,NP_743550,NP_743550.1,PP_1391,Q88N25,Q88N25_PSEPK,Transcriptional regulator, LysR family,WP_010952499.1,ppu:PP_1391,transcriptional regulator, LysR family
PP_1393	160488.PP_1393	Lysr family transcriptional regulator, glycine cleavage system transcriptional activator; Belongs to the LysR transcriptional regulatory family	https://smart.embl.de/smart/DDvec.cgi?smart=291:Pfam_HTH_1(7|66)+Pfam_LysR_substrate(87|290)+	1043884,24982857,AAN67016,AAN67016.1,GI:24982857,NC_002947.4,NP_743552,NP_743552.1,PP_1393,Putative transcriptional regulator,Q88N23,Q88N23_PSEPK,Transcriptional regulator,Transcriptional regulator, putative,WP_010952501.1,ppu:PP_1393,transcriptional regulator, putative
PP_1395	160488.PP_1395	Transcriptional regulator, AraC family; Identified by match to PFAM protein family HMM PF00165	https://smart.embl.de/smart/DDvec.cgi?smart=306:Pfam_AraC_N(35|187)+HTH_ARAC(215|298)+	1041904,24982859,AAN67018,AAN67018.1,AraC family transcriptional regulator,GI:24982859,NC_002947.4,NP_743554,NP_743554.1,PP_1395,Q88N21,Q88N21_PSEPK,Transcriptional regulator, AraC family,WP_010952503.1,ppu:PP_1395,transcriptional regulator, AraC family
PP_1497	160488.PP_1497	Transcriptional regulator, TetR family; Identified by match to PFAM protein family HMM PF00440	https://smart.embl.de/smart/DDvec.cgi?smart=238:Pfam_TetR_N(40|86)+	1045663,24982970,AAN67118,AAN67118.1,GI:24982970,NC_002947.4,NP_743654,NP_743654.1,PP_1497,Q88MS2,Q88MS2_PSEPK,TetR family transcriptional regulator,Transcriptional regulator, TetR family,WP_010952589.1,ppu:PP_1497,transcriptional regulator, TetR family
PP_1515	160488.PP_1515	Tetr/acrr family transcriptional regulator, mexjk operon transcriptional repressor; Transcriptional regulator, tetR family; Identified by match to PFAM protein family HMM PF00440	https://smart.embl.de/smart/DDvec.cgi?smart=213:Pfam_TetR_N(25|71)+Pfam_TetR_C_7(157|211)+	1045501,24982989,AAN67136,AAN67136.1,GI:24982989,NC_002947.4,NP_743672,NP_743672.1,PP_1515,Q88MQ5,Q88MQ5_PSEPK,Transcriptional regulator,Transcriptional regulator, tetR family,WP_010952606.1,ppu:PP_1515,tetR family,transcriptional regulator, tetR family
PP_1615	160488.PP_1615	Transcriptional regulator, lysr family; Belongs to the LysR transcriptional regulatory family	https://smart.embl.de/smart/DDvec.cgi?smart=298:Pfam_HTH_1(5|64)+Pfam_LysR_substrate(88|290)+	1044885,24983097,AAN67236,AAN67236.1,GI:24983097,LysR family transcriptional regulator,NC_002947.4,NP_743772,NP_743772.1,PP_1615,Q88MF6,Q88MF6_PSEPK,Transcriptional regulator, LysR family,WP_010952687.1,ppu:PP_1615,transcriptional regulator, LysR family
PP_1635	160488.PP_1635	erdR: Transcription regulator LuxR, C-terminal. DNA-binding response regulator; Similar to GP:7579039, and GP:7579039; identified by sequence similarity; putative	https://smart.embl.de/smart/DDvec.cgi?smart=216:REC(4|119)+HTH_LUXR(150|207)+	1044800,24983119,AAN67256,AAN67256.1,DNA-binding response regulator,GI:24983119,NC_002947.4,NP_743792,NP_743792.1,PP_1635,Q88MD8,Q88MD8_PSEPK,Two-component system response regulator,WP_010952699.1,ppu:PP_1635
PP_1637	160488.PP_1637	Transcriptional regulator, lysr family; Belongs to the LysR transcriptional regulatory family	https://smart.embl.de/smart/DDvec.cgi?smart=308:Pfam_HTH_1(5|64)+Pfam_PBP_like(128|290)+	1044797,24983121,AAN67258,AAN67258.1,GI:24983121,LysR family transcriptional regulator,NC_002947.4,NP_743794,NP_743794.1,PP_1637,Q88MD6,Q88MD6_PSEPK,Transcriptional regulator, LysR family,WP_003252379.1,ppu:PP_1637,transcriptional regulator, LysR family
PP_1651	160488.PP_1651	Two-component system, ompr family, response regulator pfer; Two-component response regulator; Identified by match to PFAM protein family HMM PF00072	https://smart.embl.de/smart/DDvec.cgi?smart=272:REC(42|152)+Trans_reg_C(189|266)+	1044421,24983136,AAN67272,AAN67272.1,DNA-binding response regulator,GI:24983136,NC_002947.4,NP_743808,NP_743808.2,PP_1651,Q88MC2,Q88MC2_PSEPK,Two-component response regulator,Two-component system response regulator,WP_061405591.1,ppu:PP_1651
PP_1688	160488.PP_1688	Transcriptional regulator, lysr family; Belongs to the LysR transcriptional regulatory family	https://smart.embl.de/smart/DDvec.cgi?smart=309:Pfam_HTH_1(4|63)+Pfam_LysR_substrate(87|302)+	1043743,24983177,AAN67309,AAN67309.1,GI:24983177,LysR family transcriptional regulator,NC_002947.4,NP_743845,NP_743845.1,PP_1688,Q88M86,Q88M86_PSEPK,Transcriptional regulator, LysR family,WP_010952741.1,ppu:PP_1688,transcriptional regulator, LysR family
PP_1697	160488.PP_1697	Transcriptional regulator, GntR family; Similar to GP:8546897; identified by sequence similarity; putative	https://smart.embl.de/smart/DDvec.cgi?smart=308:HTH_GNTR(81|140)+UTRA(160|302)+	1043663,24983187,AAN67318,AAN67318.1,GI:24983187,GntR family,GntR family transcriptional regulator,NC_002947.4,NP_743854,NP_743854.2,PP_1697,Q88M77,Q88M77_PSEPK,Transcriptional regulator,Transcriptional regulator, GntR family,WP_020189988.1,ppu:PP_1697,transcriptional regulator, GntR family
PP_1711	160488.PP_1711	Transcriptional regulator, AraC family; Identified by match to PFAM protein family HMM PF00165	https://smart.embl.de/smart/DDvec.cgi?smart=309:HTH_ARAC(212|295)+	1043589,24983202,AAN67332,AAN67332.1,AraC family transcriptional regulator,GI:24983202,NC_002947.4,NP_743868,NP_743868.1,PP_1711,Q88M63,Q88M63_PSEPK,Transcriptional regulator, AraC family,WP_010952762.1,ppu:PP_1711,transcriptional regulator, AraC family
PP_1727	160488.PP_1727	Transcriptional regulator, GntR family; Identified by match to PFAM protein family HMM PF00392	https://smart.embl.de/smart/DDvec.cgi?smart=237:HTH_GNTR(12|71)+UTRA(92|231)+	1043450,24983220,AAN67348,AAN67348.1,GI:24983220,GntR family transcriptional regulator,NC_002947.4,NP_743884,NP_743884.1,PP_1727,Q88M47,Q88M47_PSEPK,Transcriptional regulator, GntR family,WP_003252562.1,ppu:PP_1727,transcriptional regulator, GntR family
PP_1853	160488.PP_1853	Transcriptional regulator, lysr family; Belongs to the LysR transcriptional regulatory family	https://smart.embl.de/smart/DDvec.cgi?smart=312:Pfam_HTH_1(6|65)+Pfam_LysR_substrate(89|298)+	1043246,24983357,AAN67472,AAN67472.1,GI:24983357,LysR family transcriptional regulator,NC_002947.4,NP_744008,NP_744008.1,PP_1853,Q88LS5,Q88LS5_PSEPK,Transcriptional regulator, LysR family,WP_010952884.1,ppu:PP_1853,transcriptional regulator, LysR family
PP_1861	160488.PP_1861	Transcriptional regulator, lysr family; Belongs to the LysR transcriptional regulatory family	https://smart.embl.de/smart/DDvec.cgi?smart=317:Pfam_HTH_1(7|66)+Pfam_LysR_substrate(90|302)+	1043238,24983365,AAN67480,AAN67480.1,GI:24983365,LysR family transcriptional regulator,NC_002947.4,NP_744016,NP_744016.1,PP_1861,Q88LR7,Q88LR7_PSEPK,Transcriptional regulator, LysR family,WP_010952891.1,ppu:PP_1861,transcriptional regulator, LysR family
PP_1863	160488.PP_1863	Transcriptional regulator, lysr family; Belongs to the LysR transcriptional regulatory family	https://smart.embl.de/smart/DDvec.cgi?smart=283:Pfam_HTH_1(10|69)+Pfam_LysR_substrate(93|283)+	1043233,24983367,AAN67482,AAN67482.1,GI:24983367,LysR family transcriptional regulator,NC_002947.4,NP_744018,NP_744018.1,PP_1863,Q88LR5,Q88LR5_PSEPK,Transcriptional regulator, LysR family,WP_003252879.1,ppu:PP_1863,transcriptional regulator, LysR family
PP_1941	160488.PP_1941	Hypothetical protein; Identified by match to PFAM protein family HMM PF00440	https://smart.embl.de/smart/DDvec.cgi?smart=200:Pfam_TetR_N(24|69)+	1043119,24983453,AAN67557,AAN67557.1,GI:24983453,HTH tetR-type domain-containing protein,Hypothetical protein,NC_002947.4,NP_744093,NP_744093.1,PP_1941,Q88LJ1,Q88LJ1_PSEPK,WP_010952961.1,hypothetical protein,ppu:PP_1941
PP_1942	160488.PP_1942	Transcriptional regulator, lysr family; Belongs to the LysR transcriptional regulatory family	https://smart.embl.de/smart/DDvec.cgi?smart=320:Pfam_HTH_1(8|66)+Pfam_LysR_substrate(92|299)+	1043118,24983454,AAN67558,AAN67558.1,GI:24983454,LysR family transcriptional regulator,NC_002947.4,NP_744094,NP_744094.1,PP_1942,Q88LJ0,Q88LJ0_PSEPK,Transcriptional regulator, LysR family,WP_010952962.1,ppu:PP_1942,transcriptional regulator, LysR family
PP_1968	160488.PP_1968	Transcriptional regulator, tetr family; TetR family transcriptional regulator; Identified by match to PFAM protein family HMM PF00440	https://smart.embl.de/smart/DDvec.cgi?smart=211:Pfam_TetR_N(18|64)+Pfam_WHG(86|176)+	1043066,24983482,AAN67583,AAN67583.1,GI:24983482,NC_002947.4,NP_744119,NP_744119.1,PP_1968,Q88LG5,Q88LG5_PSEPK,TetR family transcriptional regulator,Transcriptional regulator, TetR family,WP_003247170.1,ppu:PP_1968,transcriptional regulator, TetR family
PP_1978	160488.PP_1978	Transcriptional regulator, TetR family; Identified by match to PFAM protein family HMM PF00440	https://smart.embl.de/smart/DDvec.cgi?smart=179:Pfam_TetR_N(12|58)+	1043054,24983493,AAN67593,AAN67593.1,GI:24983493,NC_002947.4,NP_744129,NP_744129.1,PP_1978,Q88LF5,Q88LF5_PSEPK,TetR family transcriptional regulator,Transcriptional regulator, TetR family,WP_010952996.1,ppu:PP_1978,transcriptional regulator, TetR family
PP_1984	160488.PP_1984	Transcriptional regulator, lysr family; Belongs to the LysR transcriptional regulatory family	https://smart.embl.de/smart/DDvec.cgi?smart=292:Pfam_HTH_1(3|62)+Pfam_LysR_substrate(86|290)+	1043043,24983499,AAN67599,AAN67599.1,GI:24983499,LysR family transcriptional regulator,NC_002947.4,NP_744135,NP_744135.1,PP_1984,Q88LE9,Q88LE9_PSEPK,Transcriptional regulator, LysR family,WP_010953001.1,ppu:PP_1984,transcriptional regulator, LysR family
PP_2004	160488.PP_2004	Transcriptional regulator, AraC family; Identified by match to PFAM protein family HMM PF00165	https://smart.embl.de/smart/DDvec.cgi?smart=346:Pfam_Arabinose_bd(27|212)+HTH_ARAC(257|339)+	1042999,24983520,AAN67618,AAN67618.1,AraC family transcriptional regulator,GI:24983520,NC_002947.4,NP_744154,NP_744154.1,PP_2004,Q88LD1,Q88LD1_PSEPK,Transcriptional regulator, AraC family,WP_010953015.1,ppu:PP_2004,transcriptional regulator, AraC family
PP_2041	160488.PP_2041	Transcriptional regulator, lysr family; Belongs to the LysR transcriptional regulatory family	https://smart.embl.de/smart/DDvec.cgi?smart=314:Pfam_HTH_1(3|62)+Pfam_LysR_substrate(86|291)+	1042873,24983561,AAN67655,AAN67655.1,GI:24983561,LysR family transcriptional regulator,NC_002947.4,NP_744191,NP_744191.1,PP_2041,Q88L94,Q88L94_PSEPK,Transcriptional regulator, LysR family,WP_003247253.1,ppu:PP_2041,transcriptional regulator, LysR family
PP_2046	160488.PP_2046	Transcriptional regulator, lysr family; Belongs to the LysR transcriptional regulatory family	https://smart.embl.de/smart/DDvec.cgi?smart=307:Pfam_HTH_1(14|73)+Pfam_LysR_substrate(98|305)+	1042867,24983567,AAN67660,AAN67660.1,GI:24983567,LysR family transcriptional regulator,NC_002947.4,NP_744196,NP_744196.1,PP_2046,Q88L89,Q88L89_PSEPK,Transcriptional regulator, LysR family,WP_010953052.1,ppu:PP_2046,transcriptional regulator, LysR family
PP_2066	160488.PP_2066	Transcriptional regulator, GntR family; Similar to GP:10173529; identified by sequence similarity; putative	https://smart.embl.de/smart/DDvec.cgi?smart=254:HTH_GNTR(18|77)+UTRA(98|242)+	1042818,24983589,AAN67680,AAN67680.1,GI:24983589,GntR family transcriptional regulator,NC_002947.4,NP_744216,NP_744216.1,PP_2066,Q88L69,Q88L69_PSEPK,Transcriptional regulator, GntR family,WP_010953068.1,ppu:PP_2066,transcriptional regulator, GntR family
PP_2070	160488.PP_2070	Transcriptional regulator, AraC family; Identified by match to PFAM protein family HMM PF00165	https://smart.embl.de/smart/DDvec.cgi?smart=236:HTH_ARAC(147|229)+	1042810,24983594,AAN67684,AAN67684.1,AraC family transcriptional regulator,GI:24983594,NC_002947.4,NP_744220,NP_744220.1,PP_2070,Q88L65,Q88L65_PSEPK,Transcriptional regulator, AraC family,WP_010953072.1,ppu:PP_2070,transcriptional regulator, AraC family
PP_2072	160488.PP_2072	Transcriptional regulator, AraC family; Identified by match to PFAM protein family HMM PF00165	https://smart.embl.de/smart/DDvec.cgi?smart=274:Pfam_AraC_binding(20|151)+HTH_ARAC(185|267)+	1042798,24983596,AAN67686,AAN67686.1,AraC family transcriptional regulator,GI:24983596,NC_002947.4,NP_744222,NP_744222.1,PP_2072,Q88L63,Q88L63_PSEPK,Transcriptional regulator, AraC family,WP_010953074.1,ppu:PP_2072,transcriptional regulator, AraC family
PP_2074	160488.PP_2074	Lysr family transcriptional regulator, mexef-oprn operon transcriptional activator; Belongs to the LysR transcriptional regulatory family	https://smart.embl.de/smart/DDvec.cgi?smart=307:Pfam_HTH_1(11|70)+Pfam_LysR_substrate(97|298)+	1042795,24983598,AAN67688,AAN67688.1,GI:24983598,LysR family transcriptional regulator,NC_002947.4,NP_744224,NP_744224.1,PP_2074,Q88L61,Q88L61_PSEPK,Transcriptional regulator, LysR family,WP_010953076.1,ppu:PP_2074,transcriptional regulator, LysR family
PP_2126	160488.PP_2126	DNA-binding response regulator, LuxR family; Similar to GP:4007711, GB:L22647, SP:P34995, and PID:410209; identified by sequence similarity; putative	https://smart.embl.de/smart/DDvec.cgi?smart=219:REC(3|116)+HTH_LUXR(152|209)+	1044979,24983655,AAN67739,AAN67739.1,DNA-binding response regulator, LuxR family,GI:24983655,LuxR family transcriptional regulator,NC_002947.4,NP_744275,NP_744275.1,PP_2126,Q88L11,Q88L11_PSEPK,WP_010953120.1,ppu:PP_2126
PP_2144	160488.PP_2144	Transcriptional regulator, TetR family; Identified by match to PFAM protein family HMM PF00440	https://smart.embl.de/smart/DDvec.cgi?smart=235:Pfam_TetR_N(10|56)+	1044999,24983675,AAN67757,AAN67757.1,GI:24983675,NC_002947.4,NP_744293,NP_744293.1,PP_2144,Q88KZ5,Q88KZ5_PSEPK,TetR family transcriptional regulator,Transcriptional regulator, TetR family,WP_010953132.1,ppu:PP_2144,transcriptional regulator, TetR family
PP_2176	160488.PP_2176	Transcriptional regulator, lysr family; Belongs to the LysR transcriptional regulatory family	https://smart.embl.de/smart/DDvec.cgi?smart=328:Pfam_HTH_1(42|101)+Pfam_LysR_substrate(122|326)+	1045036,24983710,AAN67789,AAN67789.1,GI:24983710,LysR family,NC_002947.4,NP_744325,NP_744325.2,PP_2176,Q88KW3,Q88KW3_PSEPK,Transcriptional regulator,Transcriptional regulator, LysR family,WP_061405612.1,ppu:PP_2176,transcriptional regulator, LysR family
PP_2192	160488.PP_2192	Rna polymerase sigma-70 factor, ecf subfamily/transmembrane sensor protein, putative; Belongs to the sigma-70 factor family	https://smart.embl.de/smart/DDvec.cgi?smart=374:Pfam_Sigma70_r2(13|80)+Pfam_Sigma70_r4_2(110|163)+Pfam_DUF4974(272|367)+	1045054,24983727,AAN67805,AAN67805.1,GI:24983727,NC_002947.4,NP_744341,NP_744341.1,PP_2192,Q88KU7,Q88KU7_PSEPK,WP_010953176.1,ppu:PP_2192
PP_2194	160488.PP_2194	Transcriptional regulator, lysr family; Belongs to the LysR transcriptional regulatory family	https://smart.embl.de/smart/DDvec.cgi?smart=296:Pfam_HTH_1(10|69)+Pfam_LysR_substrate(93|296)+	1045058,24983729,AAN67807,AAN67807.1,GI:24983729,LysR family transcriptional regulator,NC_002947.4,NP_744343,NP_744343.1,PP_2194,Q88KU5,Q88KU5_PSEPK,Transcriptional regulator, LysR family,WP_010953178.1,ppu:PP_2194,transcriptional regulator, LysR family
PP_2210	160488.PP_2210	Transcriptional regulator, lysr family; Belongs to the LysR transcriptional regulatory family	https://smart.embl.de/smart/DDvec.cgi?smart=287:Pfam_HTH_1(3|62)+Pfam_LysR_substrate(86|286)+	1045073,24983747,AAN67823,AAN67823.1,GI:24983747,LysR family transcriptional regulator,NC_002947.4,NP_744359,NP_744359.1,PP_2210,Q88KS9,Q88KS9_PSEPK,Transcriptional regulator, LysR family,WP_010953192.1,ppu:PP_2210,transcriptional regulator, LysR family
PP_2211	160488.PP_2211	Transcriptional regulator, AraC family; Identified by match to PFAM protein family HMM PF00165	https://smart.embl.de/smart/DDvec.cgi?smart=340:Pfam_Arabinose_bd(25|204)+HTH_ARAC(247|330)+	1045074,24983748,AAN67824,AAN67824.1,AraC family transcriptional regulator,GI:24983748,NC_002947.4,NP_744360,NP_744360.1,PP_2211,Q88KS8,Q88KS8_PSEPK,Transcriptional regulator, AraC family,WP_010953193.1,ppu:PP_2211,transcriptional regulator, AraC family
PP_2234	160488.PP_2234	Transcriptional regulator, AraC family; Similar to GP:10178384; identified by sequence similarity; putative	https://smart.embl.de/smart/DDvec.cgi?smart=330:Pfam_DJ-1_PfpI(92|184)+HTH_ARAC(237|320)+	1045107,24983773,AAN67847,AAN67847.1,AraC family transcriptional regulator,GI:24983773,NC_002947.4,NP_744383,NP_744383.1,PP_2234,Q88KQ6,Q88KQ6_PSEPK,Transcriptional regulator, AraC family,WP_010953210.1,ppu:PP_2234,transcriptional regulator, AraC family
PP_2250	160488.PP_2250	Transcriptional regulator, lysr family; Belongs to the LysR transcriptional regulatory family	https://smart.embl.de/smart/DDvec.cgi?smart=292:Pfam_HTH_1(5|64)+Pfam_LysR_substrate(88|291)+	1045140,24983792,AAN67863,AAN67863.1,GI:24983792,LysR family transcriptional regulator,NC_002947.4,NP_744399,NP_744399.1,PP_2250,Q88KP0,Q88KP0_PSEPK,Transcriptional regulator, LysR family,WP_010953226.1,ppu:PP_2250,transcriptional regulator, LysR family
PP_2253	160488.PP_2253	Transcriptional regulator, GntR family; Identified by match to PFAM protein family HMM PF00392	https://smart.embl.de/smart/DDvec.cgi?smart=222:HTH_GNTR(23|81)+FCD(91|214)+	1045145,24983795,AAN67866,AAN67866.1,GI:24983795,GntR family transcriptional regulator,NC_002947.4,NP_744402,NP_744402.1,PP_2253,Q88KN7,Q88KN7_PSEPK,Transcriptional regulator, GntR family,WP_010953229.1,ppu:PP_2253,transcriptional regulator, GntR family
PP_2254	160488.PP_2254	Gntr family transcriptional regulator, transcriptional repressor for pyruvate dehydrogenase complex; Transcriptional regulator, GntR family; Identified by match to TIGR protein family HMM TIGR01199	https://smart.embl.de/smart/DDvec.cgi?smart=232:HTH_GNTR(11|70)+FCD(90|214)+	1045146,24983796,AAN67867,AAN67867.1,GI:24983796,GntR family transcriptional regulator,NC_002947.4,NP_744403,NP_744403.1,PP_2254,Q88KN6,Q88KN6_PSEPK,Transcriptional regulator, GntR family,WP_010953230.1,ppu:PP_2254,transcriptional regulator, GntR family
PP_2259	160488.PP_2259	Sigma-54 dependent transcriptional regulator, acetoin dehydrogenase operon transcriptional activator AcoR; Putative sigma-54 dependent transcriptional regulator; Identified by match to PFAM protein family HMM PF02954	https://smart.embl.de/smart/DDvec.cgi?smart=591:Pfam_GAF(56|196)+AAA(319|463)+Pfam_HTH_8(554|589)+	1045152,24983802,AAN67872,AAN67872.1,GI:24983802,NC_002947.4,NP_744408,NP_744408.1,PP_2259,Q88KN1,Q88KN1_PSEPK,Sigma-54 dependent transcriptional regulator,WP_010953235.1,ppu:PP_2259,sigma-54 dependent transcriptional regulator
PP_2333	160488.PP_2333	Transcriptional regulator, gntr family; GntR family transcriptional regulator; Identified by match to PFAM protein family HMM PF00392	https://smart.embl.de/smart/DDvec.cgi?smart=238:HTH_GNTR(22|80)+FCD(90|217)+	1045328,24983884,AAN67946,AAN67946.1,GI:24983884,GntR family transcriptional regulator,NC_002947.4,NP_744482,NP_744482.1,PP_2333,Q88KF7,Q88KF7_PSEPK,Transcriptional regulator, GntR family,WP_003250308.1,ppu:PP_2333,transcriptional regulator, GntR family
PP_2347	160488.PP_2347	Two-component system response regulator; DNA-binding response regulator; Identified by match to TIGR protein family HMM TIGR01387	https://smart.embl.de/smart/DDvec.cgi?smart=222:REC(1|112)+Trans_reg_C(146|217)+	1045346,24983899,AAN67960,AAN67960.1,DNA-binding response regulator,GI:24983899,NC_002947.4,NP_744496,NP_744496.1,PP_2347,Q88KE3,Q88KE3_PSEPK,Two-component system response regulator,WP_010953307.1,ppu:PP_2347
PP_2350	160488.PP_2350	Transcriptional regulator, lysr family; Belongs to the LysR transcriptional regulatory family	https://smart.embl.de/smart/DDvec.cgi?smart=288:Pfam_HTH_1(3|62)+Pfam_LysR_substrate(85|274)+	1045354,24983902,AAN67963,AAN67963.1,GI:24983902,LysR family transcriptional regulator,NC_002947.4,NP_744499,NP_744499.1,PP_2350,Q88KE0,Q88KE0_PSEPK,Transcriptional regulator, LysR family,WP_010953310.1,ppu:PP_2350,transcriptional regulator, LysR family
PP_2365	160488.PP_2365	Transcriptional regulator, AraC family; Identified by match to PFAM protein family HMM PF00165	https://smart.embl.de/smart/DDvec.cgi?smart=257:HTH_ARAC(174|256)+	1045393,24983919,AAN67978,AAN67978.1,AraC family transcriptional regulator,GI:24983919,NC_002947.4,NP_744514,NP_744514.1,PP_2365,Q88KC5,Q88KC5_PSEPK,Transcriptional regulator, AraC family,WP_010953324.1,ppu:PP_2365,transcriptional regulator, AraC family
PP_2383	160488.PP_2383	Transcriptional regulator, AraC family; Identified by match to PFAM protein family HMM PF00165	https://smart.embl.de/smart/DDvec.cgi?smart=281:Pfam_AraC_binding(17|152)+HTH_ARAC(189|271)+	1045416,24983939,AAN67996,AAN67996.1,AraC family transcriptional regulator,GI:24983939,NC_002947.4,NP_744532,NP_744532.1,PP_2383,Q88KA7,Q88KA7_PSEPK,Transcriptional regulator, AraC family,WP_003250425.1,ppu:PP_2383,transcriptional regulator, AraC family
PP_2390	160488.PP_2390	Transcriptional regulator, lysr family; Belongs to the LysR transcriptional regulatory family	https://smart.embl.de/smart/DDvec.cgi?smart=306:Pfam_HTH_1(8|67)+Pfam_LysR_substrate(88|294)+	1045426,24983946,AAN68003,AAN68003.1,GI:24983946,LysR family transcriptional regulator,NC_002947.4,NP_744539,NP_744539.1,PP_2390,Q88KA0,Q88KA0_PSEPK,Transcriptional regulator, LysR family,WP_010953346.1,ppu:PP_2390,transcriptional regulator, LysR family
PP_2425	160488.PP_2425	Putative transcriptional regulator, AraC family; Identified by match to PFAM protein family HMM PF00165	https://smart.embl.de/smart/DDvec.cgi?smart=301:Pfam_AraC_N(30|183)+HTH_ARAC(211|294)+	1045552,24983984,AAN68037,AAN68037.1,AraC family transcriptional regulator,GI:24983984,NC_002947.4,NP_744573,NP_744573.1,PP_2425,Putative transcriptional regulator, AraC family,Q88K66,Q88K66_PSEPK,Transcriptional regulator, AraC family,WP_010953378.1,ppu:PP_2425,transcriptional regulator, AraC family
PP_2430	160488.PP_2430	Transcriptional regulator, AraC family; Identified by match to PFAM protein family HMM PF00165	https://smart.embl.de/smart/DDvec.cgi?smart=276:Pfam_AraC_binding(13|150)+HTH_ARAC(186|268)+	1045557,24983989,AAN68042,AAN68042.1,AraC family transcriptional regulator,GI:24983989,NC_002947.4,NP_744578,NP_744578.1,PP_2430,Q88K61,Q88K61_PSEPK,Transcriptional regulator, AraC family,WP_003250518.1,ppu:PP_2430,transcriptional regulator, AraC family
PP_2431	160488.PP_2431	Transcriptional regulator, lysr family; Belongs to the LysR transcriptional regulatory family	https://smart.embl.de/smart/DDvec.cgi?smart=307:Pfam_HTH_1(4|63)+Pfam_LysR_substrate(87|291)+	1045568,24983990,AAN68043,AAN68043.1,GI:24983990,LysR family transcriptional regulator,NC_002947.4,NP_744579,NP_744579.1,PP_2431,Q88K60,Q88K60_PSEPK,Transcriptional regulator, LysR family,WP_010953383.1,ppu:PP_2431,transcriptional regulator, LysR family
PP_2436	160488.PP_2436	Transcriptional regulator, lysr family; Belongs to the LysR transcriptional regulatory family	https://smart.embl.de/smart/DDvec.cgi?smart=308:Pfam_HTH_1(8|67)+Pfam_LysR_substrate(92|295)+	1045605,24983996,AAN68048,AAN68048.1,GI:24983996,LysR family transcriptional regulator,NC_002947.4,NP_744584,NP_744584.1,PP_2436,Q88K55,Q88K55_PSEPK,Transcriptional regulator, LysR family,WP_010953387.1,ppu:PP_2436,transcriptional regulator, LysR family
PP_2444	160488.PP_2444	Lysr family transcriptional regulator, transcriptional activator of nhaa; Belongs to the LysR transcriptional regulatory family	https://smart.embl.de/smart/DDvec.cgi?smart=297:Pfam_HTH_1(4|63)+Pfam_LysR_substrate(87|294)+	1045613,24984005,AAN68056,AAN68056.1,GI:24984005,LysR family transcriptional regulator,NC_002947.4,NP_744592,NP_744592.1,PP_2444,Q88K48,Q88K48_PSEPK,Transcriptional regulator, LysR family,WP_003250547.1,ppu:PP_2444,transcriptional regulator, LysR family
PP_2475	160488.PP_2475	Tetr/acrr family transcriptional regulator, transcriptional repressor for nem operon; Transcriptional regulator, TetR family; Identified by match to PFAM protein family HMM PF00440	https://smart.embl.de/smart/DDvec.cgi?smart=197:Pfam_TetR_N(12|53)+Pfam_TetR_C_13(80|193)+	1045644,24984038,AAN68087,AAN68087.1,GI:24984038,NC_002947.4,NP_744623,NP_744623.1,PP_2475,Q88K18,Q88K18_PSEPK,TetR family transcriptional regulator,Transcriptional regulator, TetR family,WP_010953412.1,ppu:PP_2475,transcriptional regulator, TetR family
PP_2502	160488.PP_2502	Transcriptional regulator, lysr family; Belongs to the LysR transcriptional regulatory family	https://smart.embl.de/smart/DDvec.cgi?smart=308:Pfam_HTH_1(10|69)+Pfam_LysR_substrate(93|302)+	1045728,24984068,AAN68114,AAN68114.1,GI:24984068,LysR family transcriptional regulator,NC_002947.4,NP_744650,NP_744650.1,PP_2502,Q88JZ1,Q88JZ1_PSEPK,Transcriptional regulator, LysR family,WP_010953436.1,ppu:PP_2502,transcriptional regulator, LysR family
PP_2534	160488.PP_2534	Transcriptional regulator, lysr family; Belongs to the LysR transcriptional regulatory family	https://smart.embl.de/smart/DDvec.cgi?smart=299:Pfam_HTH_1(8|66)+Pfam_LysR_substrate(89|296)+	1045812,24984100,AAN68143,AAN68143.1,GI:24984100,LysR family transcriptional regulator,NC_002947.4,NP_744679,NP_744679.1,PP_2534,Q88JW3,Q88JW3_PSEPK,Transcriptional regulator, LysR family,WP_010953464.1,ppu:PP_2534,transcriptional regulator, LysR family
PP_2539	160488.PP_2539	Transcriptional regulator, lysr family; Belongs to the LysR transcriptional regulatory family	https://smart.embl.de/smart/DDvec.cgi?smart=308:Pfam_HTH_1(14|73)+Pfam_LysR_substrate(97|306)+	1045821,24984105,AAN68148,AAN68148.1,GI:24984105,LysR family transcriptional regulator,NC_002947.4,NP_744684,NP_744684.1,PP_2539,Q88JV8,Q88JV8_PSEPK,Transcriptional regulator, LysR family,WP_010953469.1,ppu:PP_2539,transcriptional regulator, LysR family
PP_2542	160488.PP_2542	Transcriptional regulator, GntR family; Identified by match to PFAM protein family HMM PF00155	https://smart.embl.de/smart/DDvec.cgi?smart=474:HTH_GNTR(16|75)+Pfam_Aminotran_1_2(123|464)+	1045824,24984108,AAN68151,AAN68151.1,GI:24984108,GntR family transcriptional regulator,NC_002947.4,NP_744687,NP_744687.1,PP_2542,Q88JV5,Q88JV5_PSEPK,Transcriptional regulator, GntR family,WP_010953472.1,ppu:PP_2542,transcriptional regulator, GntR family
PP_2547	160488.PP_2547	Transcriptional regulator, lysr family; Belongs to the LysR transcriptional regulatory family	https://smart.embl.de/smart/DDvec.cgi?smart=289:Pfam_HTH_1(5|64)+Pfam_LysR_substrate(88|289)+	1045832,24984114,AAN68156,AAN68156.1,GI:24984114,LysR family transcriptional regulator,NC_002947.4,NP_744692,NP_744692.1,PP_2547,Q88JV0,Q88JV0_PSEPK,Transcriptional regulator, LysR family,WP_010953476.1,ppu:PP_2547,transcriptional regulator, LysR family
PP_2550	160488.PP_2550	Conserved hypothetical protein tigr01033; Probable transcriptional regulatory protein PP_2550; Identified by match to TIGR protein family HMM TIGR01033	https://smart.embl.de/smart/DDvec.cgi?smart=237:Pfam_Transcrip_reg(4|235)+	1045845,24984117,AAN68159,AAN68159.1,Conserved hypothetical protein TIGR01033,GI:24984117,NC_002947.4,NP_744695,NP_744695.1,PP_2550,Q88JU7,Transcriptional regulator,WP_004575404.1,Y2550_PSEPK,conserved hypothetical protein TIGR01033,ppu:PP_2550
PP_2551	160488.PP_2551	Transcriptional regulator, lysr family; Belongs to the LysR transcriptional regulatory family	https://smart.embl.de/smart/DDvec.cgi?smart=314:Pfam_HTH_1(10|69)+Pfam_LysR_substrate(94|300)+	1045847,24984118,AAN68160,AAN68160.1,GI:24984118,LysR family transcriptional regulator,NC_002947.4,NP_744696,NP_744696.1,PP_2551,Q88JU6,Q88JU6_PSEPK,Transcriptional regulator, LysR family,WP_010953479.1,ppu:PP_2551,transcriptional regulator, LysR family
PP_2574	160488.PP_2574	Transcriptional regulator, lysr family; Belongs to the LysR transcriptional regulatory family	https://smart.embl.de/smart/DDvec.cgi?smart=303:Pfam_HTH_1(6|66)+Pfam_LysR_substrate(90|299)+	1045945,24984145,AAN68183,AAN68183.1,GI:24984145,LysR family transcriptional regulator,NC_002947.4,NP_744719,NP_744719.1,PP_2574,Q88JS4,Q88JS4_PSEPK,Transcriptional regulator, LysR family,WP_010953499.1,ppu:PP_2574,transcriptional regulator, LysR family
PP_2642	160488.PP_2642	Gntr family transcriptional regulator / mocr family aminotransferase; Transcriptional regulator, GntR family; Identified by match to PFAM protein family HMM PF00155	https://smart.embl.de/smart/DDvec.cgi?smart=496:HTH_GNTR(23|82)+Pfam_Aminotran_1_2(142|485)+	1046034,24984220,AAN68250,AAN68250.1,GI:24984220,GntR family transcriptional regulator,NC_002947.4,NP_744786,NP_744786.1,PP_2642,Q88JK7,Q88JK7_PSEPK,Transcriptional regulator, GntR family,WP_010953562.1,ppu:PP_2642,transcriptional regulator, GntR family
PP_2649	160488.PP_2649	Transcriptional regulator, lysr family; Belongs to the LysR transcriptional regulatory family	https://smart.embl.de/smart/DDvec.cgi?smart=313:Pfam_HTH_1(14|73)+Pfam_LysR_substrate(97|307)+	1046043,24984228,AAN68257,AAN68257.1,GI:24984228,LysR family transcriptional regulator,NC_002947.4,NP_744793,NP_744793.1,PP_2649,Q88JK0,Q88JK0_PSEPK,Transcriptional regulator, LysR family,WP_010953569.1,ppu:PP_2649,transcriptional regulator, LysR family
PP_2695	160488.PP_2695	Transcriptional regulator, lysr family; Belongs to the LysR transcriptional regulatory family	https://smart.embl.de/smart/DDvec.cgi?smart=298:Pfam_HTH_1(10|69)+Pfam_LysR_substrate(93|295)+	1046164,24984278,AAN68303,AAN68303.1,GI:24984278,LysR family transcriptional regulator,NC_002947.4,NP_744839,NP_744839.1,PP_2695,Q88JF4,Q88JF4_PSEPK,Transcriptional regulator, LysR family,WP_010953611.1,ppu:PP_2695,transcriptional regulator, LysR family
PP_2701	160488.PP_2701	Transcriptional regulator, lysr family; Belongs to the LysR transcriptional regulatory family	https://smart.embl.de/smart/DDvec.cgi?smart=312:Pfam_HTH_1(3|62)+Pfam_LysR_substrate(86|297)+	1046218,24984285,AAN68309,AAN68309.1,GI:24984285,LysR family transcriptional regulator,NC_002947.4,NP_744845,NP_744845.1,PP_2701,Q88JE8,Q88JE8_PSEPK,Transcriptional regulator, LysR family,WP_010953617.1,ppu:PP_2701,transcriptional regulator, LysR family
PP_2713	160488.PP_2713	Two-component system, ompr family, response regulator qseb; DNA-binding response regulator; Identified by match to TIGR protein family HMM TIGR01387	https://smart.embl.de/smart/DDvec.cgi?smart=220:REC(1|112)+Trans_reg_C(145|216)+	1041732,24984298,AAN68321,AAN68321.1,DNA-binding response regulator,GI:24984298,NC_002947.4,NP_744857,NP_744857.1,PP_2713,Q88JD6,Q88JD6_PSEPK,Two-component system response regulator,WP_010953629.1,ppu:PP_2713
PP_2771	160488.PP_2771	Sigma-54 dependent transcriptional regulator; Identified by match to TIGR protein family HMM TIGR01199	https://smart.embl.de/smart/DDvec.cgi?smart=367:AAA(41|184)+	1042350,24984360,AAN68379,AAN68379.1,GI:24984360,NC_002947.4,NP_744915,NP_744915.1,PP_2771,Q88J78,Q88J78_PSEPK,Sigma-54 dependent transcriptional regulator,WP_010953682.1,ppu:PP_2771,sigma-54 dependent transcriptional regulator
PP_2790	160488.PP_2790	Transcriptional regulator, propionate catabolism operon regulatory protein; Sigma-54 dependent sensory box protein; Identified by match to PFAM protein family HMM PF02954	https://smart.embl.de/smart/DDvec.cgi?smart=650:Pfam_PrpR_N(34|200)+PAS(205|272)+AAA(352|497)+COIL(550|574)+Pfam_HTH_8(614|648)+	1043745,24984381,AAN68398,AAN68398.1,GI:24984381,NC_002947.4,NP_744934,NP_744934.1,PP_2790,Q88J59,Q88J59_PSEPK,Sigma-54 dependent sensory box protein,WP_010953699.1,ppu:PP_2790,sigma-54 dependent sensory box protein
PP_2806	160488.PP_2806	Transcriptional regulator, TetR family; Similar to GP:5420026; identified by sequence similarity; putative	https://smart.embl.de/smart/DDvec.cgi?smart=193:Pfam_TetR_N(13|59)+	1042665,24984399,AAN68414,AAN68414.1,GI:24984399,NC_002947.4,NP_744950,NP_744950.1,PP_2806,Q88J43,Q88J43_PSEPK,TetR family transcriptional regulator,Transcriptional regulator, TetR family,WP_010953715.1,ppu:PP_2806,transcriptional regulator, TetR family
PP_2824	160488.PP_2824	Transcriptional regulator, TetR family; Similar to GP:7228269; identified by sequence similarity; putative	https://smart.embl.de/smart/DDvec.cgi?smart=226:Pfam_TetR_N(41|87)+Pfam_TetR_C_6(115|219)+	1042714,24984419,AAN68432,AAN68432.1,GI:24984419,NC_002947.4,NP_744968,NP_744968.1,PP_2824,Q88J25,Q88J25_PSEPK,TetR family transcriptional regulator,Transcriptional regulator, TetR family,WP_010953733.1,ppu:PP_2824,transcriptional regulator, TetR family
PP_2829	160488.PP_2829	Transcriptional regulator, GntR family; Identified by match to PFAM protein family HMM PF00392	https://smart.embl.de/smart/DDvec.cgi?smart=452:HTH_GNTR(15|74)+	1042698,24984424,AAN68437,AAN68437.1,GI:24984424,GntR family transcriptional regulator,NC_002947.4,NP_744973,NP_744973.1,PP_2829,Q88J20,Q88J20_PSEPK,Transcriptional regulator, GntR family,WP_010953738.1,ppu:PP_2829,transcriptional regulator, GntR family
PP_2833	160488.PP_2833	Transcriptional regulator, lysr family; Belongs to the LysR transcriptional regulatory family	https://smart.embl.de/smart/DDvec.cgi?smart=323:Pfam_HTH_1(16|75)+Pfam_LysR_substrate(99|310)+	1042700,24984428,AAN68441,AAN68441.1,GI:24984428,LysR family transcriptional regulator,NC_002947.4,NP_744977,NP_744977.1,PP_2833,Q88J16,Q88J16_PSEPK,Transcriptional regulator, LysR family,WP_010953742.1,ppu:PP_2833,transcriptional regulator, LysR family
PP_2865	160488.PP_2865	Transcriptional regulator, lysr family; Belongs to the LysR transcriptional regulatory family	https://smart.embl.de/smart/DDvec.cgi?smart=300:Pfam_HTH_1(4|63)+Pfam_LysR_substrate(87|293)+	1042779,24984463,AAN68473,AAN68473.1,GI:24984463,LysR family transcriptional regulator,NC_002947.4,NP_745009,NP_745009.1,PP_2865,Q88IY4,Q88IY4_PSEPK,Transcriptional regulator, LysR family,WP_003253907.1,ppu:PP_2865,transcriptional regulator, LysR family
PP_2880	160488.PP_2880	Transcriptional regulator, TetR family; Identified by match to PFAM protein family HMM PF00440	https://smart.embl.de/smart/DDvec.cgi?smart=187:Pfam_TetR_N(15|61)+	1042770,24984480,AAN68488,AAN68488.1,GI:24984480,NC_002947.4,NP_745024,NP_745024.1,PP_2880,Q88IW9,Q88IW9_PSEPK,TetR family transcriptional regulator,Transcriptional regulator, TetR family,WP_010953785.1,ppu:PP_2880,transcriptional regulator, TetR family
PP_2888	160488.PP_2888	Rna polymerase sigma-70 factor, ecf subfamily; Belongs to the sigma-70 factor family. ECF subfamily	https://smart.embl.de/smart/DDvec.cgi?smart=173:Pfam_Sigma70_r2(9|76)+Pfam_Sigma70_r4_2(104|156)+	1042803,24984488,AAN68496,AAN68496.1,ECF family RNA polymerase sigma factor PrtI,ECF sigma factor PrtI, putative,GI:24984488,NC_002947.4,NP_745032,NP_745032.1,PP_2888,Putative ECF sigma factor PrtI,Q88IW1,Q88IW1_PSEPK,RNA polymerase sigma-70 factor, ECF subfamily,WP_004577197.1,ppu:PP_2888
PP_2907	160488.PP_2907	DNA-binding response regulator; Similar to GB:L31579, and PID:468364; identified by sequence similarity; putative	https://smart.embl.de/smart/DDvec.cgi?smart=226:REC(2|113)+Trans_reg_C(147|222)+	1042845,24984509,AAN68515,AAN68515.1,DNA-binding response regulator,GI:24984509,NC_002947.4,NP_745051,NP_745051.1,PP_2907,Q88IU2,Q88IU2_PSEPK,Two-component system response regulator,WP_010953809.1,ppu:PP_2907
PP_2919	160488.PP_2919	Transcriptional regulator, lysr family; Belongs to the LysR transcriptional regulatory family	https://smart.embl.de/smart/DDvec.cgi?smart=305:Pfam_HTH_1(5|64)+Pfam_LysR_substrate(88|296)+	1042855,24984522,AAN68527,AAN68527.1,GI:24984522,LysR family transcriptional regulator,NC_002947.4,NP_745063,NP_745063.1,PP_2919,Q88IT0,Q88IT0_PSEPK,Transcriptional regulator, LysR family,WP_010953821.1,ppu:PP_2919,transcriptional regulator, LysR family
PP_2948	160488.PP_2948	Transcriptional regulator, GntR family; Identified by match to PFAM protein family HMM PF00155	https://smart.embl.de/smart/DDvec.cgi?smart=460:HTH_GNTR(11|70)+Pfam_Aminotran_1_2(116|456)+	1042935,24984554,AAN68556,AAN68556.1,GI:24984554,GntR family transcriptional regulator,NC_002947.4,NP_745092,NP_745092.1,PP_2948,Q88IQ1,Q88IQ1_PSEPK,Transcriptional regulator, GntR family,WP_010953848.1,ppu:PP_2948,transcriptional regulator, GntR family
PP_2951	160488.PP_2951	Transcriptional regulator, TetR family; Similar to GP:3293540; identified by sequence similarity; putative	https://smart.embl.de/smart/DDvec.cgi?smart=188:Pfam_TetR_N(8|54)+	1042944,24984558,AAN68559,AAN68559.1,GI:24984558,NC_002947.4,NP_745095,NP_745095.1,PP_2951,Q88IP8,Q88IP8_PSEPK,TetR family transcriptional regulator,Transcriptional regulator, TetR family,WP_010953851.1,ppu:PP_2951,transcriptional regulator, TetR family
PP_2952	160488.PP_2952	Transcriptional regulator, lysr family; Belongs to the LysR transcriptional regulatory family	https://smart.embl.de/smart/DDvec.cgi?smart=296:Pfam_HTH_1(4|63)+Pfam_LysR_substrate(87|291)+	1042921,24984559,AAN68560,AAN68560.1,GI:24984559,LysR family transcriptional regulator,NC_002947.4,NP_745096,NP_745096.1,PP_2952,Q88IP7,Q88IP7_PSEPK,Transcriptional regulator, LysR family,WP_010953852.1,ppu:PP_2952,transcriptional regulator, LysR family
PP_2960	160488.PP_2960	Transcriptional regulator, AraC family; Similar to GP:9106236; identified by sequence similarity; putative	https://smart.embl.de/smart/DDvec.cgi?smart=306:Pfam_Cupin_6(35|188)+HTH_ARAC(219|301)+	1042933,24984567,AAN68568,AAN68568.1,AraC family,GI:24984567,NC_002947.4,NP_745104,NP_745104.2,PP_2960,Q88IN9,Q88IN9_PSEPK,Transcriptional regulator,Transcriptional regulator, AraC family,WP_003248200.1,ppu:PP_2960,transcriptional regulator, AraC family
PP_2961	160488.PP_2961	Transcriptional regulator, lysr family; Belongs to the LysR transcriptional regulatory family	https://smart.embl.de/smart/DDvec.cgi?smart=292:Pfam_HTH_1(4|63)+Pfam_LysR_substrate(87|292)+	1042963,24984568,AAN68569,AAN68569.1,GI:24984568,LysR family transcriptional regulator,NC_002947.4,NP_745105,NP_745105.1,PP_2961,Q88IN8,Q88IN8_PSEPK,Transcriptional regulator, LysR family,WP_010953861.1,ppu:PP_2961,transcriptional regulator, LysR family
PP_2997	160488.PP_2997	Transcriptional regulator, lysr family; Belongs to the LysR transcriptional regulatory family	https://smart.embl.de/smart/DDvec.cgi?smart=299:Pfam_HTH_1(10|69)+Pfam_LysR_substrate(94|299)+	1043072,24984607,AAN68605,AAN68605.1,CnmA,GI:24984607,NC_002947.4,NP_745141,NP_745141.1,PP_2997,Protein CnmA,Q88IK2,Q88IK2_PSEPK,Transcriptional regulator, LysR family,WP_010953897.1,ppu:PP_2997,transcriptional regulator, LysR family
PP_3006	160488.PP_3006	Rna polymerase sigma-70 factor, ecf subfamily; Belongs to the sigma-70 factor family. ECF subfamily	https://smart.embl.de/smart/DDvec.cgi?smart=182:Pfam_Sigma70_r2(28|97)+Pfam_Sigma70_r4(130|179)+	1043082,24984617,AAN68614,AAN68614.1,ECF family RNA polymerase sigma-70 factor,GI:24984617,NC_002947.4,NP_745150,NP_745150.1,PP_3006,Q88IJ3,Q88IJ3_PSEPK,RNA polymerase sigma-70 factor, ECF subfamily,WP_010953906.1,ppu:PP_3006
PP_3022	160488.PP_3022	Transcriptional regulator, AraC family; Identified by match to PFAM protein family HMM PF00165	https://smart.embl.de/smart/DDvec.cgi?smart=269:Pfam_AraC_binding(15|149)+HTH_ARAC(185|267)+	1043167,24984633,AAN68630,AAN68630.1,AraC family transcriptional regulator,GI:24984633,NC_002947.4,NP_745166,NP_745166.1,PP_3022,Q88IH7,Q88IH7_PSEPK,Transcriptional regulator, AraC family,WP_010953921.1,ppu:PP_3022,transcriptional regulator, AraC family
PP_3075	160488.PP_3075	sigma-54 dependent transcriptional regulator; Putative transcriptional regulator; Identified by match to PFAM protein family HMM PF02954	https://smart.embl.de/smart/DDvec.cgi?smart=481:PAS(40|107)+AAA(199|344)+Pfam_HTH_8(438|479)+	1043815,24984691,AAN68683,AAN68683.1,GI:24984691,NC_002947.4,NP_745219,NP_745219.1,PP_3075,Putative transcriptional regulator,Q88IC4,Q88IC4_PSEPK,Sigma-54 dependent transcriptional regulator,Transcriptional regulator,WP_010953974.1,ppu:PP_3075,sigma-54 dependent transcriptional regulator
PP_3086	160488.PP_3086	Rna polymerase sigma-70 factor, putative; Belongs to the sigma-70 factor family. ECF subfamily	https://smart.embl.de/smart/DDvec.cgi?smart=168:Pfam_Sigma70_r2(15|82)+Pfam_Sigma70_r4(117|164)+	1043876,24984703,AAN68694,AAN68694.1,GI:24984703,NC_002947.4,NP_745230,NP_745230.1,PP_3086,Putative RNA polymerase sigma-70 factor,Q88IB3,Q88IB3_PSEPK,RNA polymerase sigma-70 factor,RNA polymerase sigma-70 factor, putative,WP_010953984.1,ppu:PP_3086
PP_3121	160488.PP_3121	Lysr family transcriptional regulator, carnitine catabolism transcriptional activator; Belongs to the LysR transcriptional regulatory family	https://smart.embl.de/smart/DDvec.cgi?smart=301:Pfam_HTH_1(3|62)+Pfam_LysR_substrate(88|293)+	1046770,24984745,AAN68729,AAN68729.1,GI:24984745,LysR family,NC_002947.4,NP_745265,NP_745265.1,PP_3121,Q88I80,Q88I80_PSEPK,Transcriptional regulator,Transcriptional regulator, LysR family,WP_010954013.1,ppu:PP_3121,transcriptional regulator, LysR family
PP_3143	160488.PP_3143	Lysr family transcriptional regulator, glycine cleavage system transcriptional activator; Belongs to the LysR transcriptional regulatory family	https://smart.embl.de/smart/DDvec.cgi?smart=313:Pfam_HTH_1(10|69)+Pfam_LysR_substrate(91|302)+	1046789,24984769,AAN68751,AAN68751.1,GI:24984769,LysR family transcriptional regulator,NC_002947.4,NP_745287,NP_745287.1,PP_3143,Q88I58,Q88I58_PSEPK,Transcriptional regulator, LysR family,WP_010954032.1,ppu:PP_3143,transcriptional regulator, LysR family
PP_3149	160488.PP_3149	Transcriptional regulator, AraC family; Similar to SP:Q9ZFU7; identified by sequence similarity; putative	https://smart.embl.de/smart/DDvec.cgi?smart=349:HTH_ARAC(260|344)+	1046796,24984775,AAN68757,AAN68757.1,AraC family transcriptional regulator,GI:24984775,NC_002947.4,NP_745293,NP_745293.1,PP_3149,Q88I52,Q88I52_PSEPK,Transcriptional regulator, AraC family,WP_010954038.1,ppu:PP_3149,transcriptional regulator, AraC family
PP_3170	160488.PP_3170	Transcriptional regulator, lysr family; Belongs to the LysR transcriptional regulatory family	https://smart.embl.de/smart/DDvec.cgi?smart=303:Pfam_HTH_1(6|65)+Pfam_LysR_substrate(89|296)+	1046816,24984798,AAN68778,AAN68778.1,GI:24984798,LysR family transcriptional regulator,NC_002947.4,NP_745314,NP_745314.1,PP_3170,Q88I31,Q88I31_PSEPK,Transcriptional regulator, LysR family,WP_010954057.1,ppu:PP_3170,transcriptional regulator, LysR family
PP_3179	160488.PP_3179	Transcriptional regulator, lysr family; Belongs to the LysR transcriptional regulatory family	https://smart.embl.de/smart/DDvec.cgi?smart=299:Pfam_HTH_1(4|63)+Pfam_LysR_substrate(87|299)+	1046825,24984808,AAN68787,AAN68787.1,GI:24984808,LysR family transcriptional regulator,NC_002947.4,NP_745323,NP_745323.1,PP_3179,Q88I23,Q88I23_PSEPK,Transcriptional regulator, LysR family,WP_010954065.1,ppu:PP_3179,transcriptional regulator, LysR family
PP_3196	160488.PP_3196	Nodulation protein d1; Belongs to the LysR transcriptional regulatory family	https://smart.embl.de/smart/DDvec.cgi?smart=312:Pfam_HTH_1(8|67)+Pfam_LysR_substrate(93|299)+	1046846,24984828,AAN68804,AAN68804.1,GI:24984828,NC_002947.4,NP_745340,NP_745340.1,Nodulation protein d1,PP_3196,Q88I06,Q88I06_PSEPK,WP_010954081.1,nodulation protein d1,ppu:PP_3196
PP_3227	160488.PP_3227	Transcriptional regulator, lysr family; Belongs to the LysR transcriptional regulatory family	https://smart.embl.de/smart/DDvec.cgi?smart=296:Pfam_HTH_1(3|62)+Pfam_LysR_substrate(85|292)+	1046876,24984861,AAN68834,AAN68834.1,GI:24984861,LysR family transcriptional regulator,NC_002947.4,NP_745370,NP_745370.1,PP_3227,Q88HX6,Q88HX6_PSEPK,Transcriptional regulator, LysR family,WP_010954111.1,ppu:PP_3227,transcriptional regulator, LysR family
PP_3300	160488.PP_3300	Transcriptional regulator, tetR family; Identified by match to PFAM protein family HMM PF00440	https://smart.embl.de/smart/DDvec.cgi?smart=204:Pfam_TetR_N(22|67)+	1046950,24984940,AAN68907,AAN68907.1,GI:24984940,NC_002947.4,NP_745443,NP_745443.1,PP_3300,Q88HQ3,Q88HQ3_PSEPK,Transcriptional regulator,Transcriptional regulator, tetR family,WP_010954179.1,ppu:PP_3300,tetR family,transcriptional regulator, tetR family
PP_3366	160488.PP_3366	Transcriptional regulator, lysr family; Belongs to the LysR transcriptional regulatory family	https://smart.embl.de/smart/DDvec.cgi?smart=293:Pfam_HTH_1(3|62)+Pfam_LysR_substrate(86|289)+	1047018,24985010,AAN68970,AAN68970.1,GI:24985010,LysR family transcriptional regulator,NC_002947.4,NP_745506,NP_745506.1,PP_3366,Q88HJ1,Q88HJ1_PSEPK,Transcriptional regulator, LysR family,WP_004374921.1,ppu:PP_3366,transcriptional regulator, LysR family
PP_3369	160488.PP_3369	Transcriptional regulator, lysr family; Belongs to the LysR transcriptional regulatory family	https://smart.embl.de/smart/DDvec.cgi?smart=283:Pfam_HTH_1(4|63)+Pfam_LysR_substrate(87|278)+	1046607,24985013,AAN68973,AAN68973.1,GI:24985013,LysR family transcriptional regulator,NC_002947.4,NP_745509,NP_745509.1,PP_3369,Q88HI8,Q88HI8_PSEPK,Transcriptional regulator, LysR family,WP_010954242.1,ppu:PP_3369,transcriptional regulator, LysR family
PP_3395	160488.PP_3395	Transcriptional regulator, lysr family; Belongs to the LysR transcriptional regulatory family	https://smart.embl.de/smart/DDvec.cgi?smart=321:Pfam_HTH_1(25|83)+Pfam_LysR_substrate(107|314)+	1046462,24985042,AAN68999,AAN68999.1,GI:24985042,LysR family transcriptional regulator,NC_002947.4,NP_745535,NP_745535.1,PP_3395,Q88HG3,Q88HG3_PSEPK,Transcriptional regulator, LysR family,WP_010954267.1,ppu:PP_3395,transcriptional regulator, LysR family
PP_3412	160488.PP_3412	DNA-binding response regulator, LuxR family; Similar to GB:M28825, GB:M22080, GB:M22163, GB:M22164, GB:M22165, GB:M22166, GB:M22167, GB:X79309, GB:X79308, GB:M27735, GB:M14663, SP:P06126, PID:180046, and PID:530884; identified by sequence similarity; putative	https://smart.embl.de/smart/DDvec.cgi?smart=204:REC(2|114)+HTH_LUXR(141|198)+	1045869,24985058,AAN69014,AAN69014.1,DNA-binding response regulator, LuxR family,GI:24985058,LuxR family transcriptional regulator,NC_002947.4,NP_745550,NP_745550.1,PP_3412,Q88HE8,Q88HE8_PSEPK,WP_010954280.1,ppu:PP_3412
PP_3415	160488.PP_3415	Laci family transcriptional regulator, gluconate utilization system gnt-i transcriptional repressor; Transcriptional regulator, LacI family; Identified by match to PFAM protein family HMM PF00356	https://smart.embl.de/smart/DDvec.cgi?smart=339:HTH_LACI(11|81)+Pfam_Peripla_BP_3(178|339)+	1046272,24985061,AAN69017,AAN69017.1,GI:24985061,LacI family transcriptional regulator,NC_002947.4,NP_745553,NP_745553.1,PP_3415,Q88HE5,Q88HE5_PSEPK,Transcriptional regulator, LacI family,WP_010954283.1,ppu:PP_3415,transcriptional regulator, LacI family
PP_3419	160488.PP_3419	Sigma-54 dependent transcriptional regulator/response regulator; Similar to GB:X06182, GB:S68472, GB:X65959, GB:X69301, GB:X69302, GB:X69303, GB:X69304, GB:X69305, GB:X69306, GB:X69307, GB:X69308, GB:X69309, GB:X69310, GB:X69311, GB:X69312, GB:X69313, GB:X69314, GB:X69315, GB:X69316, GB:X72595, GB:X72599, SP:P10721, PID:34087, and PID:825686; identified by sequence similarity; putative	https://smart.embl.de/smart/DDvec.cgi?smart=475:REC(3|114)+AAA(171|320)+Pfam_HTH_8(424|465)+	1046273,24985066,AAN69021,AAN69021.1,GI:24985066,NC_002947.4,NP_745557,NP_745557.1,PP_3419,Q88HE1,Q88HE1_PSEPK,WP_010954287.1,ppu:PP_3419
PP_3439	160488.PP_3439	Transcriptional regulator, AraC family; Similar to GP:7619749; identified by sequence similarity; putative	https://smart.embl.de/smart/DDvec.cgi?smart=282:Pfam_AraC_binding(17|144)+HTH_ARAC(174|256)+	1046513,24985088,AAN69041,AAN69041.1,AraC family transcriptional regulator,GI:24985088,NC_002947.4,NP_745577,NP_745577.1,PP_3439,Q88HC1,Q88HC1_PSEPK,Transcriptional regulator, AraC family,WP_010954305.1,ppu:PP_3439,transcriptional regulator, AraC family
PP_3454	160488.PP_3454	Two-component system, ompr family, response regulator; Putative transcriptional regulatory protein; Similar to GB:X16453, SP:P13367, and PID:581343; identified by sequence similarity; putative	https://smart.embl.de/smart/DDvec.cgi?smart=279:REC(48|159)+Trans_reg_C(196|272)+	1045523,24985105,AAN69056,AAN69056.1,GI:24985105,NC_002947.4,NP_745592,NP_745592.2,PP_3454,Putative transcriptional regulatory protein,Q88HA6,Q88HA6_PSEPK,Transcriptional regulator,WP_019437505.1,ppu:PP_3454
PP_3467	160488.PP_3467	Sigma-54 dependent transcriptional regulator, acetoin dehydrogenase operon transcriptional activator AcoR; Sigma-54 dependent transcriptional regulator; Identified by match to PFAM protein family HMM PF02954	https://smart.embl.de/smart/DDvec.cgi?smart=636:Pfam_GAF(88|211)+PAS(228|294)+AAA(357|501)+Pfam_HTH_8(593|634)+	1045526,24985120,AAN69069,AAN69069.1,GI:24985120,NC_002947.4,NP_745605,NP_745605.1,PP_3467,Q88H93,Q88H93_PSEPK,Sigma-54 dependent transcriptional regulator,WP_010954332.1,ppu:PP_3467,sigma-54 dependent transcriptional regulator
PP_3493	160488.PP_3493	Transcriptional regulator, lysr family; Belongs to the LysR transcriptional regulatory family	https://smart.embl.de/smart/DDvec.cgi?smart=310:Pfam_HTH_1(4|63)+Pfam_LysR_substrate(87|293)+	1041611,24985148,AAN69094,AAN69094.1,GI:24985148,LysR family transcriptional regulator,NC_002947.4,NP_745630,NP_745630.1,PP_3493,Q88H68,Q88H68_PSEPK,Transcriptional regulator, LysR family,WP_010954356.1,ppu:PP_3493,transcriptional regulator, LysR family
PP_3503	160488.PP_3503	Sigma-54 dependent transcriptional regulator; Identified by match to TIGR protein family HMM TIGR01199	https://smart.embl.de/smart/DDvec.cgi?smart=441:AAA(158|302)+Pfam_HTH_8(399|438)+	1046185,24985159,AAN69104,AAN69104.1,GI:24985159,NC_002947.4,NP_745640,NP_745640.1,PP_3503,Q88H62,Q88H62_PSEPK,Sigma-54 dependent transcriptional regulator,WP_010954363.1,ppu:PP_3503,sigma-54 dependent transcriptional regulator
PP_3513	160488.PP_3513	Transcriptional regulator, lysr family; Belongs to the LysR transcriptional regulatory family	https://smart.embl.de/smart/DDvec.cgi?smart=284:Pfam_HTH_1(5|64)+Pfam_LysR_substrate(88|284)+	1046402,24985170,AAN69114,AAN69114.1,GI:24985170,LysR family transcriptional regulator,NC_002947.4,NP_745650,NP_745650.1,PP_3513,Q88H52,Q88H52_PSEPK,Transcriptional regulator, LysR family,WP_010954371.1,ppu:PP_3513,transcriptional regulator, LysR family
PP_3516	160488.PP_3516	Transcriptional regulator, AraC family; Similar to GP:8218179; identified by sequence similarity; putative	https://smart.embl.de/smart/DDvec.cgi?smart=318:Pfam_AraC_binding_2(19|196)+HTH_ARAC(229|313)+	1046239,24985173,AAN69117,AAN69117.1,AraC family transcriptional regulator,GI:24985173,NC_002947.4,NP_745653,NP_745653.1,PP_3516,Q88H49,Q88H49_PSEPK,Transcriptional regulator, AraC family,WP_010954374.1,ppu:PP_3516,transcriptional regulator, AraC family
PP_3526	160488.PP_3526	Transcriptional regulator, AraC family; Identified by match to PFAM protein family HMM PF00165	https://smart.embl.de/smart/DDvec.cgi?smart=335:Pfam_DJ-1_PfpI(34|198)+HTH_ARAC(248|331)+	1046310,24985184,3GRA,AAN69127,AAN69127.1,AraC family transcriptional regulator,GI:24985184,NC_002947.4,NP_745663,NP_745663.1,PP_3526,Q88H39,Q88H39_PSEPK,Transcriptional regulator, AraC family,WP_010954384.1,ppu:PP_3526,transcriptional regulator, AraC family
PP_3527	160488.PP_3527	Transcriptional regulator, TetR family; Identified by match to PFAM protein family HMM PF00440	https://smart.embl.de/smart/DDvec.cgi?smart=227:Pfam_TetR_N(31|77)+	1046509,24985185,AAN69128,AAN69128.1,GI:24985185,NC_002947.4,NP_745664,NP_745664.1,PP_3527,Q88H38,Q88H38_PSEPK,TetR family transcriptional regulator,Transcriptional regulator, TetR family,WP_010954385.1,ppu:PP_3527,transcriptional regulator, TetR family
PP_3534	160488.PP_3534	Transcriptional regulator, lysr family; Belongs to the LysR transcriptional regulatory family	https://smart.embl.de/smart/DDvec.cgi?smart=293:Pfam_HTH_1(14|73)+Pfam_LysR_substrate(95|289)+	1046478,24985193,AAN69135,AAN69135.1,GI:24985193,LysR family transcriptional regulator,NC_002947.4,NP_745671,NP_745671.1,PP_3534,Q88H31,Q88H31_PSEPK,Transcriptional regulator, LysR family,WP_010954391.1,ppu:PP_3534,transcriptional regulator, LysR family
PP_3544	160488.PP_3544	Transcriptional regulator, GntR family; Identified by match to PFAM protein family HMM PF00392	https://smart.embl.de/smart/DDvec.cgi?smart=469:HTH_GNTR(7|66)+Pfam_Aminotran_1_2(135|462)+	1045565,24985204,AAN69145,AAN69145.1,GI:24985204,GntR family transcriptional regulator,NC_002947.4,NP_745681,NP_745681.1,PP_3544,Q88H21,Q88H21_PSEPK,Transcriptional regulator, GntR family,WP_010954400.1,ppu:PP_3544,transcriptional regulator, GntR family
PP_3550	160488.PP_3550	Transcriptional regulator emrr, putative; Putative Transcriptional regulator EmrR; Identified by match to PFAM protein family HMM PF03551	https://smart.embl.de/smart/DDvec.cgi?smart=157:HTH_MARR(31|131)+	1046242,24985210,AAN69151,AAN69151.1,GI:24985210,NC_002947.4,NP_745687,NP_745687.1,PP_3550,Putative Transcriptional regulator EmrR,Q88H15,Q88H15_PSEPK,Transcriptional regulator EmrR,Transcriptional regulator EmrR, putative,WP_010954405.1,ppu:PP_3550,transcriptional regulator EmrR, putative
PP_3551	160488.PP_3551	DNA-binding response regulator, LuxR family; Identified by match to PFAM protein family HMM PF00072	https://smart.embl.de/smart/DDvec.cgi?smart=210:REC(4|115)+HTH_LUXR(139|196)+	1046236,24985212,AAN69152,AAN69152.1,DNA-binding response regulator, LuxR family,GI:24985212,LuxR family transcriptional regulator,NC_002947.4,NP_745688,NP_745688.1,PP_3551,Q88H14,Q88H14_PSEPK,WP_010954406.1,ppu:PP_3551
PP_3560	160488.PP_3560	Transcriptional regulator, lysr family; Belongs to the LysR transcriptional regulatory family	https://smart.embl.de/smart/DDvec.cgi?smart=287:Pfam_HTH_1(3|62)+Pfam_LysR_substrate(85|287)+	1046277,24985222,AAN69161,AAN69161.1,GI:24985222,LysR family transcriptional regulator,NC_002947.4,NP_745697,NP_745697.1,PP_3560,Q88H05,Q88H05_PSEPK,Transcriptional regulator, LysR family,WP_003247790.1,ppu:PP_3560,transcriptional regulator, LysR family
PP_3564	160488.PP_3564	Transcriptional regulator, AraC family; Similar to GP:9951713; identified by sequence similarity; putative	https://smart.embl.de/smart/DDvec.cgi?smart=325:Pfam_DJ-1_PfpI(35|182)+HTH_ARAC(235|318)+	1046279,24985226,AAN69165,AAN69165.1,AraC family transcriptional regulator,GI:24985226,NC_002947.4,NP_745701,NP_745701.1,PP_3564,Q88H01,Q88H01_PSEPK,Transcriptional regulator, AraC family,WP_010954418.1,ppu:PP_3564,transcriptional regulator, AraC family
PP_3567	160488.PP_3567	Transcriptional regulator, lysr family; Belongs to the LysR transcriptional regulatory family	https://smart.embl.de/smart/DDvec.cgi?smart=301:Pfam_HTH_1(4|63)+Pfam_LysR_substrate(87|297)+	1046226,24985229,AAN69168,AAN69168.1,GI:24985229,LysR family transcriptional regulator,NC_002947.4,NP_745704,NP_745704.1,PP_3567,Q88GZ8,Q88GZ8_PSEPK,Transcriptional regulator, LysR family,WP_010954421.1,ppu:PP_3567,transcriptional regulator, LysR family
PP_3603	160488.PP_3603	Transcriptional regulator, GntR family; Similar to GP:10174453; identified by sequence similarity; putative	https://smart.embl.de/smart/DDvec.cgi?smart=254:HTH_GNTR(26|85)+FCD(109|237)+	1046383,24985269,AAN69203,AAN69203.1,GI:24985269,GntR family transcriptional regulator,NC_002947.4,NP_745739,NP_745739.1,PP_3603,Q88GW4,Q88GW4_PSEPK,Transcriptional regulator, GntR family,WP_010954448.1,ppu:PP_3603,transcriptional regulator, GntR family
PP_3605	160488.PP_3605	Transcriptional regulator, lysr family; Belongs to the LysR transcriptional regulatory family	https://smart.embl.de/smart/DDvec.cgi?smart=306:Pfam_HTH_1(9|68)+Pfam_LysR_substrate(92|299)+	1046444,24985271,AAN69205,AAN69205.1,GI:24985271,LysR family transcriptional regulator,NC_002947.4,NP_745741,NP_745741.1,PP_3605,Q88GW2,Q88GW2_PSEPK,Transcriptional regulator, LysR family,WP_010954450.1,ppu:PP_3605,transcriptional regulator, LysR family
PP_3608	160488.PP_3608	Transcriptional regulator, lysr family; Belongs to the LysR transcriptional regulatory family	https://smart.embl.de/smart/DDvec.cgi?smart=309:Pfam_HTH_1(16|75)+Pfam_LysR_substrate(99|303)+	1046386,24985274,AAN69208,AAN69208.1,GI:24985274,LysR family transcriptional regulator,NC_002947.4,NP_745744,NP_745744.1,PP_3608,Q88GV9,Q88GV9_PSEPK,Transcriptional regulator, LysR family,WP_010954453.1,ppu:PP_3608,transcriptional regulator, LysR family
PP_3632	160488.PP_3632	Transcriptional regulator, lysr family; Belongs to the LysR transcriptional regulatory family	https://smart.embl.de/smart/DDvec.cgi?smart=292:Pfam_HTH_1(6|65)+Pfam_LysR_substrate(90|292)+	1045920,24985301,AAN69232,AAN69232.1,GI:24985301,LysR family transcriptional regulator,NC_002947.4,NP_745768,NP_745768.1,PP_3632,Q88GT5,Q88GT5_PSEPK,Transcriptional regulator, LysR family,WP_010954474.1,ppu:PP_3632,transcriptional regulator, LysR family
PP_3640	160488.PP_3640	Transcriptional regulator, AraC family; Identified by match to PFAM protein family HMM PF00165	https://smart.embl.de/smart/DDvec.cgi?smart=306:Pfam_Cupin_6(6|184)+HTH_ARAC(215|297)+	1046471,24985309,AAN69240,AAN69240.1,AraC family transcriptional regulator,GI:24985309,NC_002947.4,NP_745776,NP_745776.1,PP_3640,Q88GS8,Q88GS8_PSEPK,Transcriptional regulator, AraC family,WP_010954482.1,ppu:PP_3640,transcriptional regulator, AraC family
PP_3649	160488.PP_3649	Transcriptional regulator, GntR family; Similar to GB:M13923, SP:P06185, GB:X52093, and PID:154256; identified by sequence similarity; putative	https://smart.embl.de/smart/DDvec.cgi?smart=250:HTH_GNTR(23|81)+FCD(91|215)+	1046489,24985319,AAN69249,AAN69249.1,GI:24985319,GntR family transcriptional regulator,NC_002947.4,NP_745785,NP_745785.1,PP_3649,Q88GR9,Q88GR9_PSEPK,Transcriptional regulator, GntR family,WP_010954490.1,ppu:PP_3649,transcriptional regulator, GntR family
PP_3659	160488.PP_3659	Transcriptional regulator, AraC family; Identified by match to PFAM protein family HMM PF00165	https://smart.embl.de/smart/DDvec.cgi?smart=417:Pfam_Arabinose_bd(102|282)+HTH_ARAC(325|408)+	1046169,24985330,AAN69259,AAN69259.1,AraC family,GI:24985330,NC_002947.4,NP_745795,NP_745795.2,PP_3659,Q88GQ9,Q88GQ9_PSEPK,Transcriptional regulator,Transcriptional regulator, AraC family,WP_049586580.1,ppu:PP_3659,transcriptional regulator, AraC family
PP_3660	160488.PP_3660	Transcriptional regulator, lysr family; Belongs to the LysR transcriptional regulatory family	https://smart.embl.de/smart/DDvec.cgi?smart=295:Pfam_HTH_1(3|62)+Pfam_LysR_substrate(86|293)+	1046196,24985331,AAN69260,AAN69260.1,GI:24985331,LysR family transcriptional regulator,NC_002947.4,NP_745796,NP_745796.1,PP_3660,Q88GQ8,Q88GQ8_PSEPK,Transcriptional regulator, LysR family,WP_010954500.1,ppu:PP_3660,transcriptional regulator, LysR family
PP_3665	160488.PP_3665	Arac family transcriptional regulator, glycine betaine-responsive activator; AraC family transcriptional regulator; Identified by match to PFAM protein family HMM PF00165	https://smart.embl.de/smart/DDvec.cgi?smart=401:Pfam_DJ-1_PfpI(86|256)+HTH_ARAC(312|395)+	1046199,24985337,AAN69265,AAN69265.1,AraC family transcriptional regulator,GI:24985337,NC_002947.4,NP_745801,NP_745801.2,PP_3665,Q88GQ3,Q88GQ3_PSEPK,Transcriptional regulator, AraC family,WP_019751089.1,ppu:PP_3665,transcriptional regulator, AraC family
PP_3669	160488.PP_3669	Lysr family transcriptional regulator, mexef-oprn operon transcriptional activator; Belongs to the LysR transcriptional regulatory family	https://smart.embl.de/smart/DDvec.cgi?smart=301:Pfam_HTH_1(11|70)+Pfam_LysR_substrate(96|299)+	1046198,24985341,AAN69269,AAN69269.1,GI:24985341,LysR family transcriptional regulator,NC_002947.4,NP_745805,NP_745805.1,PP_3669,Q88GP9,Q88GP9_PSEPK,Transcriptional regulator, LysR family,WP_010954508.1,ppu:PP_3669,transcriptional regulator, LysR family
PP_3731	160488.PP_3731	Transcriptional regulator, TetR family; Identified by match to PFAM protein family HMM PF00440	https://smart.embl.de/smart/DDvec.cgi?smart=214:Pfam_TetR_N(19|65)+Pfam_TetR_C_6(86|202)+	1046327,24985408,AAN69327,AAN69327.1,GI:24985408,NC_002947.4,NP_745863,NP_745863.1,PP_3731,Q88GJ1,Q88GJ1_PSEPK,TetR family transcriptional regulator,Transcriptional regulator, TetR family,WP_010954566.1,ppu:PP_3731,transcriptional regulator, TetR family
PP_3738	160488.PP_3738	Putative Transcriptional regulator VanR; Similar to GP:6646872, and GP:6646872; identified by sequence similarity; putative	https://smart.embl.de/smart/DDvec.cgi?smart=237:HTH_GNTR(8|66)+FCD(76|213)+	1046176,24985415,AAN69334,AAN69334.1,GI:24985415,NC_002947.4,NP_745870,NP_745870.1,PP_3738,Putative Transcriptional regulator VanR,Q88GI4,Q88GI4_PSEPK,Transcriptional regulator VanR,Transcriptional regulator VanR, putative,WP_003256147.1,ppu:PP_3738,transcriptional regulator VanR, putative
PP_3750	160488.PP_3750	Gntr family transcriptional regulator / mocr family aminotransferase; Transcriptional regulator, GntR family; Identified by match to PFAM protein family HMM PF00392	https://smart.embl.de/smart/DDvec.cgi?smart=477:HTH_GNTR(17|76)+Pfam_Aminotran_1_2(128|440)+	1046287,24985428,AAN69345,AAN69345.1,GI:24985428,GntR family transcriptional regulator,NC_002947.4,NP_745881,NP_745881.1,PP_3750,Q88GH3,Q88GH3_PSEPK,Transcriptional regulator, GntR family,WP_010954583.1,ppu:PP_3750,transcriptional regulator, GntR family
PP_3753	160488.PP_3753	Transcriptional regulator, AraC family; Similar to GP:9948615; identified by sequence similarity; putative	https://smart.embl.de/smart/DDvec.cgi?smart=362:Pfam_Arabinose_bd(24|204)+HTH_ARAC(247|330)+	1046410,24985430,AAN69347,AAN69347.1,AraC family transcriptional regulator,GI:24985430,NC_002947.4,NP_745883,NP_745883.1,PP_3753,Q88GH1,Q88GH1_PSEPK,Transcriptional regulator, AraC family,WP_010954585.1,ppu:PP_3753,transcriptional regulator, AraC family
PP_3756	160488.PP_3756	Transcriptional regulator, tetr family; TetR family transcriptional regulator; Identified by match to PFAM protein family HMM PF00440	https://smart.embl.de/smart/DDvec.cgi?smart=193:Pfam_TetR_N(17|62)+	1046378,24985433,AAN69350,AAN69350.1,GI:24985433,NC_002947.4,NP_745886,NP_745886.1,PP_3756,Q88GG8,Q88GG8_PSEPK,TetR family transcriptional regulator,Transcriptional regulator, TetR family,WP_010954588.1,ppu:PP_3756,transcriptional regulator, TetR family
PP_3779	160488.PP_3779	Transcriptional regulator, lysr family; Belongs to the LysR transcriptional regulatory family	https://smart.embl.de/smart/DDvec.cgi?smart=310:Pfam_HTH_1(5|64)+Pfam_LysR_substrate(89|293)+	1045572,24985458,AAN69373,AAN69373.1,GI:24985458,LysR family transcriptional regulator,NC_002947.4,NP_745909,NP_745909.1,PP_3779,Q88GE5,Q88GE5_PSEPK,Transcriptional regulator, LysR family,WP_010954609.1,ppu:PP_3779,transcriptional regulator, LysR family
PP_3811	160488.PP_3811	Transcriptional regulator, lysr family; Belongs to the LysR transcriptional regulatory family	https://smart.embl.de/smart/DDvec.cgi?smart=294:Pfam_HTH_1(4|63)+Pfam_LysR_substrate(87|292)+	1046754,24985492,AAN69405,AAN69405.1,GI:24985492,LysR family transcriptional regulator,NC_002947.4,NP_745941,NP_745941.1,PP_3811,Q88GB3,Q88GB3_PSEPK,Transcriptional regulator, LysR family,WP_010954640.1,ppu:PP_3811,transcriptional regulator, LysR family
PP_3934	160488.PP_3934	Transcriptional regulator, lysr family; Belongs to the LysR transcriptional regulatory family	https://smart.embl.de/smart/DDvec.cgi?smart=313:Pfam_HTH_1(18|77)+Pfam_LysR_substrate(101|311)+	1046631,24985625,AAN69528,AAN69528.1,GI:24985625,LysR family transcriptional regulator,NC_002947.4,NP_746064,NP_746064.1,PP_3934,Q88FZ2,Q88FZ2_PSEPK,Transcriptional regulator, LysR family,WP_010954756.1,ppu:PP_3934,transcriptional regulator, LysR family
PP_3960	160488.PP_3960	Transcriptional regulator, TetR family; Identified by match to PFAM protein family HMM PF00440	https://smart.embl.de/smart/DDvec.cgi?smart=201:Pfam_TetR_N(16|62)+	1046603,24985654,AAN69554,AAN69554.1,GI:24985654,NC_002947.4,NP_746090,NP_746090.1,PP_3960,Q88FW7,Q88FW7_PSEPK,TetR family transcriptional regulator,Transcriptional regulator, TetR family,WP_010954776.1,ppu:PP_3960,transcriptional regulator, TetR family
PP_3974	160488.PP_3974	Transcriptional regulator, lysr family; Belongs to the LysR transcriptional regulatory family	https://smart.embl.de/smart/DDvec.cgi?smart=328:Pfam_HTH_1(34|93)+Pfam_LysR_substrate(117|313)+	1046589,24985669,AAN69568,AAN69568.1,GI:24985669,LysR family transcriptional regulator,NC_002947.4,NP_746104,NP_746104.1,PP_3974,Q88FV4,Q88FV4_PSEPK,Transcriptional regulator, LysR family,WP_010954789.1,ppu:PP_3974,transcriptional regulator, LysR family
PP_4107	160488.PP_4107	Transcriptional regulator, lysr family; Belongs to the LysR transcriptional regulatory family	https://smart.embl.de/smart/DDvec.cgi?smart=298:Pfam_HTH_1(9|68)+Pfam_LysR_substrate(92|295)+	1042233,24985807,AAN69691,AAN69691.1,GI:24985807,LysR family transcriptional regulator,NC_002947.4,NP_746227,NP_746227.1,PP_4107,Q88FI8,Q88FI8_PSEPK,Transcriptional regulator, LysR family,WP_003251398.1,ppu:PP_4107,transcriptional regulator, LysR family
PP_4156	160488.PP_4156	Transcriptional regulator, lysr family; Belongs to the LysR transcriptional regulatory family	https://smart.embl.de/smart/DDvec.cgi?smart=301:Pfam_HTH_1(5|64)+Pfam_LysR_substrate(88|295)+	1042332,24985859,AAN69738,AAN69738.1,GI:24985859,LysR family transcriptional regulator,NC_002947.4,NP_746274,NP_746274.1,PP_4156,Q88FE1,Q88FE1_PSEPK,Transcriptional regulator, LysR family,WP_010954926.1,ppu:PP_4156,transcriptional regulator, LysR family
PP_4197	160488.PP_4197	Transcriptional regulator, GntR family; Similar to GP:9948989; identified by sequence similarity; putative	https://smart.embl.de/smart/DDvec.cgi?smart=530:HTH_GNTR(60|119)+Pfam_Aminotran_MocR(223|520)+	1043480,24985903,AAN69778,AAN69778.1,GI:24985903,GntR family transcriptional regulator,NC_002947.4,NP_746314,NP_746314.1,PP_4197,Q88FA1,Q88FA1_PSEPK,Transcriptional regulator, GntR family,WP_010954954.1,ppu:PP_4197,transcriptional regulator, GntR family
PP_4208	160488.PP_4208	Rna polymerase sigma-70 factor, ecf subfamily; Belongs to the sigma-70 factor family. ECF subfamily	https://smart.embl.de/smart/DDvec.cgi?smart=158:Pfam_Sigma70_r2(1|66)+Pfam_Sigma70_r4(102|151)+	1042476,24985915,AAN69789,AAN69789.1,ECF family RNA polymerase sigma-70 factor,GI:24985915,NC_002947.4,NP_746325,NP_746325.1,PP_4208,Q88F90,Q88F90_PSEPK,RNA polymerase sigma-70 factor, ECF subfamily,WP_010954963.1,ppu:PP_4208
PP_4277	160488.PP_4277	Transcriptional regulator, GntR family; Identified by match to PFAM protein family HMM PF00392	https://smart.embl.de/smart/DDvec.cgi?smart=219:HTH_GNTR(13|71)+Pfam_FCD(93|207)+	1041639,24985992,AAN69857,AAN69857.1,GI:24985992,GntR family transcriptional regulator,NC_002947.4,NP_746393,NP_746393.1,PP_4277,Q88F22,Q88F22_PSEPK,Transcriptional regulator, GntR family,WP_010955022.1,ppu:PP_4277,transcriptional regulator, GntR family
PP_4283	160488.PP_4283	Transcriptional regulator, GntR family; Identified by match to PFAM protein family HMM PF00392	https://smart.embl.de/smart/DDvec.cgi?smart=251:HTH_GNTR(27|85)+FCD(95|218)+	1041830,24985999,AAN69863,AAN69863.1,GI:24985999,GntR family transcriptional regulator,NC_002947.4,NP_746399,NP_746399.1,PP_4283,Q88F16,Q88F16_PSEPK,Transcriptional regulator, GntR family,WP_010955028.1,ppu:PP_4283,transcriptional regulator, GntR family
PP_4295	160488.PP_4295	Tetr/acrr family transcriptional regulator; TetR family transcriptional regulator; Identified by match to PFAM protein family HMM PF00440	https://smart.embl.de/smart/DDvec.cgi?smart=203:Pfam_TetR_N(12|58)+Pfam_TetR_C_3(59|201)+	1041807,24986012,AAN69875,AAN69875.1,GI:24986012,NC_002947.4,NP_746411,NP_746411.1,PP_4295,Q88F05,Q88F05_PSEPK,TetR family transcriptional regulator,TetR/AcrR family transcriptional regulator,Transcriptional regulator, TetR family,WP_010955036.1,ppu:PP_4295,transcriptional regulator, TetR family
PP_4345	160488.PP_4345	Transcriptional regulator, GntR family; Identified by match to PFAM protein family HMM PF00392	https://smart.embl.de/smart/DDvec.cgi?smart=230:HTH_GNTR(23|81)+FCD(91|212)+	1042667,24986066,AAN69924,AAN69924.1,GI:24986066,GntR family transcriptional regulator,NC_002947.4,NP_746460,NP_746460.1,PP_4345,Q88EV7,Q88EV7_PSEPK,Transcriptional regulator, GntR family,WP_010955073.1,ppu:PP_4345,transcriptional regulator, GntR family
PP_4429	160488.PP_4429	Transcriptional regulator, GntR family; Similar to GP:9948113; identified by sequence similarity; putative	https://smart.embl.de/smart/DDvec.cgi?smart=466:HTH_GNTR(22|81)+Pfam_Aminotran_1_2(119|453)+	1043855,24986156,AAN70006,AAN70006.1,GI:24986156,GntR family transcriptional regulator,NC_002947.4,NP_746542,NP_746542.1,PP_4429,Q88EM5,Q88EM5_PSEPK,Transcriptional regulator, GntR family,WP_010955137.1,ppu:PP_4429,transcriptional regulator, GntR family
PP_4460	160488.PP_4460	Transcriptional regulator, lysr family; Belongs to the LysR transcriptional regulatory family	https://smart.embl.de/smart/DDvec.cgi?smart=308:Pfam_HTH_1(7|66)+Pfam_LysR_substrate(90|297)+	1041839,24986188,AAN70035,AAN70035.1,GI:24986188,LysR family transcriptional regulator,NC_002947.4,NP_746571,NP_746571.1,PP_4460,Q88EK2,Q88EK2_PSEPK,Transcriptional regulator, LysR family,WP_010955162.1,ppu:PP_4460,transcriptional regulator, LysR family
PP_4464	160488.PP_4464	Transcriptional regulator, lysr family; Belongs to the LysR transcriptional regulatory family	https://smart.embl.de/smart/DDvec.cgi?smart=301:Pfam_HTH_1(5|64)+Pfam_LysR_substrate(90|292)+	1044462,24986192,AAN70039,AAN70039.1,GI:24986192,LysR family transcriptional regulator,NC_002947.4,NP_746575,NP_746575.1,PP_4464,Q88EJ8,Q88EJ8_PSEPK,Transcriptional regulator, LysR family,WP_010955166.1,ppu:PP_4464,transcriptional regulator, LysR family
PP_4467	160488.PP_4467	Transcriptional regulator, lysr family; Belongs to the LysR transcriptional regulatory family	https://smart.embl.de/smart/DDvec.cgi?smart=300:Pfam_HTH_1(3|62)+Pfam_LysR_substrate(86|290)+	1043834,24986196,AAN70042,AAN70042.1,GI:24986196,LysR family transcriptional regulator,NC_002947.4,NP_746578,NP_746578.1,PP_4467,Q88EJ5,Q88EJ5_PSEPK,Transcriptional regulator, LysR family,WP_010955169.1,ppu:PP_4467,transcriptional regulator, LysR family
PP_4482	160488.PP_4482	Transcriptional regulator, AraC family; Similar to GB:M28829, PID:551976, GB:M28829, and PID:551976; identified by sequence similarity; putative	https://smart.embl.de/smart/DDvec.cgi?smart=326:SIGNAL(1|20)+HTH_ARAC(224|307)+	1043797,24986213,AAN70057,AAN70057.1,AraC family transcriptional regulator,GI:24986213,NC_002947.4,NP_746593,NP_746593.1,PP_4482,Q88EI1,Q88EI1_PSEPK,Transcriptional regulator, AraC family,WP_004576734.1,ppu:PP_4482,transcriptional regulator, AraC family
PP_4494	160488.PP_4494	Transcriptional regulator, lysr family; Belongs to the LysR transcriptional regulatory family	https://smart.embl.de/smart/DDvec.cgi?smart=294:Pfam_HTH_1(10|69)+Pfam_LysR_substrate(93|294)+	1046259,24986226,AAN70069,AAN70069.1,GI:24986226,LysR family transcriptional regulator,NC_002947.4,NP_746605,NP_746605.1,PP_4494,Q7CCB3,Q7CCB3_PSEPK,Transcriptional regulator, LysR family,WP_003254537.1,ppu:PP_4494,transcriptional regulator, LysR family
PP_4503	160488.PP_4503	Two-component system response regulator; DNA-binding response regulator; Identified by match to PFAM protein family HMM PF00072	https://smart.embl.de/smart/DDvec.cgi?smart=225:REC(2|113)+Trans_reg_C(147|223)+	1041930,24986235,AAN70077,AAN70077.1,DNA-binding response regulator,GI:24986235,NC_002947.4,NP_746613,NP_746613.1,PP_4503,Q88EG2,Q88EG2_PSEPK,Two-component system response regulator,WP_003254551.1,ppu:PP_4503
PP_4508	160488.PP_4508	Putative transcriptional regulator, AraC family; Identified by match to PFAM protein family HMM PF00165	https://smart.embl.de/smart/DDvec.cgi?smart=353:Pfam_Arabinose_bd(22|205)+HTH_ARAC(248|330)+	1045806,24986240,AAN70082,AAN70082.1,AraC family transcriptional regulator,GI:24986240,NC_002947.4,NP_746618,NP_746618.2,PP_4508,Putative transcriptional regulator, AraC family,Q88EF7,Q88EF7_PSEPK,Transcriptional regulator, AraC family,WP_019750701.1,ppu:PP_4508,transcriptional regulator, AraC family
PP_4511	160488.PP_4511	Transcriptional regulator, AraC family; Identified by match to PFAM protein family HMM PF00165	https://smart.embl.de/smart/DDvec.cgi?smart=255:HTH_ARAC(166|249)+	1041792,24986244,AAN70085,AAN70085.1,AraC family transcriptional regulator,GI:24986244,NC_002947.4,NP_746621,NP_746621.1,PP_4511,Q88EF4,Q88EF4_PSEPK,Transcriptional regulator, AraC family,WP_010955194.1,ppu:PP_4511,transcriptional regulator, AraC family
PP_4522	160488.PP_4522	Transcriptional regulator, lysr family; Belongs to the LysR transcriptional regulatory family	https://smart.embl.de/smart/DDvec.cgi?smart=297:Pfam_HTH_1(8|67)+Pfam_LysR_substrate(91|295)+	1046351,24986256,AAN70096,AAN70096.1,GI:24986256,LysR family transcriptional regulator,NC_002947.4,NP_746632,NP_746632.1,PP_4522,Q88EE3,Q88EE3_PSEPK,Transcriptional regulator, LysR family,WP_003254585.1,ppu:PP_4522,transcriptional regulator, LysR family
PP_4525	160488.PP_4525	Transcriptional regulator, lysr family; Belongs to the LysR transcriptional regulatory family	https://smart.embl.de/smart/DDvec.cgi?smart=297:Pfam_HTH_1(3|62)+Pfam_LysR_substrate(84|286)+	1046344,24986259,AAN70099,AAN70099.1,GI:24986259,LysR family transcriptional regulator,NC_002947.4,NP_746635,NP_746635.1,PP_4525,Q88EE0,Q88EE0_PSEPK,Transcriptional regulator, LysR family,WP_010955207.1,ppu:PP_4525,transcriptional regulator, LysR family
PP_4539	160488.PP_4539	Transcriptional regulator, lysr family; Belongs to the LysR transcriptional regulatory family	https://smart.embl.de/smart/DDvec.cgi?smart=307:Pfam_HTH_1(8|67)+Pfam_LysR_substrate(91|292)+	1046184,24986274,AAN70112,AAN70112.1,GI:24986274,LysR family transcriptional regulator,NC_002947.4,NP_746648,NP_746648.1,PP_4539,Q88EC7,Q88EC7_PSEPK,Transcriptional regulator, LysR family,WP_003254610.1,ppu:PP_4539,transcriptional regulator, LysR family
PP_4553	160488.PP_4553	Rna polymerase sigma-70 factor, ecf subfamily; Belongs to the sigma-70 factor family	https://smart.embl.de/smart/DDvec.cgi?smart=406:Pfam_Sigma70_r2(8|76)+Pfam_Sigma70_r4_2(106|159)+	1046186,24986289,AAN70126,AAN70126.1,ECF family RNA polymerase sigma-70 factor,GI:24986289,NC_002947.4,NP_746662,NP_746662.1,PP_4553,Q88EB3,Q88EB3_PSEPK,RNA polymerase sigma-70 factor, ECF subfamily,WP_010955226.1,ppu:PP_4553
PP_4579	160488.PP_4579	Transcriptional regulator, lysr family; Belongs to the LysR transcriptional regulatory family	https://smart.embl.de/smart/DDvec.cgi?smart=303:Pfam_HTH_1(3|62)+Pfam_LysR_substrate(85|290)+	1045079,24986317,AAN70152,AAN70152.1,GI:24986317,LysR family transcriptional regulator,NC_002947.4,NP_746688,NP_746688.1,PP_4579,Q88E87,Q88E87_PSEPK,Transcriptional regulator, LysR family,WP_010955248.1,ppu:PP_4579,transcriptional regulator, LysR family
PP_4601	160488.PP_4601	Transcriptional regulator, lysr family; Belongs to the LysR transcriptional regulatory family	https://smart.embl.de/smart/DDvec.cgi?smart=295:Pfam_HTH_1(3|62)+Pfam_LysR_substrate(86|293)+	1041690,24986341,AAN70174,AAN70174.1,GI:24986341,LysR family transcriptional regulator,NC_002947.4,NP_746710,NP_746710.1,PP_4601,Q88E66,Q88E66_PSEPK,Transcriptional regulator, LysR family,WP_010955266.1,ppu:PP_4601,transcriptional regulator, LysR family
PP_4602	160488.PP_4602	Transcriptional regulator, AraC family; Identified by match to PFAM protein family HMM PF00165	https://smart.embl.de/smart/DDvec.cgi?smart=279:Pfam_PAS_4(54|167)+HTH_ARAC(189|271)+	1041823,24986342,AAN70175,AAN70175.1,AraC family transcriptional regulator,GI:24986342,NC_002947.4,NP_746711,NP_746711.1,PP_4602,Q88E65,Q88E65_PSEPK,Transcriptional regulator, AraC family,WP_010955267.1,ppu:PP_4602,transcriptional regulator, AraC family
PP_4605	160488.PP_4605	Transcriptional regulator, AraC family; Identified by match to PFAM protein family HMM PF00165	https://smart.embl.de/smart/DDvec.cgi?smart=291:HTH_ARAC(203|286)+	1044608,24986346,AAN70178,AAN70178.1,AraC family transcriptional regulator,GI:24986346,NC_002947.4,NP_746714,NP_746714.1,PP_4605,Q88E63,Q88E63_PSEPK,Transcriptional regulator, AraC family,WP_010955269.1,ppu:PP_4605,transcriptional regulator, AraC family
PP_4608	160488.PP_4608	Rna polymerase sigma-70 factor, ecf subfamily; Belongs to the sigma-70 factor family. ECF subfamily	https://smart.embl.de/smart/DDvec.cgi?smart=191:Pfam_Sigma70_r2(24|90)+Pfam_Sigma70_r4(125|174)+	1042203,24986349,AAN70181,AAN70181.1,ECF family RNA polymerase sigma-70 factor,GI:24986349,NC_002947.4,NP_746717,NP_746717.1,PP_4608,Q88E60,Q88E60_PSEPK,RNA polymerase sigma-70 factor, ECF subfamily,WP_010955272.1,ppu:PP_4608
PP_4611	160488.PP_4611	Rna polymerase sigma-19 factor, ecf subfamily; Belongs to the sigma-70 factor family. ECF subfamily	https://smart.embl.de/smart/DDvec.cgi?smart=170:Pfam_Sigma70_r2(18|84)+Pfam_Sigma70_r4(119|167)+	1042506,24986353,AAN70184,AAN70184.1,ECF family RNA polymerase sigma-70 factor,GI:24986353,NC_002947.4,NP_746720,NP_746720.1,PP_4611,Q88E57,Q88E57_PSEPK,RNA polymerase sigma-19 factor, ECF subfamily,RNA polymerase sigma-70 factor, ECF subfamily,WP_010955275.1,ppu:PP_4611
PP_4660	160488.PP_4660	Transcriptional regulator, lysr family; Belongs to the LysR transcriptional regulatory family	https://smart.embl.de/smart/DDvec.cgi?smart=298:Pfam_HTH_1(5|64)+Pfam_LysR_substrate(88|294)+	1042047,24986407,AAN70233,AAN70233.1,GI:24986407,LysR family transcriptional regulator,NC_002947.4,NP_746769,NP_746769.1,PP_4660,Q88E08,Q88E08_PSEPK,Transcriptional regulator, LysR family,WP_010955316.1,ppu:PP_4660,transcriptional regulator, LysR family
PP_4664	160488.PP_4664	Transcriptional regulator, lysr family; Belongs to the LysR transcriptional regulatory family	https://smart.embl.de/smart/DDvec.cgi?smart=293:Pfam_HTH_1(5|64)+Pfam_LysR_substrate(88|292)+	1041906,24986411,AAN70237,AAN70237.1,GI:24986411,LysR family transcriptional regulator,NC_002947.4,NP_746773,NP_746773.1,PP_4664,Q88E04,Q88E04_PSEPK,Transcriptional regulator, LysR family,WP_010955320.1,ppu:PP_4664,transcriptional regulator, LysR family
PP_4668	160488.PP_4668	Transcriptional regulator, lysr family; Belongs to the LysR transcriptional regulatory family	https://smart.embl.de/smart/DDvec.cgi?smart=316:Pfam_HTH_1(13|73)+Pfam_LysR_substrate(98|298)+	1045409,24986415,AAN70241,AAN70241.1,GI:24986415,LysR family transcriptional regulator,NC_002947.4,NP_746777,NP_746777.1,PP_4668,Q88E00,Q88E00_PSEPK,Transcriptional regulator, LysR family,WP_010955323.1,ppu:PP_4668,transcriptional regulator, LysR family
PP_4696	160488.PP_4696	Nitrogen regulation protein NR(I); Identified by match to PFAM protein family HMM PF00072	https://smart.embl.de/smart/DDvec.cgi?smart=480:REC(2|109)+AAA(172|321)+	1044198,24986447,AAN70269,AAN70269.1,GI:24986447,NC_002947.4,NP_746805,NP_746805.1,Nitrogen regulation protein NR(I),PP_4696,Q88DX2,Q88DX2_PSEPK,WP_010955346.1,nitrogen regulation protein NR(I),ppu:PP_4696
PP_4754	160488.PP_4754	Transcriptional regulator, TetR family; Identified by match to PFAM protein family HMM PF00440	https://smart.embl.de/smart/DDvec.cgi?smart=215:Pfam_TetR_N(20|65)+	1041945,24986509,AAN70324,AAN70324.1,GI:24986509,NC_002947.4,NP_746860,NP_746860.1,PP_4754,Q88DR9,Q88DR9_PSEPK,TetR family transcriptional regulator,Transcriptional regulator, TetR family,WP_004576152.1,ppu:PP_4754,transcriptional regulator, TetR family
PP_4759	160488.PP_4759	Transcriptional regulator, GntR family; Similar to GP:6573304; identified by sequence similarity; putative	https://smart.embl.de/smart/DDvec.cgi?smart=259:HTH_GNTR(43|102)+FCD(123|251)+	1041852,24986514,AAN70329,AAN70329.1,GI:24986514,GntR family,NC_002947.4,NP_746865,NP_746865.2,PP_4759,Q88DR4,Q88DR4_PSEPK,Transcriptional regulator,Transcriptional regulator, GntR family,WP_049586610.1,ppu:PP_4759,transcriptional regulator, GntR family
PP_4852	160488.PP_4852	Transcriptional regulator, AraC family; Identified by match to PFAM protein family HMM PF00165	https://smart.embl.de/smart/DDvec.cgi?smart=262:Pfam_AraC_binding(16|144)+HTH_ARAC(173|255)+	1046091,24986615,AAN70421,AAN70421.1,AraC family transcriptional regulator,GI:24986615,NC_002947.4,NP_746957,NP_746957.1,PP_4852,Q88DH3,Q88DH3_PSEPK,Transcriptional regulator, AraC family,WP_010955458.1,ppu:PP_4852,transcriptional regulator, AraC family
PP_4859	160488.PP_4859	Transcriptional regulator, TetR family; Identified by match to PFAM protein family HMM PF00440	https://smart.embl.de/smart/DDvec.cgi?smart=211:Pfam_TetR_N(15|62)+	1041950,24986623,AAN70428,AAN70428.1,GI:24986623,NC_002947.4,NP_746964,NP_746964.1,PP_4859,Q88DG6,Q88DG6_PSEPK,TetR family transcriptional regulator,Transcriptional regulator, TetR family,WP_003249603.1,ppu:PP_4859,transcriptional regulator, TetR family
PP_4929	160488.PP_4929	Transcriptional regulator, lysr family; Belongs to the LysR transcriptional regulatory family	https://smart.embl.de/smart/DDvec.cgi?smart=301:Pfam_HTH_1(12|72)+Pfam_LysR_substrate(97|298)+	1043862,24986698,AAN70496,AAN70496.1,GI:24986698,LysR family transcriptional regulator,NC_002947.4,NP_747032,NP_747032.1,PP_4929,Q88D98,Q88D98_PSEPK,Transcriptional regulator, LysR family,WP_010955509.1,ppu:PP_4929,transcriptional regulator, LysR family
PP_5006	160488.PP_5006	Transcriptional regulator, TetR family; Similar to GP:4104926, and GP:4062971; identified by sequence similarity; putative	https://smart.embl.de/smart/DDvec.cgi?smart=204:Pfam_TetR_N(7|53)+Pfam_TetR(56|194)+	1042945,24986782,AAN70572,AAN70572.1,GI:24986782,NC_002947.4,NP_747108,NP_747108.1,PP_5006,Q88D22,Q88D22_PSEPK,TetR family transcriptional regulator,Transcriptional regulator, TetR family,WP_010955569.1,ppu:PP_5006,transcriptional regulator, TetR family
PP_5119	160488.PP_5119	Transcriptional regulator, TetR family; Similar to GP:9946218; identified by sequence similarity; putative	https://smart.embl.de/smart/DDvec.cgi?smart=221:Pfam_TetR_N(11|57)+Pfam_TetR(60|204)+	1041789,24986907,AAN70684,AAN70684.1,GI:24986907,NC_002947.4,NP_747220,NP_747220.1,PP_5119,Q88CR1,Q88CR1_PSEPK,TetR family transcriptional regulator,Transcriptional regulator, TetR family,WP_010955656.1,ppu:PP_5119,transcriptional regulator, TetR family
PP_5138	160488.PP_5138	Transcriptional regulator, lysr family; Belongs to the LysR transcriptional regulatory family	https://smart.embl.de/smart/DDvec.cgi?smart=289:Pfam_HTH_1(4|62)+Pfam_LysR_substrate(85|286)+	1042547,24986928,AAN70703,AAN70703.1,GI:24986928,LysR family transcriptional regulator,NC_002947.4,NP_747239,NP_747239.1,PP_5138,Putative transcriptional regulator LysR family,Q88CP2,Q88CP2_PSEPK,Transcriptional regulator, LysR family,WP_010955674.1,ppu:PP_5138,transcriptional regulator, LysR family
PP_5166	160488.PP_5166	Sigma-54 dependent transcriptional regulator; Identified by match to PFAM protein family HMM PF00158	https://smart.embl.de/smart/DDvec.cgi?smart=276:AAA(49|191)+	1043885,24986958,AAN70731,AAN70731.1,GI:24986958,NC_002947.4,NP_747267,NP_747267.1,PP_5166,Q88CL4,Q88CL4_PSEPK,Sigma-54 dependent transcriptional regulator,WP_010955696.1,ppu:PP_5166,sigma-54 dependent transcriptional regulator
PP_5241	160488.PP_5241	DNA-binding response regulator, LuxR family; Similar to GP:2598025; identified by sequence similarity; putative	https://smart.embl.de/smart/DDvec.cgi?smart=330:Trans_reg_C(20|91)+REC(125|236)+HTH_LUXR(260|317)+	1042334,24987041,AAN70806,AAN70806.1,DNA-binding response regulator, LuxR family,GI:24987041,LuxR family transcriptional regulator,NC_002947.4,NP_747342,NP_747342.2,PP_5241,Q88CE0,Q88CE0_PSEPK,WP_049588349.1,ppu:PP_5241
PP_5244	160488.PP_5244	Transcriptional regulator, AraC family; Identified by match to PFAM protein family HMM PF00165	https://smart.embl.de/smart/DDvec.cgi?smart=134:HTH_ARAC(46|128)+	1042356,24987045,AAN70809,AAN70809.1,AraC family transcriptional regulator,GI:24987045,NC_002947.4,NP_747345,NP_747345.1,PP_5244,Q88CD7,Q88CD7_PSEPK,Transcriptional regulator, AraC family,WP_010955759.1,ppu:PP_5244,transcriptional regulator, AraC family
PP_5245	160488.PP_5245	Transcriptional regulator, AraC family; Similar to GP:4584493; identified by sequence similarity; putative	https://smart.embl.de/smart/DDvec.cgi?smart=328:Pfam_DJ-1_PfpI(8|180)+HTH_ARAC(235|318)+	1042324,24987046,AAN70810,AAN70810.1,AraC family transcriptional regulator,GI:24987046,NC_002947.4,NP_747346,NP_747346.1,PP_5245,Q88CD6,Q88CD6_PSEPK,Transcriptional regulator, AraC family,WP_010955760.1,ppu:PP_5245,transcriptional regulator, AraC family
PP_5249	160488.PP_5249	Transcriptional regulator, lysr family; Belongs to the LysR transcriptional regulatory family	https://smart.embl.de/smart/DDvec.cgi?smart=303:Pfam_HTH_1(4|63)+Pfam_LysR_substrate(87|298)+	1041663,24987050,AAN70814,AAN70814.1,GI:24987050,LysR family transcriptional regulator,NC_002947.4,NP_747350,NP_747350.1,PP_5249,Q88CD2,Q88CD2_PSEPK,Transcriptional regulator, LysR family,WP_010955764.1,ppu:PP_5249,transcriptional regulator, LysR family
PP_5259	160488.PP_5259	Transcriptional regulator, lysr family; Belongs to the LysR transcriptional regulatory family	https://smart.embl.de/smart/DDvec.cgi?smart=296:Pfam_HTH_1(9|68)+Pfam_LysR_substrate(92|295)+	1042339,24987061,AAN70824,AAN70824.1,GI:24987061,LysR family transcriptional regulator,NC_002947.4,NP_747360,NP_747360.1,PP_5259,Q88CC2,Q88CC2_PSEPK,Transcriptional regulator, LysR family,WP_010955772.1,ppu:PP_5259,transcriptional regulator, LysR family
PP_5261	160488.PP_5261	Transcriptional regulator, lysr family; Belongs to the LysR transcriptional regulatory family	https://smart.embl.de/smart/DDvec.cgi?smart=308:Pfam_HTH_1(8|67)+Pfam_LysR_substrate(89|295)+	1042297,24987064,AAN70826,AAN70826.1,GI:24987064,LysR family transcriptional regulator,NC_002947.4,NP_747362,NP_747362.1,PP_5261,Q88CC0,Q88CC0_PSEPK,Transcriptional regulator, LysR family,WP_010955774.1,ppu:PP_5261,transcriptional regulator, LysR family
PP_5300	160488.PP_5300	Transcriptional regulator, lysr family; Belongs to the LysR transcriptional regulatory family	https://smart.embl.de/smart/DDvec.cgi?smart=349:Pfam_HTH_1(66|125)+Pfam_LysR_substrate(149|345)+	1042183,24987106,AAN70865,AAN70865.1,GI:24987106,LysR family transcriptional regulator,NC_002947.4,NP_747401,NP_747401.1,PP_5300,Q88C83,Q88C83_PSEPK,Transcriptional regulator, LysR family,WP_010955799.1,ppu:PP_5300,transcriptional regulator, LysR family
PP_5337	160488.PP_5337	Lysr family transcriptional regulator, hypochlorite-specific transcription factor hypt; Belongs to the LysR transcriptional regulatory family	https://smart.embl.de/smart/DDvec.cgi?smart=305:Pfam_HTH_1(5|64)+Pfam_LysR_substrate(88|298)+	1042151,24987147,AAN70902,AAN70902.1,GI:24987147,LysR family transcriptional regulator,NC_002947.4,NP_747438,NP_747438.1,PP_5337,Q88C46,Q88C46_PSEPK,Transcriptional regulator, LysR family,WP_010955826.1,ppu:PP_5337,transcriptional regulator, LysR family
PP_5342	160488.PP_5342	Gntr family transcriptional regulator / mocr family aminotransferase; Transcriptional regulator, GntR family; Identified by match to TIGR protein family HMM TIGR01265	https://smart.embl.de/smart/DDvec.cgi?smart=509:HTH_GNTR(27|86)+Pfam_Aminotran_1_2(148|469)+	1042140,24987152,AAN70907,AAN70907.1,GI:24987152,GntR family transcriptional regulator,NC_002947.4,NP_747443,NP_747443.1,PP_5342,Q88C41,Q88C41_PSEPK,Transcriptional regulator, GntR family,WP_010955831.1,ppu:PP_5342,transcriptional regulator, GntR family
PP_5348	160488.PP_5348	Lysr family transcriptional regulator, putative pyruvate carboxylase regulator; Belongs to the LysR transcriptional regulatory family	https://smart.embl.de/smart/DDvec.cgi?smart=320:Pfam_HTH_1(10|69)+Pfam_LysR_substrate(93|300)+	1042144,24987159,AAN70913,AAN70913.1,GI:24987159,LysR family transcriptional regulator,NC_002947.4,NP_747449,NP_747449.1,PP_5348,Q88C35,Q88C35_PSEPK,Transcriptional regulator, LysR family,WP_010955834.1,ppu:PP_5348,transcriptional regulator, LysR family
PP_5375	160488.PP_5375	Transcriptional regulator, lysr family; Belongs to the LysR transcriptional regulatory family	https://smart.embl.de/smart/DDvec.cgi?smart=302:Pfam_HTH_1(9|68)+Pfam_LysR_substrate(92|298)+	1042743,24987189,AAN70940,AAN70940.1,GI:24987189,LysR family transcriptional regulator,NC_002947.4,NP_747476,NP_747476.1,PP_5375,Q88C08,Q88C08_PSEPK,Transcriptional regulator, LysR family,WP_010955855.1,ppu:PP_5375,transcriptional regulator, LysR family
PP_5410	160488.PP_5410	Transcriptional regulator, DeoR family; Identified by match to PFAM protein family HMM PF00455	https://smart.embl.de/smart/DDvec.cgi?smart=258:HTH_DEOR(9|61)+DeoRC(72|233)+	1042019,24987227,AAN70974,AAN70974.1,DeoR family transcriptional regulator,GI:24987227,NC_002947.4,NP_747510,NP_747510.1,PP_5410,Q88BX7,Q88BX7_PSEPK,Transcriptional regulator, DeoR family,WP_003253204.1,ppu:PP_5410,transcriptional regulator, DeoR family
acoR	160488.PP_0557	Sigma-54 dependent transcriptional regulator, acetoin dehydrogenase operon transcriptional activator AcoR; Acetoin catabolism regulatory protein; Similar to GP:3688510, GB:S46950, SP:P29274, GB:U20231, PID:1117998, PID:177892, and PID:400452; identified by sequence similarity; putative	https://smart.embl.de/smart/DDvec.cgi?smart=617:Pfam_GAF(71|211)+AAA(332|476)+Pfam_HTH_8(573|608)+	1044344,24981941,AAN66184,AAN66184.1,Acetoin catabolism regulatory protein,AcoR,GI:24981941,NC_002947.4,NP_742720,NP_742720.1,PP_0557,Q88QD7,Q88QD7_PSEPK,WP_010951832.1,acetoin catabolism regulatory protein,acoR,ppu:PP_0557
ada	160488.PP_0706	Arac family transcriptional regulator, regulatory protein of adaptative response / methylated-dna-[protein]-cysteine methyltransferase; Fused O(6)-alkylguanine DNA alkyltransferase-transcriptional activator; Identified by match to PFAM protein family HMM PF01035	https://smart.embl.de/smart/DDvec.cgi?smart=350:Pfam_Ada_Zn_binding(9|72)+HTH_ARAC(95|179)+Pfam_DNA_binding_1(268|348)+	1044537,2.1.1.63,24982103,AAN66331,AAN66331.1,Ada,Adaptive response regulator protein,EC 2.1.1.63,GI:24982103,NC_002947.4,NP_742867,NP_742867.1,PP_0706,Q88PZ2,Q88PZ2_PSEPK,WP_010951954.1,ada,adaptive response regulator protein,ppu:PP_0706
agmR	160488.PP_2665	Dna-binding response regulator agmr; Glycerol metabolism activator; Similar to GB:M89651, GB:D16366, GB:L49169, SP:P53539, and PID:1082038; identified by sequence similarity; putative	https://smart.embl.de/smart/DDvec.cgi?smart=221:REC(2|116)+HTH_LUXR(153|210)+	1046089,24984245,AAN68273,AAN68273.1,AgmR,DNA-binding response regulator AgmR,GI:24984245,Glycerol metabolism activator,NC_002947.4,NP_744809,NP_744809.1,PP_2665,Q88JI4,Q88JI4_PSEPK,WP_010953584.1,agmR,ppu:PP_2665
algB	160488.PP_0133	Alginate biosynthesis transcriptional regulatory protein algb; Positive regulator of the alginate biosynthetic gene algD	https://smart.embl.de/smart/DDvec.cgi?smart=448:REC(9|120)+AAA(167|310)+Pfam_HTH_8(406|446)+	1043633,24981480,AAN65767,AAN65767.1,ALGB_PSEPK,AlgB,GI:24981480,NC_002947.4,NP_742303,NP_742303.1,PP_0133,Q88RJ6,WP_010951528.1,algB,ppu:PP_0133
algT	160488.PP_1427	Rna polymerase sigma-70 factor, ecf subfamily; Belongs to the sigma-70 factor family. ECF subfamily	https://smart.embl.de/smart/DDvec.cgi?smart=193:Pfam_Sigma70_r2(25|93)+Pfam_Sigma70_r4_2(130|182)+	1045855,24982893,31685716,AAN67049,AAN67049.1,GI:24982893,NC_002947.4,NP_743585,NP_743585.1,PP_1427,Q88MZ1,Q88MZ1_PSEPK,RNA polymerase sigma E factor,RNA polymerase sigma factor,RNA polymerase sigma-70 factor, ECF subfamily,RNA polymerase sigma-H factor AlgT,RpoE,WP_003252049.1,algT,ppu:PP_1427,rpoE
anr	160488.PP_4265	Crp/fnr family transcriptional regulator, anaerobic regulatory protein; DNA-binding transcriptional dual regulator; Similar to GP:3220199, GB:J05200, GB:S78717, GB:M91455, GB:S77392, SP:P21817, PID:1216475, PID:337722, PID:553643, and PID:579583; identified by sequence similarity; putative	https://smart.embl.de/smart/DDvec.cgi?smart=244:cNMP(25|146)+HTH_CRP(182|230)+	1042625,24985979,AAN69845,AAN69845.1,DNA-binding transcriptional dual regulator,FnrA,GI:24985979,NC_002947.4,NP_746381,NP_746381.1,PP_4265,Q88F34,Q88F34_PSEPK,Transcriptional regulator Anr,WP_003254301.1,anr,fnrA,ppu:PP_4265,transcriptional regulator Anr
arsR-1	160488.PP_1930	Arsr family transcriptional regulator, arsenate/arsenite/antimonite-responsive transcriptional repressor; Binds arsenite and regulates the expression of arsenic efflux pumps. In vitro, also binds antimony and bismuth, but not arsenate	https://smart.embl.de/smart/DDvec.cgi?smart=128:HTH_ARSR(19|97)+	1043132,24983441,AAN67547,AAN67547.1,ARSR1_PSEPK,ArsR-I,Arsenic resistance transcriptional regulator,GI:24983441,NC_002947.4,NP_744083,NP_744083.1,PP_1930,Q88LK1,WP_010952951.1,arsR-1,arsR-I,arsR1,arsenic resistance transcriptional regulator,ppu:PP_1930
arsR-2	160488.PP_2718	Arsr family transcriptional regulator, arsenate/arsenite/antimonite-responsive transcriptional repressor; Binds arsenite and regulates the expression of arsenic efflux pumps. In vitro, also binds antimony and bismuth, but not arsenate	https://smart.embl.de/smart/DDvec.cgi?smart=115:HTH_ARSR(6|88)+	1041740,24984303,AAN68326,AAN68326.1,ARSR2_PSEPK,ArsR-II,Arsenic resistance transcriptional regulator,GI:24984303,NC_002947.4,NP_744862,NP_744862.1,PP_2718,Q88JD1,WP_010953634.1,arsR-2,arsR-II,arsR2,arsenic resistance transcriptional regulator,ppu:PP_2718
aruR	160488.PP_3730	Transcriptional regulatory protein AruR; Similar to GP:9951267; identified by sequence similarity; putative	https://smart.embl.de/smart/DDvec.cgi?smart=238:REC(3|113)+Trans_reg_C(157|232)+	1046251,24985407,AAN69326,AAN69326.1,AruR,DNA-binding response regulator,GI:24985407,NC_002947.4,NP_745862,NP_745862.1,PP_3730,Q88GJ2,Q88GJ2_PSEPK,Transcriptional regulator AruR,Transcriptional regulatory protein AruR,WP_010954565.1,aruR,ppu:PP_3730
benR	160488.PP_3159	BenABC operon transcriptional activator; Similar to GP:7542435, and GP:7542435; identified by sequence similarity; putative	https://smart.embl.de/smart/DDvec.cgi?smart=318:Pfam_AraC_binding(53|189)+HTH_ARAC(228|314)+	1046810,24984786,AAN68767,AAN68767.1,BenABC operon transcriptional activator,BenR,GI:24984786,NC_002947.4,NP_745303,NP_745303.1,PP_3159,Q88I42,Q88I42_PSEPK,WP_010954047.1,benABC operon transcriptional activator BenR,benR,ppu:PP_3159
birA	160488.PP_0437	Bira family transcriptional regulator, biotin operon repressor / biotin---[acetyl-coa-carboxylase] ligase; Acts both as a biotin--[acetyl-CoA-carboxylase] ligase and a biotin-operon repressor. In the presence of ATP, BirA activates biotin to form the BirA-biotinyl-5'-adenylate (BirA-bio-5'-AMP or holoBirA) complex. HoloBirA can either transfer the biotinyl moiety to the biotin carboxyl carrier pr…	https://smart.embl.de/smart/DDvec.cgi?smart=319:Pfam_HTH_11(1|54)+Pfam_BPL_LplA_LipB(80|206)+	1044177,24981814,6.3.4.15,AAN66067,AAN66067.1,Bifunctional ligase/repressor BirA,Biotin operon repressor,Biotin--[acetyl-CoA-carboxylase] ligase,Biotin--protein ligase,Biotin-[acetyl-CoA carboxylase] synthetase,BirA,EC 6.3.4.15,GI:24981814,NC_002947.4,NP_742603,NP_742603.1,PP_0437,Q88QQ1,Q88QQ1_PSEPK,WP_010951770.1,birA,birA bifunctional protein,ppu:PP_0437
bvgA	160488.PP_1090	Two-component system, narl family, response regulator evga; Putative Virulence factors positive transcription regulator BvgA; Similar to GB:M28825, GB:M22080, GB:M22163, GB:M22164, GB:M22165, GB:M22166, GB:M22167, GB:X79309, GB:X79308, GB:M27735, GB:M14663, SP:P06126, PID:180046, PID:530884, GB:M28825, GB:M22080, GB:M22163, GB:M22164, GB:M22165, GB:M22166, GB:M22167, GB:X79309, GB:X79308, GB:M277…	https://smart.embl.de/smart/DDvec.cgi?smart=207:REC(2|114)+HTH_LUXR(144|201)+	1045150,24982525,AAN66715,AAN66715.1,BvgA,DNA-binding response regulator, LuxR family,GI:24982525,NC_002947.4,NP_743251,NP_743251.1,PP_1090,Q88NW4,Q88NW4_PSEPK,Virulence factors transcription regulator BvgA,WP_003254939.1,bvgA,ppu:PP_1090
catR	160488.PP_3716	Lysr family transcriptional regulator, benzoate and cis,cis-muconate-responsive activator of ben and cat genes; Belongs to the LysR transcriptional regulatory family	https://smart.embl.de/smart/DDvec.cgi?smart=290:Pfam_HTH_1(3|61)+Pfam_LysR_substrate(85|289)+	1046465,24985392,AAN69313,AAN69313.1,CatR,GI:24985392,HTH-type transcriptional regulator,NC_002947.4,NP_745849,NP_745849.1,PP_3716,Q88GK5,Q88GK5_PSEPK,Transcriptional activator CatR,WP_010954552.1,catR,ppu:PP_3716,transcriptional activator CatR
cdhR	160488.PP_0305	Arac family transcriptional regulator, carnitine catabolism transcriptional activator; HTH-type transcriptional regulator CdhR; Identified by match to PFAM protein family HMM PF00165	https://smart.embl.de/smart/DDvec.cgi?smart=319:Pfam_DJ-1_PfpI(7|175)+HTH_ARAC(230|313)+	1043996,24981668,AAN65936,AAN65936.1,CdhR,GI:24981668,HTH-type transcriptional regulator CdhR,NC_002947.4,NP_742472,NP_742472.1,PP_0305,Q88R29,Q88R29_PSEPK,Transcriptional regulator, AraC family,WP_010951670.1,cdhR,ppu:PP_0305,transcriptional regulator, AraC family
cidR	160488.PP_4627	Transcriptional regulator, lysr family; Belongs to the LysR transcriptional regulatory family	https://smart.embl.de/smart/DDvec.cgi?smart=293:Pfam_HTH_1(3|62)+Pfam_LysR_substrate(86|292)+	1041996,24986370,AAN70200,AAN70200.1,CidR,GI:24986370,NC_002947.4,NP_746736,NP_746736.1,PP_4627,Q88E41,Q88E41_PSEPK,Transcriptional regulator, LysR family,WP_010955289.1,cidR,ppu:PP_4627,transcriptional regulator, LysR family
colR	160488.PP_0901	DNA-binding response regulator; Similar to GB:M98830, SP:P25520, GB:X59940, PID:146073, PID:42026, GB:U00096, PID:1651627, PID:1651636, PID:1787488, PID:1805513, GB:M98830, SP:P25520, GB:X59940, PID:146073, PID:42026, GB:U00096, PID:1651627, PID:1651636, PID:1787488, and PID:1805513; identified by sequence similarity; putative	https://smart.embl.de/smart/DDvec.cgi?smart=227:REC(1|113)+Trans_reg_C(146|220)+	1044792,24982318,AAN66526,AAN66526.1,ColR,DNA-binding response regulator,DNA-binding response regulator ColR,GI:24982318,NC_002947.4,NP_743062,NP_743062.1,PP_0901,Q88PE9,Q88PE9_PSEPK,Two-component system response regulator,WP_003255215.1,colR,ppu:PP_0901
copR	160488.PP_5383	Two-component system, ompr family, copper resistance phosphate regulon response regulator cusr; Transcriptional activator protein; Similar to GP:6045171, GB:D11428, GB:M94048, GB:L03203, GB:X65968, GB:S61788, SP:Q01453, PID:182985, PID:190131, PID:220010, and PID:31653; identified by sequence similarity; putative	https://smart.embl.de/smart/DDvec.cgi?smart=225:REC(1|112)+Trans_reg_C(146|221)+	1042060,24987198,AAN70948,AAN70948.1,CopR-II,GI:24987198,NC_002947.4,NP_747484,NP_747484.1,PP_5383,Q88C00,Q88C00_PSEPK,Transcriptional activator CopR,Transcriptional activator protein,Transcriptional regulator,WP_010955863.1,copR,copR-II,ppu:PP_5383,transcriptional activator CopR
cpxR	160488.PP_3372	CpxR-Pasp DNA-binding transcriptional two-component system regulator; Similar to GB:M17783, SP:P07093, PID:183064, PID:412157, GB:L34155, SP:Q16787, PID:1149513, and PID:551597; identified by sequence similarity; putative	https://smart.embl.de/smart/DDvec.cgi?smart=233:REC(2|112)+Trans_reg_C(154|230)+	1047021,24985016,AAN68976,AAN68976.1,CpxR,DNA-binding response regulator CpxR,GI:24985016,NC_002947.4,NP_745512,NP_745512.1,PP_3372,Q88HI5,Q88HI5_PSEPK,Two-component system regulator CpxR,WP_010954245.1,cpxR,ppu:PP_3372
crp	160488.PP_0424	Crp/fnr family transcriptional regulator, cyclic amp receptor protein; DNA-binding transcriptional dual regulator; Identified by match to PFAM protein family HMM PF00325	https://smart.embl.de/smart/DDvec.cgi?smart=214:cNMP(1|126)+HTH_CRP(164|212)+	1044152,24981799,AAN66054,AAN66054.1,Catabolite gene activator Crp,Crp,DNA-binding transcriptional dual regulator,GI:24981799,NC_002947.4,NP_742590,NP_742590.1,PP_0424,Q88QR4,Q88QR4_PSEPK,WP_010951759.1,catabolite gene activator Crp,crp,ppu:PP_0424
csiR	160488.PP_2908	Gntr family transcriptional regulator, carbon starvation induced regulator; DNA-binding transcriptional repressor; Similar to GB:M16937, GB:M30598, SP:P09629, SP:P31267, SP:P31268, and PID:306878; identified by sequence similarity; putative	https://smart.embl.de/smart/DDvec.cgi?smart=231:HTH_GNTR(14|72)+FCD(82|214)+	1042832,24984510,AAN68516,AAN68516.1,CsiR,DNA-binding transcriptional repressor,GI:24984510,NC_002947.4,NP_745052,NP_745052.1,PP_2908,Q88IU1,Q88IU1_PSEPK,Transcriptional regulator, putative,WP_010953810.1,csiR,ppu:PP_2908,transcriptional regulator, putative
cysB	160488.PP_2327	Lysr family transcriptional regulator, cys regulon transcriptional activator; Belongs to the LysR transcriptional regulatory family	https://smart.embl.de/smart/DDvec.cgi?smart=324:Pfam_HTH_1(3|64)+Pfam_LysR_substrate(88|291)+	1045321,24983877,AAN67940,AAN67940.1,CysB,GI:24983877,NC_002947.4,NP_744476,NP_744476.1,PP_2327,Q88KG3,Q88KG3_PSEPK,Transcriptional regulator CysB,WP_010953293.1,cysB,ppu:PP_2327,transcriptional regulator CysB
czcR-II	160488.PP_0047	Dna-binding heavy metal response regulator, putative; Response regulator; Identified by match to TIGR protein family HMM TIGR01387	https://smart.embl.de/smart/DDvec.cgi?smart=224:REC(1|112)+Trans_reg_C(146|221)+	1043528,24981387,32066195,AAN65681,AAN65681.1,CzcR-II,GI:24981387,NC_002947.4,NP_742217,NP_742217.1,PP_0047,Q88RT2,Q88RT2_PSEPK,Response regulator,WP_003253420.1,czcR-II,ppu:PP_0047
czrR-1	160488.PP_0029	Heavy metal two-component system response regulator; Two component heavy metal response regulator; Identified by match to TIGR protein family HMM TIGR01387	https://smart.embl.de/smart/DDvec.cgi?smart=224:REC(1|111)+Trans_reg_C(145|220)+	1043508,24981367,32066178,AAN65663,AAN65663.1,CzcR-I,DNA-binding response regulator CzrR,GI:24981367,NC_002947.4,NP_742199,NP_742199.1,PP_0029,Q88RV0,Q88RV0_PSEPK,Two component heavy metal response regulator,WP_003253457.1,czcR-I,czrR-1,ppu:PP_0029
czrR-2	160488.PP_1438	Two-component system, ompr family, copper resistance phosphate regulon response regulator cusr; Response regulator; Similar to GP:12484568; identified by sequence similarity; putative	https://smart.embl.de/smart/DDvec.cgi?smart=224:REC(1|111)+Trans_reg_C(145|220)+	1045839,24982905,AAN67060,AAN67060.1,CzcR-III,DNA-binding response regulator CzrR,GI:24982905,NC_002947.4,NP_743596,NP_743596.1,PP_1438,Q88MY0,Q88MY0_PSEPK,Response regulator,WP_003252070.1,czcR-III,czrR-2,ppu:PP_1438
dctD	160488.PP_1401	C4-dicarboxylate transport transcriptional regulatory protein; Similar to GB:X14046, SP:P11049, and PID:29794; identified by sequence similarity; putative	https://smart.embl.de/smart/DDvec.cgi?smart=444:REC(3|114)+AAA(164|307)+Pfam_HTH_8(392|433)+	1041970,24982866,AAN67024,AAN67024.1,DctD-III,GI:24982866,NC_002947.4,NP_743560,NP_743560.1,PP_1401,Q88N15,Q88N15_PSEPK,WP_010952509.1,dctD,dctD-III,ppu:PP_1401
dctD-I	160488.PP_0263	Two-component system, ntrc family, c4-dicarboxylate transport response regulator dctd; C4-dicarboxylate transport transcriptional regulatory protein; Identified by match to PFAM protein family HMM PF00072	https://smart.embl.de/smart/DDvec.cgi?smart=468:REC(11|122)+AAA(172|315)+Pfam_HTH_8(409|450)+	1043849,24981622,AAN65894,AAN65894.1,DctD-I,GI:24981622,NC_002947.4,NP_742430,NP_742430.1,PP_0263,Q88R71,Q88R71_PSEPK,Sigma-54 dependent response regulator,WP_010951633.1,dctD-I,ppu:PP_0263,sigma-54 dependent response regulator
dctD-II	160488.PP_1066	C4-dicarboxylate transport transcriptional regulatory protein; Identified by match to PFAM protein family HMM PF00072	https://smart.embl.de/smart/DDvec.cgi?smart=442:REC(6|117)+AAA(167|314)+Pfam_HTH_8(398|439)+	1044699,24982499,AAN66691,AAN66691.1,DctD-II,GI:24982499,NC_002947.4,NP_743227,NP_743227.1,PP_1066,Q88NY7,Q88NY7_PSEPK,Sigma-54 dependent response regulator,Two-component system, response regulator AauR,WP_010952238.1,dctD-II,ppu:PP_1066,sigma-54 dependent response regulator
evgA	160488.PP_2101	DNA-binding response regulator in two-component regulatory system with EvgS; Similar to GB:M28825, GB:M22080, GB:M22163, GB:M22164, GB:M22165, GB:M22166, GB:M22167, GB:X79309, GB:X79308, GB:M27735, GB:M14663, SP:P06126, PID:180046, and PID:530884; identified by sequence similarity; putative	https://smart.embl.de/smart/DDvec.cgi?smart=207:REC(4|116)+HTH_LUXR(144|201)+	1044953,24983628,AAN67715,AAN67715.1,DNA-binding response regulator, LuxR family,EvgA,GI:24983628,NC_002947.4,NP_744251,NP_744251.1,PP_2101,Q88L34,Q88L34_PSEPK,Two-component system response regulator,WP_010953100.1,evgA,ppu:PP_2101
exaE	160488.PP_2672	Dna-binding response regulator, luxr family; Transcriptional activator protein ExaE; Similar to GP:8671336; identified by sequence similarity; putative	https://smart.embl.de/smart/DDvec.cgi?smart=212:REC(1|114)+HTH_LUXR(145|202)+	1046110,24984253,AAN68280,AAN68280.1,DNA-binding response regulator, LuxR family,ExaE,GI:24984253,NC_002947.4,NP_744816,NP_744816.1,PP_2672,Q88JH7,Q88JH7_PSEPK,Transcriptional activator protein ExaE,Transcriptional regulator ExaE,WP_010953591.1,exaE,ppu:PP_2672
fecI	160488.PP_3577	Rna polymerase sigma-70 factor, ecf subfamily; Belongs to the sigma-70 factor family. ECF subfamily	https://smart.embl.de/smart/DDvec.cgi?smart=170:Pfam_Sigma70_r2(15|83)+Pfam_Sigma70_r4_2(111|164)+	1046334,24985240,AAN69178,AAN69178.1,FecI,GI:24985240,NC_002947.4,NP_745714,NP_745714.1,PP_3577,Q88GY8,Q88GY8_PSEPK,RNA polymerase sigma 19 factor,RNA polymerase sigma-70 factor, ECF subfamily,RNA polymerase, sigma 19 factor,WP_010954430.1,fecI,ppu:PP_3577
fis	160488.PP_4821	Fis family transcriptional regulator, factor for inversion stimulation protein; Activates ribosomal RNA transcription. Plays a direct role in upstream activation of rRNA promoters	https://smart.embl.de/smart/DDvec.cgi?smart=106:Pfam_HTH_8(62|103)+	1045805,24986581,AAN70390,AAN70390.1,DNA-binding protein Fis,Fis-like DNA-binding protein,GI:24986581,NC_002947.4,NP_746926,NP_746926.1,PP_4821,Q88DK4,Q88DK4_PSEPK,WP_003249693.1,fis,ppu:PP_4821
fleQ	160488.PP_4373	Sigma-54 dependent transcriptional regulator, flagellar regulatory protein; Transcriptional regulator FleQ; Identified by match to PFAM protein family HMM PF02954	https://smart.embl.de/smart/DDvec.cgi?smart=491:Pfam_FleQ(6|123)+AAA(166|310)+Pfam_HTH_8(437|478)+	1042576,24986095,AAN69951,AAN69951.1,FleQ,GI:24986095,NC_002947.4,NP_746487,NP_746487.1,PP_4373,Q88ET0,Q88ET0_PSEPK,Transcriptional regulator FleQ,WP_010955093.1,fleQ,ppu:PP_4373,transcriptional regulator FleQ
fleR	160488.PP_4371	Two component system AtoC DNA-binding transcriptional activator; Identified by match to PFAM protein family HMM PF00072	https://smart.embl.de/smart/DDvec.cgi?smart=451:REC(3|114)+AAA(148|291)+Pfam_HTH_8(398|438)+	1041972,24986093,AAN69949,AAN69949.1,AtoC,GI:24986093,NC_002947.4,NP_746485,NP_746485.1,PP_4371,Q88ET2,Q88ET2_PSEPK,Response regulator FleR,Two-component system, response regulator FlrC,WP_010955091.1,atoC,fleR,ppu:PP_4371,response regulator FleR
fliA	160488.PP_4341	Rna polymerase sigma factor for flagellar operon flia; Sigma factors are initiation factors that promote the attachment of RNA polymerase to specific initiation sites and are then released. This sigma factor controls the expression of flagella-related genes	https://smart.embl.de/smart/DDvec.cgi?smart=246:Pfam_Sigma70_r2(20|93)+Pfam_Sigma70_r3(99|173)+Pfam_Sigma70_r4_2(183|236)+	1044726,24986061,AAN69920,AAN69920.1,Flagellar biosynthesis sigma factor FliA,FliA,GI:24986061,NC_002947.4,NP_746456,NP_746456.1,PP_4341,Q88EW1,Q88EW1_PSEPK,RNA polymerase sigma 28 factor,RNA polymerase sigma factor FliA,RNA polymerase sigma factor for flagellar operon,Sigma F,Sigma-28,WP_003254406.1,flagellar biosynthesis sigma factor FliA,fliA,ppu:PP_4341
fnrB	160488.PP_3233	Transcriptional regulator, crp/fnr family; Transcriptional regulator with 4Fe-4S cluster, Crp/Fnr family; Identified by match to PFAM protein family HMM PF00325	https://smart.embl.de/smart/DDvec.cgi?smart=243:cNMP(25|143)+HTH_CRP(181|229)+	1046881,24984867,AAN68840,AAN68840.1,Crp/Fnr family transcriptional regulator,FnrB,GI:24984867,NC_002947.4,NP_745376,NP_745376.1,PP_3233,Q88HX0,Q88HX0_PSEPK,Transcriptional regulator, Crp/Fnr family,WP_010954117.1,fnrB,ppu:PP_3233,transcriptional regulator, Crp/Fnr family
fnrC	160488.PP_3287	Transcriptional regulator with 4Fe-4S cluster Crp/Fnr family; Similar to GP:3253196; identified by sequence similarity; putative	https://smart.embl.de/smart/DDvec.cgi?smart=265:cNMP(41|162)+HTH_CRP(198|246)+	1046939,24984926,AAN68894,AAN68894.1,Crp/Fnr family transcriptional regulator,FnrC,GI:24984926,NC_002947.4,NP_745430,NP_745430.1,PP_3287,Q88HR6,Q88HR6_PSEPK,Transcriptional regulator, Crp/Fnr family,WP_010954166.1,fnrC,ppu:PP_3287,transcriptional regulator, Crp/Fnr family
fruR	160488.PP_0792	Catabolite repressor-activator, DNA-binding transcriptional dual regulator; Similar to GP:9949716; identified by sequence similarity; putative	https://smart.embl.de/smart/DDvec.cgi?smart=331:HTH_LACI(1|73)+Pfam_Peripla_BP_3(171|330)+	1044633,24982197,3O74,3O75,AAN66417,AAN66417.1,Catabolite DNA-binding transcriptional regulator,Cra,Fructose transport system repressor FruR,GI:24982197,NC_002947.4,NP_742953,NP_742953.1,PP_0792,Q88PQ6,Q88PQ6_PSEPK,WP_010952028.1,cra,fruR,fructose transport system repressor FruR,ppu:PP_0792
fur	160488.PP_4730	Fur family transcriptional regulator, ferric uptake regulator; Belongs to the Fur family	https://smart.embl.de/smart/DDvec.cgi?smart=134:Pfam_FUR(9|129)+	1043079,24986484,AAN70302,AAN70302.1,Ferric uptake regulation protein,Fur,GI:24986484,NC_002947.4,NP_746838,NP_746838.1,PP_4730,Q88DT9,Q88DT9_PSEPK,Transcriptional regulator Fur,WP_003249922.1,fur,ppu:PP_4730,transcriptional regulator Fur
gacA	160488.PP_4099	Two-component system, narl family, invasion response regulator uvry; Two-componenent system BarA/UvrY-regulatory subunit; Similar to GP:3142729, GB:X51405, SP:P16870, and PID:29667; identified by sequence similarity; putative	https://smart.embl.de/smart/DDvec.cgi?smart=212:REC(2|115)+HTH_LUXR(145|202)+	1042216,24985798,AAN69683,AAN69683.1,DNA-binding response regulator GacA,GI:24985798,NC_002947.4,NP_746219,NP_746219.1,PP_4099,Q88FJ6,Q88FJ6_PSEPK,UvrY,WP_003251380.1,gacA,ppu:PP_4099,uvrY
galR	160488.PP_2516	Lysr family transcriptional regulator, regulator for genes of the gallate degradation pathway; Transcriptional regulator for the galBCD and galTAP operons, encoding genes of the gallate degradation pathway	https://smart.embl.de/smart/DDvec.cgi?smart=397:Pfam_HTH_1(9|68)+Pfam_HTH_1(101|160)+Pfam_LysR_substrate(184|394)+	1045766,24984083,AAN68128,AAN68128.1,GALR_PSEPK,GI:24984083,Gallate degradation protein R,GllR,HTH-type transcriptional regulator GalR,NC_002947.4,NP_744664,NP_744664.1,PP_2516,Q88JX7,Transcriptional regulator, LysR family,WP_010953450.1,galR,ppu:PP_2516,transcriptional regulator, LysR family
gbdR	160488.PP_0298	Arac family transcriptional regulator, glycine betaine-responsive activator; AraC-family transcriptional regulator; Identified by match to PFAM protein family HMM PF00165	https://smart.embl.de/smart/DDvec.cgi?smart=368:Pfam_DJ-1_PfpI(17|186)+HTH_ARAC(241|324)+	1043988,24981661,AAN65929,AAN65929.1,AraC family transcriptional regulator,AraC-family transcriptional regulator,GI:24981661,GbdR,NC_002947.4,NP_742465,NP_742465.1,PP_0298,Q88R36,Q88R36_PSEPK,Transcriptional regulator, AraC family,WP_010951663.1,gbdR,ppu:PP_0298,transcriptional regulator, AraC family
gcdR	160488.PP_0157	Transcriptional regulator, lysr family; Belongs to the LysR transcriptional regulatory family	https://smart.embl.de/smart/DDvec.cgi?smart=305:Pfam_HTH_1(9|67)+Pfam_LysR_substrate(89|293)+	1043670,24981506,AAN65790,AAN65790.1,GI:24981506,GcdH transcriptional regulator,GcdR,NC_002947.4,NP_742326,NP_742326.1,PP_0157,Q88RH3,Q88RH3_PSEPK,Transcriptional activator of gcdH, LysR family,Transcriptional regulator, LysR family,WP_010951546.1,gcdR,ppu:PP_0157,transcriptional regulator, LysR family
glcC	160488.PP_3744	Transcriptional dual regulator GlcC-Glycolate; Similar to GB:X53463, SP:P18283, and PID:579930; identified by sequence similarity; putative	https://smart.embl.de/smart/DDvec.cgi?smart=263:HTH_GNTR(22|81)+FCD(106|237)+	1046289,24985421,AAN69339,AAN69339.1,GI:24985421,Glc operon transcriptional activator,GlcC,NC_002947.4,NP_745875,NP_745875.1,PP_3744,Q88GH9,Q88GH9_PSEPK,Transcriptional dual regulator GlcC-Glycolate,Transcriptional regulator GlcC,WP_010954577.1,glc operon transcriptional activator,glcC,ppu:PP_3744
glnK	160488.PP_5234	Nrii(glnl/ntrb) phosphatase activator; Belongs to the P(II) protein family	https://smart.embl.de/smart/DDvec.cgi?smart=112:P-II(4|105)+	1042380,24987033,41524746,AAN70799,AAN70799.1,Activator of NRII(GlnL/NtrB) phosphatase,GI:24987033,GlnK,NC_002947.4,NP_747335,NP_747335.1,NRII(GlnL/NtrB) phosphatase activator,Nitrogen regulatory protein P-II,Nitrogen regulatory protein P-II 2,PP_5234,Q88CE7,Q88CE7_PSEPK,WP_002555808.1,glnK,nitrogen regulatory protein P-II,ppu:PP_5234
glpR	160488.PP_1074	DNA-binding transcriptional repressor-GlpR-glycerol-3-phosphate; Similar to GP:3358093, SP:P33178, SP:P00457, and PID:142057; identified by sequence similarity; putative	https://smart.embl.de/smart/DDvec.cgi?smart=251:HTH_DEOR(6|58)+DeoRC(72|232)+	1044730,24982508,AAN66699,AAN66699.1,DNA-binding transcriptional repressor GlpR,GI:24982508,GlpR,Glycerol-3-phosphate regulon repressor,NC_002947.4,NP_743235,NP_743235.1,PP_1074,Q88NX9,Q88NX9_PSEPK,WP_010952246.1,glpR,glycerol-3-phosphate regulon repressor,ppu:PP_1074
gltR-1	160488.PP_0271	DNA-binding response regulator; Similar to GB:L10328, SP:P26218, PID:290568, GB:L10328, SP:P26218, and PID:290568; identified by sequence similarity; putative	https://smart.embl.de/smart/DDvec.cgi?smart=239:REC(3|113)+Trans_reg_C(154|230)+	1043867,24981631,AAN65902,AAN65902.1,DNA-binding response regulator,DNA-binding response regulator GltR,GI:24981631,GltR-I,NC_002947.4,NP_742438,NP_742438.1,PP_0271,Q88R63,Q88R63_PSEPK,Two-component system response regulator,WP_010951640.1,gltR-1,gltR-I,ppu:PP_0271
gltR-2	160488.PP_1012	DNA-binding response regulator; Similar to GB:L10328, SP:P26218, PID:290568, GB:L10328, SP:P26218, and PID:290568; identified by sequence similarity; putative	https://smart.embl.de/smart/DDvec.cgi?smart=241:REC(6|119)+Trans_reg_C(157|233)+	1043979,24982439,AAN66637,AAN66637.1,DNA-binding response regulator,DNA-binding response regulator GltR,GI:24982439,GltR-II,NC_002947.4,NP_743173,NP_743173.1,PP_1012,Q88P41,Q88P41_PSEPK,Two-component system response regulator,WP_010952194.1,gltR-2,gltR-II,ppu:PP_1012
greA	160488.PP_4722	Necessary for efficient RNA polymerase transcription elongation past template-encoded arresting sites. The arresting sites in DNA have the property of trapping a certain fraction of elongating RNA polymerases that pass through, resulting in locked ternary complexes. Cleavage of the nascent transcript by cleavage factors such as GreA or GreB allows the resumption of elongation from the new 3'termi…	https://smart.embl.de/smart/DDvec.cgi?smart=160:Pfam_GreA_GreB_N(6|76)+Pfam_GreA_GreB(82|159)+	1045262,24986475,AAN70294,AAN70294.1,GI:24986475,GREA_PSEPK,GreA,NC_002947.4,NP_746830,NP_746830.1,PP_4722,Q88DU7,Transcript cleavage factor GreA,Transcription elongation factor GreA,WP_003249939.1,greA,ppu:PP_4722,transcription elongation factor GreA
greB	160488.PP_2315	Necessary for efficient RNA polymerase transcription elongation past template-encoded arresting sites. The arresting sites in DNA have the property of trapping a certain fraction of elongating RNA polymerases that pass through, resulting in locked ternary complexes. Cleavage of the nascent transcript by cleavage factors such as GreA or GreB allows the resumption of elongation from the new 3'termi…	https://smart.embl.de/smart/DDvec.cgi?smart=162:Pfam_GreA_GreB_N(4|74)+Pfam_GreA_GreB(80|155)+	1045305,24983864,AAN67928,AAN67928.1,GI:24983864,GREB_PSEPK,GreB,NC_002947.4,NP_744464,NP_744464.1,PP_2315,Q88KH5,Transcript cleavage factor GreB,Transcription elongation factor GreB,WP_010953283.1,greB,ppu:PP_2315,transcription elongation factor GreB
hepA	160488.PP_1145	Rna polymerase-associated protein hepa; Transcription regulator that activates transcription by stimulating RNA polymerase (RNAP) recycling in case of stress conditions such as supercoiled DNA or high salt concentrations. Probably acts by releasing the RNAP, when it is trapped or immobilized on tightly supercoiled DNA. Does not activate transcription on linear DNA. Probably not involved in DNA re…	https://smart.embl.de/smart/DDvec.cgi?smart=948:DEXDc(150|347)+HELICc(500|584)+Pfam_RapA_C(588|947)+	1045495,24982586,3.6.4.-,AAN66770,AAN66770.1,ATP-dependent helicase HepA,ATP-dependent helicase HepA ,EC 3.6.4.-,GI:24982586,NC_002947.4,NP_743306,NP_743306.1,PP_1145,Q88NR0,RAPA_PSEPK,RNA polymerase-associated protein HepA,RNA polymerase-associated protein RapA,RapA,WP_010952303.1,hepA,ppu:PP_1145,rapA
hexR	160488.PP_1021	Rpir family transcriptional regulator, carbohydrate utilization regulator; Involved in regulation of glucose metabolism. Transcriptional repressor of the gap-1 gene and of the edd-glk-gltR-2 and zwf-pgl-eda operons. Acts by binding directly to an inverted pseudopalindromic sequence in the promoter region	https://smart.embl.de/smart/DDvec.cgi?smart=287:Pfam_HTH_6(2|78)+Pfam_SIS(125|254)+	1043998,24982449,AAN66646,AAN66646.1,DNA-binding transcriptional regulator,GI:24982449,HEXR_PSEPK,HTH-type transcriptional regulator HexR,HexR,NC_002947.4,NP_743182,NP_743182.3,PP_1021,Q88P32,Transcriptional regulator HexR,WP_061405576.1,hexR,ppu:PP_1021,transcriptional regulator HexR
hutC	160488.PP_5035	Histidine utilization repressor; Similar to SP:P22773, GB:L11701, SP:P80108, SP:Q15127, and PID:388763; identified by sequence similarity; putative	https://smart.embl.de/smart/DDvec.cgi?smart=248:HTH_GNTR(24|83)+UTRA(104|241)+	1043694,24986813,AAN70600,AAN70600.1,GI:24986813,Histidine utilization repressor,HutC,NC_002947.4,NP_747136,NP_747136.1,PP_5035,Q88CZ4,Q88CZ4_PSEPK,WP_010955591.1,histidine utilization repressor,hutC,ppu:PP_5035
iciA	160488.PP_0917	Lysr family transcriptional regulator, chromosome initiation inhibitor; Belongs to the LysR transcriptional regulatory family	https://smart.embl.de/smart/DDvec.cgi?smart=296:Pfam_HTH_1(4|62)+Pfam_LysR_substrate(87|290)+	1044819,24982336,AAN66542,AAN66542.1,Chromosome initiation inhibitor,GI:24982336,IciA,NC_002947.4,NP_743078,NP_743078.1,PP_0917,Q88PD3,Q88PD3_PSEPK,Transcriptional regulator IciA, putative,WP_010952120.1,iciA,ppu:PP_0917,transcriptional regulator IciA, putative
ihfA	160488.PP_2471	This protein is one of the two subunits of integration host factor, a specific DNA-binding protein that functions in genetic recombination as well as in transcriptional and translational control	https://smart.embl.de/smart/DDvec.cgi?smart=100:BHL(4|93)+	1045640,24984034,AAN68083,AAN68083.1,GI:24984034,IHF-alpha,IHFA_PSEPK,IhfA,Integration host factor subunit alpha,Integration host factor, alpha subunit,NC_002947.4,NP_744619,NP_744619.1,P0A126,PP_2471,Q52284,WP_003250679.1,himA,ihfA,integration host factor, alpha subunit,ppu:PP_2471
ihfB	160488.PP_1773	This protein is one of the two subunits of integration host factor, a specific DNA-binding protein that functions in genetic recombination as well as in transcriptional and translational control	https://smart.embl.de/smart/DDvec.cgi?smart=100:BHL(1|91)+	1043345,24983270,AAN67393,AAN67393.1,GI:24983270,IHF-beta,IHFB_PSEPK,IhfB,Integration host factor subunit beta,Integration host factor, beta subunit,NC_002947.4,NP_743929,NP_743929.1,P0A128,PP_1773,Q52285,WP_010952810.1,himD,ihfB,integration host factor, beta subunit,ppu:PP_1773
iscR	160488.PP_0841	Rrf2 family transcriptional regulator, iron-sulfur cluster assembly transcription factor; Regulates the transcription of several operons and genes involved in the biogenesis of Fe-S clusters and Fe-S-containing proteins	https://smart.embl.de/smart/DDvec.cgi?smart=163:Pfam_Rrf2(1|83)+	1044703,24982253,AAN66466,AAN66466.1,DNA-binding transcriptional regulator IscR,GI:24982253,HTH-type transcriptional regulator IscR,IscR,NC_002947.4,NP_743002,NP_743002.1,PP_0841,Q88PK9,Q88PK9_PSEPK,Rrf2 family protein,WP_003248542.1,iscR,ppu:PP_0841,rrf2 family protein
kdpE	160488.PP_4157	Two-component system DNA-binding response activator KdpE; Similar to GP:9947605; identified by sequence similarity; putative	https://smart.embl.de/smart/DDvec.cgi?smart=231:REC(5|115)+Trans_reg_C(150|226)+	1042343,24985860,AAN69739,AAN69739.1,GI:24985860,KdpE,NC_002947.4,NP_746275,NP_746275.1,PP_4157,Q88FE0,Q88FE0_PSEPK,Transcriptional regulatory protein KdpE,WP_010954927.1,kdpE,ppu:PP_4157,transcriptional regulatory protein KdpE
lexA-1	160488.PP_2143	Transcriptional repressor; Represses a number of genes involved in the response to DNA damage (SOS response), including recA and lexA. In the presence of single-stranded DNA, RecA interacts with LexA causing an autocatalytic cleavage which disrupts the DNA-binding part of LexA, leading to derepression of the SOS regulon and eventually DNA repair	https://smart.embl.de/smart/DDvec.cgi?smart=202:Pfam_LexA_DNA_bind(1|65)+Pfam_Peptidase_S24(118|186)+	1044998,24983673,3.4.21.88,AAN67756,AAN67756.1,EC 3.4.21.88,GI:24983673,LEXA1_PSEPK,LexA repressor,LexA repressor 1,LexA-I,NC_002947.4,NP_744292,NP_744292.1,P0A153,P37453,PP_2143,Q9EUU0,Repressor LexA ,Transcriptional repressor,WP_010953131.1,lexA,lexA-1,lexA1,ppu:PP_2143
lexA-2	160488.PP_3116	Transcriptional repressor; Represses a number of genes involved in the response to DNA damage (SOS response), including recA and lexA. In the presence of single-stranded DNA, RecA interacts with LexA causing an autocatalytic cleavage which disrupts the DNA-binding part of LexA, leading to derepression of the SOS regulon and eventually DNA repair	https://smart.embl.de/smart/DDvec.cgi?smart=202:Pfam_LexA_DNA_bind(1|65)+Pfam_Peptidase_S24(118|186)+	1043964,24984739,3.4.21.88,AAN68724,AAN68724.1,EC 3.4.21.88,GI:24984739,LEXA2_PSEPK,LexA repressor,LexA repressor 2,LexA-II,NC_002947.4,NP_745260,NP_745260.1,P59479,PP_3116,Repressor LexA ,Transcriptional repressor,WP_010954009.1,lexA-2,lexA2,ppu:PP_3116
lysR	160488.PP_2078	Transcriptional regulator, lysr family; Belongs to the LysR transcriptional regulatory family	https://smart.embl.de/smart/DDvec.cgi?smart=301:Pfam_HTH_1(5|64)+Pfam_LysR_substrate(88|294)+	1042785,24983602,AAN67692,AAN67692.1,GI:24983602,LysR,NC_002947.4,NP_744228,NP_744228.1,PP_2078,Q88L57,Q88L57_PSEPK,Transcriptional activator protein LysR,Transcriptional regulator LysR,Transcriptional regulator, LysR family,WP_010953080.1,lysR,ppu:PP_2078,transcriptional regulator, LysR family
metR-1	160488.PP_1063	Lysr family transcriptional regulator, regulator for mete and meth; Belongs to the LysR transcriptional regulatory family	https://smart.embl.de/smart/DDvec.cgi?smart=305:Pfam_HTH_1(4|63)+Pfam_LysR_substrate(87|293)+	1044499,24982496,AAN66688,AAN66688.1,GI:24982496,MetR-I,NC_002947.4,NP_743224,NP_743224.1,PP_1063,Q88NZ0,Q88NZ0_PSEPK,Transcriptional activator MetR,WP_003254981.1,metR-1,metR-I,ppu:PP_1063,transcriptional activator MetR
metR-2	160488.PP_2696	Homocysteine-binding dna-binding transcriptional regulator; Belongs to the LysR transcriptional regulatory family	https://smart.embl.de/smart/DDvec.cgi?smart=309:Pfam_HTH_1(4|63)+Pfam_LysR_substrate(87|292)+	1046165,24984279,AAN68304,AAN68304.1,GI:24984279,MetR-II,NC_002947.4,NP_744840,NP_744840.1,PP_2696,Q88JF3,Q88JF3_PSEPK,Transcriptional activator MetR,WP_010953612.1,metR-2,metR-II,ppu:PP_2696,transcriptional activator MetR
mexT	160488.PP_2826	Lysr family transcriptional regulator, mexef-oprn operon transcriptional activator; Belongs to the LysR transcriptional regulatory family	https://smart.embl.de/smart/DDvec.cgi?smart=304:Pfam_HTH_1(11|70)+Pfam_LysR_substrate(96|298)+	1042691,24984421,AAN68434,AAN68434.1,GI:24984421,MexT,NC_002947.4,NP_744970,NP_744970.1,PP_2826,Q88J23,Q88J23_PSEPK,Transcriptional regulator MexT,WP_010953735.1,mexT,ppu:PP_2826,transcriptional regulator MexT
mraZ	160488.PP_1328	Cell division/cell wall cluster transcriptional repressor mraz; Belongs to the MraZ family	https://smart.embl.de/smart/DDvec.cgi?smart=157:Pfam_MraZ(7|82)+Pfam_MraZ(83|148)+	1041659,24982786,AAN66951,AAN66951.1,Conserved hypothetical protein TIGR00242,GI:24982786,MRAZ_PSEPK,MraZ,MraZ protein,NC_002947.4,NP_743487,NP_743487.1,PP_1328,Q88N85,Transcriptional regulator MraZ,conserved hypothetical protein TIGR00242,mraZ,ppu:PP_1328
nicR	160488.PP_3946	Marr family transcriptional regulator, lower aerobic nicotinate degradation pathway regulator; Transcriptional repressor for the nicCDEFTP and nicXR operons, encoding the lower aerobic nicotinate degradation pathway. Acts under non-induced conditions: repression of the nicCDEFTP and nicXR operons becomes alleviated in presence of 6-hydroxynicotinate (6HNA)	https://smart.embl.de/smart/DDvec.cgi?smart=158:HTH_MARR(41|140)+	1046618,24985638,AAN69540,AAN69540.1,GI:24985638,HTH-type transcriptional repressor NicR,NC_002947.4,NICR_PSEPK,NP_746076,NP_746076.1,NicR,Nicotinate degradation protein R,PP_3946,Q88FY0,Transcriptional regulator, MarR family,WP_003251120.1,nicR,ppu:PP_3946,transcriptional regulator, MarR family
nicS	160488.PP_3949	Tetr/acrr family transcriptional regulator, upper aerobic nicotinate degradation pathway regulator; Transcriptional repressor for the nicAB operon, encoding the upper aerobic nicotinate degradation pathway. Acts under non-induced conditions: repression of the nicAB operon becomes alleviated in presence of either nicotinate or 6-hydroxynicotinate (6HNA)	https://smart.embl.de/smart/DDvec.cgi?smart=212:Pfam_TetR_N(20|66)+	1046615,24985641,AAN69543,AAN69543.1,GI:24985641,HTH-type transcriptional repressor NicS,NC_002947.4,NICS_PSEPK,NP_746079,NP_746079.1,NicS,Nicotinate degradation protein S,PP_3949,Q88FX7,Transcriptional regulator, TetR family,WP_010954766.1,nicS,ppu:PP_3949,transcriptional regulator, TetR family
norR	160488.PP_0807	Anaerobic nitric oxide reductase transcription regulator; DNA-binding transcriptional dual regulator (NO); Identified by match to TIGR protein family HMM TIGR01754	https://smart.embl.de/smart/DDvec.cgi?smart=518:GAF(22|170)+AAA(213|356)+Pfam_HTH_8(475|510)+	1044652,24982216,AAN66432,AAN66432.1,DNA-binding transcriptional dual regulator (NO),DNA-binding transcriptional regulator,GI:24982216,NC_002947.4,NP_742968,NP_742968.1,NorR,PP_0807,Q88PP1,Q88PP1_PSEPK,Sigma-54 dependent transcriptional regulator,WP_010952043.1,norR,ppu:PP_0807,sigma-54 dependent transcriptional regulator
nrdR	160488.PP_0513	Dna-binding transcriptional repressor nrdr; Negatively regulates transcription of bacterial ribonucleotide reductase nrd genes and operons by binding to NrdR- boxes	https://smart.embl.de/smart/DDvec.cgi?smart=159:Pfam_ATP-cone(54|142)+	1044288,24981893,AAN66140,AAN66140.1,ATP cone domain protein,DNA-binding transcriptional repressor NrdR,GI:24981893,NC_002947.4,NP_742676,NP_742676.3,NRDR_PSEPK,NrdR,PP_0513,Q88QI0,Transcriptional repressor NrdR,nrdR,ppu:PP_0513
ntrC	160488.PP_5048	Two-component system, ntrc family, nitrogen regulation response regulator glng; Member of the two-component regulatory system NtrB/NtrC, which controls expression of the nitrogen-regulated (ntr) genes in response to nitrogen limitation. Phosphorylated NtrC binds directly to DNA and stimulates the formation of open promoter-sigma54-RNA polymerase complexes	https://smart.embl.de/smart/DDvec.cgi?smart=478:REC(5|116)+AAA(161|304)+Pfam_HTH_8(422|463)+	1043594,24986828,AAN70613,AAN70613.1,DNA-binding transcriptional regulator NtrC,GI:24986828,GlnG,NC_002947.4,NP_747149,NP_747149.1,Nitrogen regulation protein NR(I),PP_5048,Q88CY1,Q88CY1_PSEPK,Two-component response regulator NtrC,WP_010955601.1,glnG,ntrC,ppu:PP_5048,two-component response regulator NtrC
nusA	160488.PP_4713	Transcription termination/antitermination protein nusa; Participates in both transcription termination and antitermination	https://smart.embl.de/smart/DDvec.cgi?smart=493:Pfam_NusA_N(4|126)+S1(135|202)+Pfam_KH_5(232|300)+KH(303|367)+Pfam_HHH_5(417|489)+	1042024,24986465,AAN70285,AAN70285.1,GI:24986465,N utilization substance protein A,NC_002947.4,NP_746821,NP_746821.1,NusA,PP_4713,Q88DV6,Q88DV6_PSEPK,WP_003249963.1,nusA,ppu:PP_4713
nusB	160488.PP_0518	Transcription antitermination protein nusb; Involved in transcription antitermination. Required for transcription of ribosomal RNA (rRNA) genes. Binds specifically to the boxA antiterminator sequence of the ribosomal RNA (rrn) operons	https://smart.embl.de/smart/DDvec.cgi?smart=166:Pfam_NusB(29|154)+	1044293,24981898,AAN66145,AAN66145.1,Antitermination factor NusB,GI:24981898,N utilization substance protein B,NC_002947.4,NP_742681,NP_742681.1,NUSB_PSEPK,NusB,PP_0518,Q88QH5,Transcription antitermination protein,Transcription antitermination protein NusB,WP_003255393.1,nusB,ppu:PP_0518
nusG	160488.PP_0442	Transcription termination/antitermination protein nusg; Participates in transcription elongation, termination and antitermination	https://smart.embl.de/smart/DDvec.cgi?smart=177:NGN(2|111)+KOW(123|150)+	1044185,24981819,31683949,AAN66072,AAN66072.1,GI:24981819,NC_002947.4,NP_742608,NP_742608.1,NusG,PP_0442,Q88QP6,Q88QP6_PSEPK,Transcription antipausing factor NusG,Transcription antitermination protein NusG,WP_003255501.1,nusG,ppu:PP_0442,transcription antitermination protein NusG
ompR-1	160488.PP_0246	Two-component system DNA-binding response transcriptional dual regulator; Similar to GB:M64571, GB:U19727, SP:P27816, PID:187383, and PID:641916; identified by sequence similarity; putative	https://smart.embl.de/smart/DDvec.cgi?smart=246:REC(11|122)+Trans_reg_C(161|238)+	1043818,24981604,AAN65878,AAN65878.1,DNA-binding response regulator OmpR,GI:24981604,NC_002947.4,NP_742414,NP_742414.1,OmpR,PP_0246,Q88R87,Q88R87_PSEPK,WP_003255821.1,ompR,ompR-1,ppu:PP_0246
ompR-2	160488.PP_2403	Two-component system, ompr family, response regulator; Chemotaxis protein CheY; Identified by match to PFAM protein family HMM PF00072	https://smart.embl.de/smart/DDvec.cgi?smart=246:REC(5|117)+Trans_reg_C(159|235)+	1045530,24983960,AAN68015,AAN68015.1,Chemotaxis protein CheY,DNA-binding response regulator OmpR,GI:24983960,NC_002947.4,NP_744551,NP_744551.1,PP_2403,Q88K88,Q88K88_PSEPK,WP_003250463.1,ompR-2,ppu:PP_2403
oruR	160488.PP_5339	Transcriptional regulator, ornithine utilization; Identified by match to PFAM protein family HMM PF00165	https://smart.embl.de/smart/DDvec.cgi?smart=356:Pfam_Arabinose_bd(49|230)+HTH_ARAC(273|355)+	1042158,24987149,AAN70904,AAN70904.1,GI:24987149,NC_002947.4,NP_747440,NP_747440.1,Ornithine utilization transcriptional regulator,OruR,PP_5339,Q88C44,Q88C44_PSEPK,Transcriptional regulator, AraC family,Transcriptional regulator, ornithine utilization,WP_010955828.1,oruR,ppu:PP_5339,transcriptional regulator, AraC family
oxyR	160488.PP_5309	Lysr family transcriptional regulator, hydrogen peroxide-inducible genes activator; Belongs to the LysR transcriptional regulatory family	https://smart.embl.de/smart/DDvec.cgi?smart=308:Pfam_HTH_1(3|62)+Pfam_LysR_substrate(86|296)+	1042238,24987116,AAN70874,AAN70874.1,GI:24987116,NC_002947.4,NP_747410,NP_747410.1,OxyR,PP_5309,Q88C74,Q88C74_PSEPK,Transcriptional regulator, LysR family,WP_003253362.1,oxyR,ppu:PP_5309,transcriptional regulator, LysR family
pcaQ	160488.PP_1713	Lysr family transcriptional regulator, pca operon transcriptional activator; Belongs to the LysR transcriptional regulatory family	https://smart.embl.de/smart/DDvec.cgi?smart=310:Pfam_HTH_1(9|68)+Pfam_LysR_substrate(91|302)+	1043499,24983204,AAN67334,AAN67334.1,GI:24983204,NC_002947.4,NP_743870,NP_743870.1,PP_1713,PcaQ,Q88M61,Q88M61_PSEPK,Transcriptional regulator PcaQ,WP_010952764.1,pcaQ,ppu:PP_1713,transcriptional regulator PcaQ
pdhR	160488.PP_4734	Gntr family transcriptional regulator, transcriptional repressor for pyruvate dehydrogenase complex; DNA-binding transcriptional dual regulator, LldR-L-lactate; Identified by match to PFAM protein family HMM PF00392	https://smart.embl.de/smart/DDvec.cgi?smart=255:HTH_GNTR(15|74)+FCD(99|231)+	1043143,24986488,AAN70306,AAN70306.1,DNA-binding transcriptional regulator LldR,GI:24986488,NC_002947.4,NP_746842,NP_746842.1,PP_4734,PdhR,Q88DT5,Q88DT5_PSEPK,Transcriptional regulator, GntR family,WP_010955371.1,pdhR,ppu:PP_4734,transcriptional regulator, GntR family
pfrA	160488.PP_0191	Transcriptional regulator algq; Belongs to the Rsd/AlgQ family	https://smart.embl.de/smart/DDvec.cgi?smart=156:Pfam_Rsd_AlgQ(1|145)+	1043717,24981546,AAN65824,AAN65824.1,AlgQ,GI:24981546,NC_002947.4,NP_742360,NP_742360.1,PP_0191,Q88RE1,Q88RE1_PSEPK,Regulator of sigma D,Transcriptional regulator AlgQ,Transcriptional regulator PfrA,Transcriptional regulatory protein AlgQ,WP_003255887.1,algQ,pfrA,ppu:PP_0191,transcriptional regulator PfrA
pfrI	160488.PP_4244	Alternative sigma factor; Belongs to the sigma-70 factor family. ECF subfamily	https://smart.embl.de/smart/DDvec.cgi?smart=176:Pfam_Sigma70_r2(17|84)+Pfam_Sigma70_r4(121|170)+	1041651,24985957,AAN69824,AAN69824.1,Alternative sigma factor,Ferric regulator PfrI,GI:24985957,NC_002947.4,NP_746360,NP_746360.1,PP_4244,PvdS,Q88F55,Q88F55_PSEPK,WP_010954997.1,ferric regulator PfrI,pfrI,ppu:PP_4244,pvdS
phhR	160488.PP_4489	Transcriptional regulator of arof, arog, tyra and aromatic amino acid transport; Sigma-54 dependent transcriptional regulator; Similar to GB:X79146, and PID:487694; identified by sequence similarity; putative	https://smart.embl.de/smart/DDvec.cgi?smart=519:Pfam_ACT(1|65)+PAS(82|148)+AAA(227|372)+	1042510,24986221,AAN70064,AAN70064.1,GI:24986221,NC_002947.4,NP_746600,NP_746600.1,PP_4489,PhhR,Q88EH4,Q88EH4_PSEPK,Sigma-54 dependent transcriptional regulator,WP_010955180.1,phhR,ppu:PP_4489
phoB	160488.PP_5320	Two-component system DNA-binding transcriptional dual response regulator PhoB; Similar to GB:M23379, SP:P20936, PID:182972, PID:182974, PID:2294274, and PID:2294276; identified by sequence similarity; putative	https://smart.embl.de/smart/DDvec.cgi?smart=242:REC(17|130)+Trans_reg_C(164|238)+	1042206,24987128,AAN70885,AAN70885.1,DNA-binding response regulator PhoB,GI:24987128,NC_002947.4,NP_747421,NP_747421.1,PP_5320,PhoB,Q88C63,Q88C63_PSEPK,WP_010955812.1,phoB,ppu:PP_5320
phoP	160488.PP_1186	Two component system DNA-binding transcriptional dual regulator; Similar to GB:X12387, SP:P05184, SP:P08684, SP:P20815, PID:181354, PID:181372, PID:181374, PID:219963, PID:35911, and PID:510086; identified by sequence similarity; putative	https://smart.embl.de/smart/DDvec.cgi?smart=225:REC(1|112)+Trans_reg_C(145|220)+	1045864,24982631,AAN66810,AAN66810.1,GI:24982631,NC_002947.4,NP_743346,NP_743346.1,PP_1186,PhoP,Q88NM1,Q88NM1_PSEPK,Transcriptional regulatory protein PhoP,WP_010952339.1,phoP,ppu:PP_1186,transcriptional regulatory protein PhoP
pobR	160488.PP_3538	Arac family transcriptional regulator, transcriptional activator of poba; Transcriptional regulator; Similar to GP:6682325, and GP:6682325; identified by sequence similarity; putative	https://smart.embl.de/smart/DDvec.cgi?smart=292:Pfam_AraC_binding(27|181)+HTH_ARAC(203|286)+	1046313,24985197,AAN69139,AAN69139.1,GI:24985197,NC_002947.4,NP_745675,NP_745675.1,PP_3538,PobR,Q88H27,Q88H27_PSEPK,Transcriptional regulator,Transcriptional regulator PobR,WP_010954395.1,pobR,ppu:PP_3538,transcriptional regulator PobR
pprA	160488.PP_0185	Two-component system, lyttr family, response regulator algr; Positive alginate biosynthesis regulatory protein; Similar to GB:U09067, PID:483876, PID:553456, GB:U09067, PID:483876, and PID:553456; identified by sequence similarity; putative	https://smart.embl.de/smart/DDvec.cgi?smart=247:REC(1|113)+LytTR(147|245)+	1043711,24981539,AAN65818,AAN65818.1,AlgR,Alginate biosynthesis protein PprA,Alginate biosynthesis regulatory protein,GI:24981539,NC_002947.4,NP_742354,NP_742354.1,PP_0185,Q88RE6,Q88RE6_PSEPK,WP_010951571.1,algR,alginate biosynthesis protein PprA,pprA,ppu:PP_0185
ptxS	160488.PP_3380	Laci family transcriptional regulator, kdg operon repressor; 2-ketogluconate utilization repressor; Similar to GP:3282331; identified by sequence similarity; putative	https://smart.embl.de/smart/DDvec.cgi?smart=339:HTH_LACI(11|82)+Pfam_Peripla_BP_3(178|336)+	1046449,2-ketogluconate utilization repressor,24985025,AAN68984,AAN68984.1,GI:24985025,NC_002947.4,NP_745520,NP_745520.1,PP_3380,PtxS,Q88HH7,Q88HH7_PSEPK,Transcriptional regulator PtxS,WP_010954253.1,ppu:PP_3380,ptxS,transcriptional regulator PtxS
putA	160488.PP_4947	Rhh-type transcriptional regulator, proline utilization regulon repressor / proline dehydrogenase / delta 1-pyrroline-5-carboxylate dehydrogenase; Oxidizes proline to glutamate for use as a carbon and nitrogen source	https://smart.embl.de/smart/DDvec.cgi?smart=1317:Pfam_Pro_dh-DNA_bdg(145|257)+Pfam_Pro_dh(266|567)+Pfam_Aldedh(651|1109)+	1.2.1.88,1.5.5.2,1043945,24986718,2JXI,AAN70514,AAN70514.1,Bifunctional protein PutA,Delta-1-pyrroline-5-carboxylate dehydrogenase,EC 1.2.1.88,EC 1.5.5.2,GI:24986718,L-glutamate gamma-semialdehyde dehydrogenase,NC_002947.4,NP_747050,NP_747050.1,P5C dehydrogenase,PP_4947,Proline dehydrogenase,Proline oxidase,PutA,Q88D80,Q88D80_PSEPK,WP_010955523.1,ppu:PP_4947,putA
qseB	160488.PP_4225	Two component system DNA-binding transcriptional activator QseB; Similar to GP:8885859, and GP:8885859; identified by sequence similarity; putative	https://smart.embl.de/smart/DDvec.cgi?smart=227:REC(1|112)+Trans_reg_C(145|216)+	1042555,24985936,AAN69806,AAN69806.1,DNA-binding response regulator,GI:24985936,NC_002947.4,NP_746342,NP_746342.1,PP_4225,Q88F73,Q88F73_PSEPK,QseB,WP_010954980.1,ppu:PP_4225,qseB
rbsR	160488.PP_2457	DNA-binding transcriptional repressor; Identified by match to TIGR protein family HMM TIGR01481	https://smart.embl.de/smart/DDvec.cgi?smart=340:HTH_LACI(1|71)+Pfam_Peripla_BP_3(168|329)+	1045626,24984019,AAN68069,AAN68069.1,DNA-binding transcriptional repressor,GI:24984019,LacI family transcriptional regulator,NC_002947.4,NP_744605,NP_744605.1,PP_2457,Q88K35,Q88K35_PSEPK,RbsR,Ribose operon repressor,WP_010953404.1,ppu:PP_2457,rbsR,ribose operon repressor
rho	160488.PP_5214	Transcription termination factor rho; Facilitates transcription termination by a mechanism that involves Rho binding to the nascent RNA, activation of Rho's RNA- dependent ATPase activity, and release of the mRNA from the DNA template	https://smart.embl.de/smart/DDvec.cgi?smart=419:Rho_N(5|47)+CSP(52|118)+AAA(170|355)+	1042415,24987011,3.6.4.-,AAN70779,AAN70779.1,ATP-dependent helicase Rho,GI:24987011,NC_002947.4,NP_747315,NP_747315.1,PP_5214,Q88CG7,Q88CG7_PSEPK,Rho,Transcription termination factor Rho,WP_003253661.1,ppu:PP_5214,rho,transcription termination factor Rho
rpoD	160488.PP_0387	Sigma factors are initiation factors that promote the attachment of RNA polymerase to specific initiation sites and are then released. This sigma factor is the primary sigma factor during exponential growth	https://smart.embl.de/smart/DDvec.cgi?smart=616:Pfam_Sigma70_r1_1(5|86)+Pfam_Sigma70_r1_2(98|131)+Pfam_Sigma70_ner(139|351)+Pfam_Sigma70_r2(382|452)+Pfam_Sigma70_r3(461|538)+Pfam_Sigma70_r4(550|603)+	1044097,24981760,AAN66018,AAN66018.1,GI:24981760,NC_002947.4,NP_742554,NP_742554.1,PP_0387,Q88QU7,Q88QU7_PSEPK,RNA polymerase primary sigma factor,RNA polymerase sigma 70 factor,RNA polymerase sigma factor RpoD,RpoD,Sigma-70,WP_003255578.1,ppu:PP_0387,rpoD
rpoH	160488.PP_5108	Rna polymerase factor sigma-32; Sigma factors are initiation factors that promote the attachment of RNA polymerase to specific initiation sites and are then released. This sigma factor is involved in regulation of expression of heat shock genes	https://smart.embl.de/smart/DDvec.cgi?smart=284:Pfam_Sigma70_r2(54|124)+Pfam_Sigma70_r4(229|280)+	1042633,24986895,AAN70673,AAN70673.1,GI:24986895,NC_002947.4,NP_747209,NP_747209.1,PP_5108,Q7CCA6,Q7CCA6_PSEPK,RNA polymerase factor sigma-32,RNA polymerase sigma factor RpoH,RNA polymerase sigma-32 factor,RpoH,WP_003249083.1,ppu:PP_5108,rpoH
rpoN	160488.PP_0952	Sigma factors are initiation factors that promote the attachment of RNA polymerase to specific initiation sites and are then released. This sigma factor is responsible for the expression of the xylCAB operon and the xylS gene. The open complex (sigma-54 and core RNA polymerase) serves as the receptor for receipt of the melting signal from the remotely bound activator protein XylR for the expressi…	https://smart.embl.de/smart/DDvec.cgi?smart=497:Pfam_Sigma54_AID(4|49)+Pfam_Sigma54_CBD(128|323)+Pfam_Sigma54_DBD(336|495)+	1044867,24982374,AAN66577,AAN66577.1,GI:24982374,NC_002947.4,NP_743113,NP_743113.1,P0A171,P15591,PP_0952,RNA polymerase sigma-54 factor,RP54_PSEPK,RpoN,WP_003255133.1,ntrA,ppu:PP_0952,rpoN
rpoS	160488.PP_1623	Rna polymerase nonessential primary-like sigma factor; Sigma factors are initiation factors that promote the attachment of RNA polymerase to specific initiation sites and are then released. This sigma factor is the master transcriptional regulator of the stationary phase and the general stress response	https://smart.embl.de/smart/DDvec.cgi?smart=335:Pfam_Sigma70_r1_2(62|95)+Pfam_Sigma70_r2(100|170)+Pfam_Sigma70_r3(179|256)+Pfam_Sigma70_r4(268|321)+	1044853,24983106,AAN67244,AAN67244.1,GI:24983106,NC_002947.4,NP_743780,NP_743780.1,PP_1623,Q88ME8,Q88ME8_PSEPK,RNA polymerase sigma S factor,RNA polymerase sigma factor RpoS,RpoS,Sigma S,Sigma-38,WP_003252351.1,ppu:PP_1623,rpoS
sigX	160488.PP_2088	Rna polymerase sigma-70 factor, ecf subfamily; Belongs to the sigma-70 factor family. ECF subfamily	https://smart.embl.de/smart/DDvec.cgi?smart=196:Pfam_Sigma70_r2(39|107)+Pfam_Sigma70_r4(139|188)+	1042732,24983614,AAN67702,AAN67702.1,GI:24983614,NC_002947.4,NP_744238,NP_744238.1,PP_2088,Q88L47,Q88L47_PSEPK,RNA polymerase sigma factor SigX,RNA polymerase sigma-70 factor, ECF subfamily,WP_010953089.1,ppu:PP_2088,sigX
tctD	160488.PP_1420	Two-component system, ompr family, response regulator tctd; Transcriptional regulatory protein tctD; Identified by match to PFAM protein family HMM PF00072	https://smart.embl.de/smart/DDvec.cgi?smart=223:REC(1|112)+Trans_reg_C(145|218)+	1045866,24982886,AAN67042,AAN67042.1,GI:24982886,NC_002947.4,NP_743578,NP_743578.1,PP_1420,Q88MZ8,Q88MZ8_PSEPK,TctD,Transcriptional regulator TctD,Transcriptional regulatory protein TctD,Transcriptional regulatory protein tctD,WP_010952527.1,ppu:PP_1420,tctD,transcriptional regulatory protein TctD
trpI	160488.PP_0084	Hth-type transcriptional regulator trpi; Belongs to the LysR transcriptional regulatory family	https://smart.embl.de/smart/DDvec.cgi?smart=298:Pfam_HTH_1(8|67)+Pfam_LysR_substrate(90|294)+	1043565,24981427,AAN65718,AAN65718.1,GI:24981427,HTH-type transcriptional regulator TrpI,NC_002947.4,NP_742254,NP_742254.1,PP_0084,Q88RP5,Q88RP5_PSEPK,Transcriptional regulator TrpI,TrpI,WP_010951490.1,ppu:PP_0084,transcriptional regulator TrpI,trpI
ttgR	160488.PP_1387	Tetr/acrr family transcriptional regulator, acrab operon repressor; Probable regulatory protein for the ttgABC efflux pump operon. May function as a repressor (By similarity)	https://smart.embl.de/smart/DDvec.cgi?smart=210:Pfam_TetR_N(16|62)+Pfam_TetR_C_6(120|203)+	1042410,24982850,AAN67010,AAN67010.1,Efflux pump ttgABC operon regulator,GI:24982850,HTH-type transcriptional regulator TtgR,NC_002947.4,NP_743546,NP_743546.1,PP_1387,Probable HTH-type transcriptional regulator TtgR,Q88N29,TTGR_PSEPK,Transcriptional regulator TtgR,TtgR,WP_010952495.1,ppu:PP_1387,transcriptional regulator TtgR,ttgR
uhpA	160488.PP_0410	DNA-binding response regulator UhpA; Similar to GB:X64624, SP:Q01851, PID:35915, PID:508494, and PID:602106; identified by sequence similarity; putative	https://smart.embl.de/smart/DDvec.cgi?smart=209:REC(2|115)+HTH_LUXR(146|203)+	1044130,24981784,AAN66040,AAN66040.1,DNA-binding response regulator UhpA,GI:24981784,NC_002947.4,NP_742576,NP_742576.1,PP_0410,Q88QS8,Q88QS8_PSEPK,Two-component system response regulator UhpA,UhpA,WP_010951749.1,ppu:PP_0410,uhpA
ybhD	160488.PP_2054	Transcriptional regulator, lysr family; Belongs to the LysR transcriptional regulatory family	https://smart.embl.de/smart/DDvec.cgi?smart=297:Pfam_HTH_1(5|64)+Pfam_LysR_substrate(88|295)+	1042857,24983576,AAN67668,AAN67668.1,DNA-binding transcriptional regulator,GI:24983576,NC_002947.4,NP_744204,NP_744204.1,PP_2054,Putative DNA-binding transcriptional regulator,Q88L81,Q88L81_PSEPK,Transcriptional regulator, LysR family,WP_003247268.1,YbhD,ppu:PP_2054,transcriptional regulator, LysR family,ybhD
yjiR	160488.PP_5275	Transcriptional regulator, gntr family; Putative regulator; Identified by match to PFAM protein family HMM PF01276	https://smart.embl.de/smart/DDvec.cgi?smart=496:HTH_GNTR(27|86)+Pfam_Aminotran_1_2(124|481)+	1042293,24987079,AAN70840,AAN70840.1,GI:24987079,NC_002947.4,NP_747376,NP_747376.1,PP_5275,Putative regulator,Q88CA6,Q88CA6_PSEPK,Transcriptional regulator,Transcriptional regulator, GntR family,WP_010955783.1,YjiR,ppu:PP_5275,transcriptional regulator, GntR family,yjiR
yneJ	160488.PP_3152	Belongs to the LysR transcriptional regulatory family	https://smart.embl.de/smart/DDvec.cgi?smart=288:Pfam_HTH_1(3|62)+Pfam_LysR_substrate(84|287)+	1046817,24984779,AAN68760,AAN68760.1,GI:24984779,NC_002947.4,NP_745296,NP_745296.1,PP_3152,Q88I49,Q88I49_PSEPK,Transcriptional regulator, LysR family,WP_004374302.1,YneJ,ppu:PP_3152,transcriptional regulator, LysR family,yneJ
ynfL	160488.PP_5071	Transcriptional regulator, lysr family; Belongs to the LysR transcriptional regulatory family	https://smart.embl.de/smart/DDvec.cgi?smart=299:Pfam_HTH_1(3|62)+Pfam_LysR_substrate(87|295)+	1041805,24986854,AAN70636,AAN70636.1,DNA-binding transcriptional regulator,GI:24986854,NC_002947.4,NP_747172,NP_747172.1,PP_5071,Putative DNA-binding transcriptional regulator,Q88CV9,Q88CV9_PSEPK,Transcriptional regulator, LysR family,WP_010955618.1,YnfL,ppu:PP_5071,transcriptional regulator, LysR family,ynfL

## Sheet: Suppl S1
	Gene	Gene ID	Family	Gene	Gene ID	Family
	czrR-I	PP_0029	OmpR/PhoB-type DNA-binding domain	nd	PP_1164	LysR
	czcR-II	PP_0047	OmpR/PhoB-type DNA-binding domain	nd	PP_1181	OmpR
	trpI	PP_0084	LysR	phoP	PP_1186	OmpR/PhoB-type DNA-binding domain
	algB	PP_0133	Fis	nd	PP_1214	Conserved hypothetical protein
	gcdR	PP_0157	LysR	nd	PP_1262	LysR
	nd	PP_0163	GntR	nd	PP_1270	LysR
	pprA	PP_0185	LytTR	nd	PP_1313	AraC
	pfrA	PP_0191	Rsd/AlgQ	mraZ	PP_1328	AbrB/MazE/MraZ-like
	nd	PP_0204	GntR	ttgR	PP_1387	Tetr/acrr
	nd	PP_0242	TetR	nd	PP_1391	LysR
	ompR-1	PP_0246	OmpR/PhoB-type DNA-binding domain	nd	PP_1393	LysR
	dctD-I	PP_0263	Ntrc	nd	PP_1395	AraC
	gltR-1	PP_0271	OmpR/PhoB-type DNA-binding domain	dctD	PP_1401	Fis
	gbdR	PP_0298	Arac	tctD	PP_1420	OmpR/PhoB-type DNA-binding domain
	cdhR	PP_0305	Arac	algT	PP_1427	ECF subfamily; Belongs to the sigma-70 factor family
	nd	PP_0352	Ecf subfamily; Belongs to the sigma-70 factor family	czrR-II	PP_1438	Ompr
	nd	PP_0371	LysR transcriptional regulatory family	nd	PP_1497	TetR
	uhpA	PP_0410	LuxR	nd	PP_1515	TetR
	crp	PP_0424	Crp/Fnr	nd	PP_1615	LysR
	birA	PP_0437	Bira	erdR	PP_1635	LuxR
	nusG	PP_0442	NusB-like	nd	PP_1637	LysR
	nd	PP_0486	GntR	nd	PP_1651	Ompr
	nrdR	PP_0513	Nd	nd	PP_1688	LysR
	nusB	PP_0518	NusB-like	nd	PP_1697	GntR
	pfeR	PP_0534	OmpR	nd	PP_1711	AraC
	nd	PP_0546	Sigma-54 dependent transcriptional regulator	pcaQ	PP_1713	LysR
	acoR	PP_0557	Sigma-54 dependent transcriptional regulator	nd	PP_1727	GntR
	nd	PP_0574	LuxR	ihfB	PP_1773	IHF-like DNA-binding proteins
	nd	PP_0583	AraC	nd	PP_1853	LysR
	nd	PP_0594	TetR	nd	PP_1861	LysR
	nd	PP_0595	LysR	nd	PP_1863	LysR
	nd	PP_0620	GntR	arsR-1	PP_1930	Arsr
	ampR	PP_0661	LysR	nd	PP_1941	Hypothetical protein
	nd	PP_0667	Ecf subfamily; Belongs to the sigma-70 factor family	nd	PP_1942	LysR
	nd	PP_0698	LysR	nd	PP_1968	TetR
	nd	PP_0704	Ecf subfamily; Belongs to the sigma-70 factor family	nd	PP_1978	TetR
	ada	PP_0706	AraC	nd	PP_1984	LysR
	nd	PP_0767	LuxR	nd	PP_2004	AraC
	fruR	PP_0792	LacI	nd	PP_2041	LysR
	norR	PP_0807	Fis	nd	PP_2046	LysR
	iscR	PP_0841	Rrf2	ybhD	PP_2054	LysR
	nd	PP_0865	Ecf subfamily; Belongs to the sigma-70 factor family	nd	PP_2066	GntR
	nd	PP_0876	AraC	nd	PP_2070	AraC
	colR	PP_0901	OmpR/PhoB-type DNA-binding domain	nd	PP_2072	AraC
	iciA	PP_0917	LysR	nd	PP_2074	LysR
	Hypot protein	PP_0969	GntR	lysR	PP_2078	LysR
	nd	PP_0994	Ecf subfamily; Belongs to the sigma-70 factor family	sigX	PP_2088	ECF
	nd	PP_0997	Sigma-54 dependent transcriptional regulator/sensory box protein	evgA	PP_2101	LuxR
	nd	PP_1008	Ecf subfamily; Belongs to the sigma-70 factor family	nd	PP_2126	LuxR
	gltR-2	PP_1012	OmpR/PhoB-type DNA-binding domain	lexA-1	PP_2143	LexA
	hexR	PP_1021	RpiR	nd	PP_2144	TetR
	nd	PP_1028	LysR	nd	PP_2176	LysR
	metR-1	PP_1063	LysR	nd	PP_2192	Ecf subfamily; Belongs to the sigma-70 factor family
	dctD-II	PP_1066	Fis	nd	PP_2194	LysR
	glpR	PP_1074	DeoR/GlpR	nd	PP_2210	LysR
	bvgA	PP_1090	Narl	nd	PP_2211	AraC
	nd	PP_1109	GntR	nd	PP_2234	AraC
	hepA	PP_1145	P-loop containing nucleoside triphosphate hydrolases	nd	PP_2250	LysR
	Gene	Gene ID	Family	Gene	Gene ID	Family
	nd	PP_2253	GntR	nd	PP_3022	AraC
	nd	PP_2254	GntR	nd	PP_3075	Sigma-54 dependent transcriptional regulator
	nd	PP_2259	Sigma-54 dependent transcriptional regulator	nd	PP_3086	Ecf subfamily; Belongs to the sigma-70 factor family
	greB	PP_2315	FKBP-like	lexA-2	PP_3116	LexA DNA bind
	cysB	PP_2327	LysR	nd	PP_3121	LysR
	nd	PP_2333	GntR	nd	PP_3143	LysR
	nd	PP_2347	OmpR/PhoB-type DNA-binding domain	nd	PP_3149	AraC
	nd	PP_2350	LysR	yneJ	PP_3152	LysR
	nd	PP_2365	AraC	benR	PP_3159	BenABC
	nd	PP_2383	AraC	nd	PP_3170	LysR
	nd	PP_2390	LysR	nd	PP_3179	LysR
	ompR-2	PP_2403	OmpR/PhoB-type DNA-binding domain	nd	PP_3196	LysR
	nd	PP_2425	AraC	nd	PP_3227	LysR
	nd	PP_2430	AraC	fnrB	PP_3233	Crp/Fnr
	nd	PP_2431	LysR	fnrC	PP_3287	Crp/Fnr
	nd	PP_2436	LysR	nd	PP_3300	TetR
	nd	PP_2444	LysR	nd	PP_3366	LysR
	rbsR	PP_2457	LacI	nd	PP_3369	LysR
	ihfA	PP_2471	IHF-like DNA-binding proteins	cpxR	PP_3372	OmpR/PhoB-type DNA-binding domain
	nd	PP_2475	Tetr/Acrr family	ptxS	PP_3380	LacI
	nd	PP_2502	LysR	nd	PP_3395	LysR
	galR	PP_2516	Lysr	nd	PP_3412	LuxR
	nd	PP_2534	LysR	nd	PP_3415	LacI
	nd	PP_2539	LysR	nd	PP_3419	Sigma-54 dependent transcriptional regulator
	nd	PP_2542	GntR	nd	PP_3439	AraC
	nd	PP_2547	LysR	nd	PP_3454	OmpR
	nd	PP_2550	Hypothetical protein	nd	PP_3467	Sigma-54 dependent transcriptional regulator
	nd	PP_2551	LysR	nd	PP_3493	LysR
	nd	PP_2574	LysR	nd	PP_3503	Sigma-54 dependent transcriptional regulator
	nd	PP_2642	GntR	nd	PP_3513	LysR
	nd	PP_2649	LysR	nd	PP_3516	AraC
	agmR	PP_2665	LuxR, C-terminal	nd	PP_3526	AraC
	exaE	PP_2672	LuxR, C-terminal	nd	PP_3527	TetR
	nd	PP_2695	LysR	nd	PP_3534	LysR
	metR-2	PP_2696	LysR	pobR	PP_3538	Arac
	nd	PP_2701	LysR	nd	PP_3544	GntR
	nd	PP_2713	Two-component system, OmpR	EmrR	PP_3550	MarR
	arsR-2	PP_2718	Arsr	nd	PP_3551	LuxR
	nd	PP_2771	Sigma-54 dependent transcriptional regulator	nd	PP_3560	LysR
	nd	PP_2790	Transcriptional regulator, Sigma-54 dependent sensory box protein	nd	PP_3564	AraC
	nd	PP_2806	TetR	nd	PP_3567	LysR
	nd	PP_2824	TetR	fecI	PP_3577	ECF subfamily; Belongs to the sigma-70 factor family
	mexT	PP_2826	LysR	nd	PP_3603	GntR
	nd	PP_2829	GntR	nd	PP_3605	LysR
	nd	PP_2833	LysR	nd	PP_3608	LysR
	nd	PP_2865	LysR	nd	PP_3632	LysR
	nd	PP_2880	TetR	nd	PP_3640	AraC
	nd	PP_2888	Ecf subfamily; Belongs to the sigma-70 factor family	nd	PP_3649	GntR
	nd	PP_2907	OmpR/PhoB-type DNA-binding domain	nd	PP_3659	AraC
	csiR	PP_2908	GntR	nd	PP_3660	LysR
	nd	PP_2919	LysR	nd	PP_3665	Arac
	nd	PP_2948	GntR	nd	PP_3669	Lysr
	nd	PP_2951	TetR	catR	PP_3716	Lysr
	nd	PP_2952	LysR	aruR	PP_3730	AruR
	nd	PP_2960	AraC	nd	PP_3731	TetR
	nd	PP_2961	LysR	VanR	PP_3738	GntR
	nd	PP_2997	LysR	glcC	PP_3744	GntR
	nd	PP_3006	Ecf subfamily; Belongs to the sigma-70 factor family	nd	PP_3750	GntR
	Gene	Gene ID	Family	Gene	Gene ID	Family
	nd	PP_3753	AraC	nd	PP_4929	LysR
	nd	PP_3779	LysR	putA	PP_4947	N-terminal domain of bifunctional PutA protein
	nd	PP_3811	LysR	nd	PP_3756	TetR
	nd	PP_3934	LysR	nd	PP_5006	TetR
	nicR	PP_3946	Marr	hutC	PP_5035	GntR
	nicS	PP_3949	Tetr/Acrr	ntrC	PP_5048	NtrB/NtrC
	nd	PP_3960	TetR	ynfL	PP_5071	LysR
	nd	PP_3974	LysR	nd	PP_5119	TetR
	gacA	PP_4099	Narl	nd	PP_5138	LysR
	nd	PP_4107	LysR	nd	PP_5166	Sigma-54 dependent transcriptional regulator
	nd	PP_4156	LysR	rho	PP_5214	Rho termination factor
	kdpE	PP_4157	OmpR/PhoB-type DNA-binding domain	glnK	PP_5234	P(II)
	nd	PP_4197	GntR	nd	PP_5241	LuxR
	nd	PP_4208	ECF subfamily ; Belongs to the sigma-70 factor family.	nd	PP_5244	AraC
	qseB	PP_4225	OmpR/PhoB-type DNA-binding domain	nd	PP_5245	AraC
	pfrI	PP_4244	ECF	nd	PP_5249	LysR
	anr	PP_4265	Crp/Fnr	nd	PP_5259	LysR
	nd	PP_4277	GntR	nd	PP_5261	LysR
	nd	PP_4283	GntR	yjiR	PP_5275	GntR
	nd	PP_4295	TetR	nd	PP_5300	LysR
	fliA	PP_4341	ECF subfamily; Belongs to the sigma-70 factor family.	oxyR	PP_5309	LysR transcriptional regulatory family
	nd	PP_4345	GntR	phoB	PP_5320	OmpR/PhoB-type DNA-binding domain
	atoC	PP_4371	Fis	nd	PP_5337	LysR
	fleQ	PP_4373	Fis	oruR	PP_5339	AraC
	nd	PP_4429	GntR	nd	PP_5342	GntR
	nd	PP_4460	LysR	nd	PP_5348	LysR
	nd	PP_4464	LysR	nd	PP_5375	LysR
	nd	PP_4467	LysR	copR	PP_5383	Ompr
	nd	PP_4482	AraC	nd	PP_5410	DeoR
	phhR	PP_4489	TyrR
	nd	PP_4494	LysR
	nd	PP_4503	OmpR/PhoB-type DNA-binding domain
	nd	PP_4508	AraC
	nd	PP_4511	AraC
	nd	PP_4522	LysR
	nd	PP_4525	LysR
	nd	PP_4539	LysR
	nd	PP_4553	ECF subfamily ; Belongs to the sigma-70 factor family
	nd	PP_4579	LysR
	nd	PP_4601	LysR
	nd	PP_4602	AraC
	nd	PP_4605	AraC
	nd	PP_4608	ECF subfamily; Belongs to the sigma-70 factor family
	nd	PP_4611	ECF subfamily; Belongs to the sigma-70 factor family
	cidR	PP_4627	LysR
	nd	PP_4660	LysR
	nd	PP_4664	LysR
	nd	PP_4668	LysR
	CbrB	PP_4696	REC_2
	nusA	PP_4713	NusA-like
	greA	PP_4722	FKBP-like
	fur	PP_4730	Fur
	pdhR	PP_4734	GntR
	nd	PP_4754	TetR
	nd	PP_4759	GntR
	fis	PP_4821	Fis
	nd	PP_4852	AraC
	nd	PP_4859	TetR
