# Supplementary material for: Transcriptional Regulatory Systems in Pseudomonas: A Comparative Analysis of Helix-Turn-Helix Domains and Two-Component Signal Transduction Networks
Source: Int J Mol Sci. 2025 May 14;26(10):4677. doi: 10.3390/ijms26104677 (PMC12112638; doi:10.3390/ijms26104677)
Supplement: Supplementary file 1 [file ijms-26-04677-s001.zip › Table S2_IJMS_NV.xlsx]

## Sheet: string_protein_annotations
#node	identifier	domain_summary_url	annotation	other_names_and_aliases
PA0032	208964.PA0032	Probable transcriptional regulator; Product name confidence: Class 3 (Function proposed based on presence of conserved amino acid motif, structural feature or limited sequence similarity to an experimentally studied gene); Belongs to the LysR transcriptional regulatory family.	domain annotation not available for this species	880646,AAG03422,AAG03422.1,NC_002516.2,NP_248722,NP_248722.1,NZ_QZGE01000012.1,PA0032,Probable transcriptional regulator,Q9I798,Q9I798_PSEAE,Transcriptional regulator,WP_003122286.1,pae:PA0032,probable transcriptional regulator
PA0034	208964.PA0034	Putative transcriptional regulator; Probable transcriptional regulator.	domain annotation not available for this species	879223,AAG03424,AAG03424.1,NC_002516.2,NP_248724,NP_248724.1,NZ_QZGE01000012.1,P24908,PA0034,Probable two-component response regulator,Putative transcriptional regulator,Q9I796,TRPO_PSEAE,Two-component response regulator,WP_003111192.1,pae:PA0034,probable two-component response regulator
PA0056	208964.PA0056	Probable transcriptional regulator; Product name confidence: Class 3 (Function proposed based on presence of conserved amino acid motif, structural feature or limited sequence similarity to an experimentally studied gene); Belongs to the LysR transcriptional regulatory family.	domain annotation not available for this species	877984,AAG03446,AAG03446.1,NC_002516.2,NP_248746,NP_248746.1,NZ_QZGE01000015.1,PA0056,Probable transcriptional regulator,Q9I776,Q9I776_PSEAE,Transcriptional regulator,WP_003083596.1,pae:PA0056,probable transcriptional regulator
PA0120	208964.PA0120	Probable transcriptional regulator; Product name confidence: Class 3 (Function proposed based on presence of conserved amino acid motif, structural feature or limited sequence similarity to an experimentally studied gene)	domain annotation not available for this species	878231,AAG03510,AAG03510.1,GntR family transcriptional regulator, transcriptional repressor for pyruvate dehydrogenase complex,NC_002516.2,NP_248810,NP_248810.1,NZ_QZGE01000015.1,PA0120,Probable transcriptional regulator,Q9I712,Q9I712_PSEAE,Transcriptional regulator,WP_003083762.1,pae:PA0120,probable transcriptional regulator
PA0121	208964.PA0121	HTH gntR-type domain-containing protein; Product name confidence: Class 4 (Homologs of previously reported genes of unknown function, or no similarity to any previously reported sequences)	domain annotation not available for this species	878358,AAG03511,AAG03511.1,HTH gntR-type domain-containing protein,Hypothetical protein,NC_002516.2,NP_248811,NP_248811.1,NZ_QZGE01000015.1,PA0121,Q9I711,Q9I711_PSEAE,WP_003115036.1,hypothetical protein,pae:PA0121
PA0123	208964.PA0123	Probable transcriptional regulator; Product name confidence: Class 3 (Function proposed based on presence of conserved amino acid motif, structural feature or limited sequence similarity to an experimentally studied gene); Belongs to the LysR transcriptional regulatory family.	domain annotation not available for this species	877571,AAG03513,AAG03513.1,NC_002516.2,NP_248813,NP_248813.1,NZ_QZGE01000015.1,PA0123,Probable transcriptional regulator,Q9I709,Q9I709_PSEAE,Transcriptional regulator,WP_003083769.1,pae:PA0123,probable transcriptional regulator
PA0149	208964.PA0149	Probable sigma-70 factor, ECF subfamily; Product name confidence: Class 3 (Function proposed based on presence of conserved amino acid motif, structural feature or limited sequence similarity to an experimentally studied gene); Belongs to the sigma-70 factor family. ECF subfamily.	domain annotation not available for this species	879673,AAG03539,AAG03539.1,ECF subfamily sigma-70 factor,NC_002516.2,NP_248839,NP_248839.1,NZ_QZGE01000015.1,PA0149,Probable sigma-70 factor, ECF subfamily,Q9I6Y3,Q9I6Y3_PSEAE,WP_003112642.1,pae:PA0149,probable sigma-70 factor, ECF subfamily
PA0159	208964.PA0159	Probable transcriptional regulator; Product name confidence: Class 3 (Function proposed based on presence of conserved amino acid motif, structural feature or limited sequence similarity to an experimentally studied gene); Belongs to the LysR transcriptional regulatory family.	domain annotation not available for this species	882081,AAG03549,AAG03549.1,NC_002516.2,NP_248849,NP_248849.1,NZ_QZFX01000063.1,PA0159,Probable transcriptional regulator,Q9I6X3,Q9I6X3_PSEAE,Transcriptional regulator,WP_010895497.1,pae:PA0159,probable transcriptional regulator
PA0163	208964.PA0163	Probable transcriptional regulator; Product name confidence: Class 3 (Function proposed based on presence of conserved amino acid motif, structural feature or limited sequence similarity to an experimentally studied gene)	domain annotation not available for this species	882025,AAG03553,AAG03553.1,NC_002516.2,NP_248853,NP_248853.1,NZ_QZGE01000015.1,PA0163,Probable transcriptional regulator,Q9I6W9,Q9I6W9_PSEAE,Transcriptional regulator,WP_003083886.1,pae:PA0163,probable transcriptional regulator
PA0167	208964.PA0167	Probable transcriptional regulator; Product name confidence: Class 3 (Function proposed based on presence of conserved amino acid motif, structural feature or limited sequence similarity to an experimentally studied gene)	domain annotation not available for this species	879316,AAG03557,AAG03557.1,NC_002516.2,NP_248857,NP_248857.1,NZ_QZGE01000015.1,PA0167,Probable transcriptional regulator,Q9I6W5,Q9I6W5_PSEAE,TetR/AcrR family transcriptional regulator,Transcriptional regulator,WP_003083903.1,pae:PA0167,probable transcriptional regulator
PA0181	208964.PA0181	Probable transcriptional regulator; Product name confidence: Class 3 (Function proposed based on presence of conserved amino acid motif, structural feature or limited sequence similarity to an experimentally studied gene); Belongs to the LysR transcriptional regulatory family.	domain annotation not available for this species	879304,AAG03571,AAG03571.1,NC_002516.2,NP_248871,NP_248871.1,NZ_QZGE01000015.1,PA0181,Probable transcriptional regulator,Q9I6V1,Q9I6V1_PSEAE,Transcriptional regulator,WP_003112652.1,pae:PA0181,probable transcriptional regulator
PA0191	208964.PA0191	Probable transcriptional regulator; Product name confidence: Class 3 (Function proposed based on presence of conserved amino acid motif, structural feature or limited sequence similarity to an experimentally studied gene); Belongs to the LysR transcriptional regulatory family.	domain annotation not available for this species	883101,AAG03581,AAG03581.1,NC_002516.2,NP_248881,NP_248881.1,NZ_QZGE01000015.1,PA0191,Probable transcriptional regulator,Q9I6U3,Q9I6U3_PSEAE,Transcriptional regulator,WP_003083964.1,pae:PA0191,probable transcriptional regulator
PA0207	208964.PA0207	Probable transcriptional regulator; Product name confidence: Class 3 (Function proposed based on presence of conserved amino acid motif, structural feature or limited sequence similarity to an experimentally studied gene); Belongs to the LysR transcriptional regulatory family.	domain annotation not available for this species	879460,AAG03596,AAG03596.1,NC_002516.2,NP_248898,NP_248898.1,NZ_QZGE01000024.1,PA0207,Probable transcriptional regulator,Q9I6T1,Q9I6T1_PSEAE,Transcriptional regulator,WP_003106182.1,pae:PA0207,probable transcriptional regulator
PA0217	208964.PA0217	Probable transcriptional regulator; Product name confidence: Class 3 (Function proposed based on presence of conserved amino acid motif, structural feature or limited sequence similarity to an experimentally studied gene); Belongs to the LysR transcriptional regulatory family.	domain annotation not available for this species	883005,AAG03606,AAG03606.1,LysR family transcriptional regulator, malonate utilization transcriptional regulator,NC_002516.2,NP_248908,NP_248908.1,NZ_QZGE01000024.1,PA0217,Probable transcriptional regulator,Q9I6S1,Q9I6S1_PSEAE,Transcriptional regulator,WP_003084019.1,pae:PA0217,probable transcriptional regulator
PA0218	208964.PA0218	Probable transcriptional regulator; Product name confidence: Class 3 (Function proposed based on presence of conserved amino acid motif, structural feature or limited sequence similarity to an experimentally studied gene); Belongs to the LysR transcriptional regulatory family.	domain annotation not available for this species	3FZV,877906,AAG03607,AAG03607.1,NC_002516.2,NP_248909,NP_248909.1,NZ_QZGE01000024.1,PA0218,Probable transcriptional regulator,Q9I6S0,Q9I6S0_PSEAE,Transcriptional regulator,WP_003084035.1,pae:PA0218,probable transcriptional regulator
PA0233	208964.PA0233	Probable transcriptional regulator; Product name confidence: Class 3 (Function proposed based on presence of conserved amino acid motif, structural feature or limited sequence similarity to an experimentally studied gene); Belongs to the LysR transcriptional regulatory family.	domain annotation not available for this species	877707,AAG03622,AAG03622.1,NC_002516.2,NP_248924,NP_248924.1,NZ_QZGE01000024.1,PA0233,Probable transcriptional regulator,Q9I6Q5,Q9I6Q5_PSEAE,Transcriptional regulator,WP_003084073.1,pae:PA0233,probable transcriptional regulator
PA0243	208964.PA0243	Probable transcriptional regulator; Product name confidence: Class 3 (Function proposed based on presence of conserved amino acid motif, structural feature or limited sequence similarity to an experimentally studied gene)	domain annotation not available for this species	881956,AAG03632,AAG03632.1,NC_002516.2,NP_248934,NP_248934.1,NZ_QZGE01000024.1,PA0243,Probable transcriptional regulator,Q9I6P5,Q9I6P5_PSEAE,Transcriptional regulator,WP_003101858.1,pae:PA0243,probable transcriptional regulator
PA0248	208964.PA0248	Probable transcriptional regulator; Product name confidence: Class 3 (Function proposed based on presence of conserved amino acid motif, structural feature or limited sequence similarity to an experimentally studied gene)	domain annotation not available for this species	881969,AAG03637,AAG03637.1,AraC family transcriptional regulator, transcriptional activator of pobA,NC_002516.2,NP_248939,NP_248939.1,NZ_QZGE01000024.1,PA0248,Probable transcriptional regulator,Q9I6P1,Q9I6P1_PSEAE,Transcriptional regulator,WP_003084097.1,pae:PA0248,probable transcriptional regulator
PA0253	208964.PA0253	Probable transcriptional regulator; Product name confidence: Class 3 (Function proposed based on presence of conserved amino acid motif, structural feature or limited sequence similarity to an experimentally studied gene)	domain annotation not available for this species	881936,AAG03642,AAG03642.1,NC_002516.2,NP_248944,NP_248944.1,NZ_QZGE01000024.1,PA0253,Probable transcriptional regulator,Q9I6N6,Q9I6N6_PSEAE,Transcriptional regulator,WP_003121665.1,pae:PA0253,probable transcriptional regulator
PA0268	208964.PA0268	Probable transcriptional regulator; Product name confidence: Class 3 (Function proposed based on presence of conserved amino acid motif, structural feature or limited sequence similarity to an experimentally studied gene)	domain annotation not available for this species	880732,AAG03657,AAG03657.1,GntR family transcriptional regulator / MocR family aminotransferase,NC_002516.2,NP_248959,NP_248959.1,NZ_QZGE01000035.1,PA0268,Probable transcriptional regulator,Q9I6M2,Q9I6M2_PSEAE,Transcriptional regulator,WP_003106262.1,pae:PA0268,probable transcriptional regulator
PA0272	208964.PA0272	Probable transcriptional regulator; Product name confidence: Class 3 (Function proposed based on presence of conserved amino acid motif, structural feature or limited sequence similarity to an experimentally studied gene); Belongs to the LysR transcriptional regulatory family.	domain annotation not available for this species	877827,AAG03661,AAG03661.1,NC_002516.2,NP_248963,NP_248963.1,NZ_QZGE01000035.1,PA0272,Probable transcriptional regulator,Q9I6L8,Q9I6L8_PSEAE,Transcriptional regulator,WP_003112928.1,pae:PA0272,probable transcriptional regulator
PA0275	208964.PA0275	Probable transcriptional regulator; Product name confidence: Class 3 (Function proposed based on presence of conserved amino acid motif, structural feature or limited sequence similarity to an experimentally studied gene)	domain annotation not available for this species	880776,AAG03664,AAG03664.1,CRP/FNR family transcriptional regulator, cyclic AMP receptor protein,NC_002516.2,NP_248966,NP_248966.1,NZ_QZGE01000035.1,PA0275,Probable transcriptional regulator,Q9I6L5,Q9I6L5_PSEAE,Transcriptional regulator,WP_003107720.1,pae:PA0275,probable transcriptional regulator
PA0306	208964.PA0306	Probable transcriptional regulator; Product name confidence: Class 3 (Function proposed based on presence of conserved amino acid motif, structural feature or limited sequence similarity to an experimentally studied gene)	domain annotation not available for this species	877655,AAG03695,AAG03695.1,NC_002516.2,NP_248997,NP_248997.1,NZ_QZGE01000016.1,PA0306,Probable transcriptional regulator,Q9I6I5,Q9I6I5_PSEAE,Transcriptional regulator,WP_003112941.1,pae:PA0306,probable transcriptional regulator
PA0367	208964.PA0367	Probable transcriptional regulator; Product name confidence: Class 3 (Function proposed based on presence of conserved amino acid motif, structural feature or limited sequence similarity to an experimentally studied gene)	domain annotation not available for this species	880928,AAG03756,AAG03756.1,NC_002516.2,NP_249058,NP_249058.1,NZ_QZGE01000016.1,PA0367,Probable transcriptional regulator,Q9I6C7,Q9I6C7_PSEAE,Transcriptional regulator,WP_003084488.1,pae:PA0367,probable transcriptional regulator
PA0436	208964.PA0436	Probable transcriptional regulator; Product name confidence: Class 3 (Function proposed based on presence of conserved amino acid motif, structural feature or limited sequence similarity to an experimentally studied gene)	domain annotation not available for this species	877591,AAG03825,AAG03825.1,NC_002516.2,NP_249127,NP_249127.1,NZ_QZGE01000016.1,PA0436,Probable transcriptional regulator,Q9I681,Q9I681_PSEAE,TetR/AcrR family transcriptional regulator,Transcriptional regulator,WP_003084655.1,pae:PA0436,probable transcriptional regulator
PA0448	208964.PA0448	Probable transcriptional regulator; Product name confidence: Class 3 (Function proposed based on presence of conserved amino acid motif, structural feature or limited sequence similarity to an experimentally studied gene); Belongs to the LysR transcriptional regulatory family.	domain annotation not available for this species	881014,AAG03837,AAG03837.1,NC_002516.2,NP_249139,NP_249139.1,NZ_QZGE01000010.1,PA0448,Probable transcriptional regulator,Q9I670,Q9I670_PSEAE,Transcriptional regulator,WP_003084684.1,pae:PA0448,probable transcriptional regulator
PA0472	208964.PA0472	Probable sigma-70 factor, ECF subfamily; Product name confidence: Class 3 (Function proposed based on presence of conserved amino acid motif, structural feature or limited sequence similarity to an experimentally studied gene); Belongs to the sigma-70 factor family. ECF subfamily.	domain annotation not available for this species	880895,AAG03861,AAG03861.1,NC_002516.2,NP_249163,NP_249163.1,NZ_QZGE01000010.1,PA0472,Probable sigma-70 factor, ECF subfamily,Q9I646,Q9I646_PSEAE,RNA polymerase sigma factor,RNA polymerase sigma-19 factor, ECF subfamily,WP_003084762.1,pae:PA0472,probable sigma-70 factor, ECF subfamily
PA0475	208964.PA0475	Probable transcriptional regulator; Product name confidence: Class 3 (Function proposed based on presence of conserved amino acid motif, structural feature or limited sequence similarity to an experimentally studied gene)	domain annotation not available for this species	879516,AAG03864,AAG03864.1,NC_002516.2,NP_249166,NP_249166.1,NZ_QZGE01000010.1,PA0475,Probable transcriptional regulator,Q9I643,Q9I643_PSEAE,Transcriptional regulator,WP_003084771.1,pae:PA0475,probable transcriptional regulator
PA0477	208964.PA0477	Probable transcriptional regulator; Product name confidence: Class 3 (Function proposed based on presence of conserved amino acid motif, structural feature or limited sequence similarity to an experimentally studied gene); Belongs to the LysR transcriptional regulatory family.	domain annotation not available for this species	2ESN,878447,AAG03866,AAG03866.1,NC_002516.2,NP_249168,NP_249168.1,NZ_QZGE01000010.1,PA0477,Probable transcriptional regulator,Q9I641,Q9I641_PSEAE,Transcriptional regulator,WP_003105226.1,pae:PA0477,probable transcriptional regulator
PA0479	208964.PA0479	Probable transcriptional regulator; Product name confidence: Class 3 (Function proposed based on presence of conserved amino acid motif, structural feature or limited sequence similarity to an experimentally studied gene); Belongs to the LysR transcriptional regulatory family.	domain annotation not available for this species	878427,AAG03868,AAG03868.1,NC_002516.2,NP_249170,NP_249170.1,NZ_QZGE01000010.1,PA0479,Probable transcriptional regulator,Q9I639,Q9I639_PSEAE,Transcriptional regulator,WP_003113260.1,pae:PA0479,probable transcriptional regulator
PA0491	208964.PA0491	Probable transcriptional regulator; Product name confidence: Class 3 (Function proposed based on presence of conserved amino acid motif, structural feature or limited sequence similarity to an experimentally studied gene); Belongs to the LysR transcriptional regulatory family.	domain annotation not available for this species	877693,AAG03880,AAG03880.1,NC_002516.2,NP_249182,NP_249182.1,NZ_QZGE01000010.1,PA0491,Probable transcriptional regulator,Q9I627,Q9I627_PSEAE,Transcriptional regulator,WP_003118849.1,pae:PA0491,probable transcriptional regulator
PA0528	208964.PA0528	Probable transcriptional regulator; Product name confidence: Class 3 (Function proposed based on presence of conserved amino acid motif, structural feature or limited sequence similarity to an experimentally studied gene); Belongs to the LysR transcriptional regulatory family.	domain annotation not available for this species	882178,AAG03917,AAG03917.1,NC_002516.2,NP_249219,NP_249219.1,NZ_QZGE01000010.1,PA0528,Probable transcriptional regulator,Q9I608,Q9I608_PSEAE,Transcriptional regulator,WP_003084893.1,pae:PA0528,probable transcriptional regulator
PA0564	208964.PA0564	Probable transcriptional regulator; Product name confidence: Class 3 (Function proposed based on presence of conserved amino acid motif, structural feature or limited sequence similarity to an experimentally studied gene)	domain annotation not available for this species	879206,AAG03953,AAG03953.1,AraC family transcriptional regulator, activator of mtrCDE,NC_002516.2,NP_249255,NP_249255.1,NZ_QZGE01000010.1,PA0564,Probable transcriptional regulator,Q9I5X2,Q9I5X2_PSEAE,Transcriptional regulator,WP_003113225.1,pae:PA0564,probable transcriptional regulator
PA0601	208964.PA0601	Probable two-component response regulator; Product name confidence: Class 3 (Function proposed based on presence of conserved amino acid motif, structural feature or limited sequence similarity to an experimentally studied gene)	domain annotation not available for this species	882060,AAG03990,AAG03990.1,NC_002516.2,NP_249292,NP_249292.1,NZ_QZGE01000010.1,PA0601,Probable two-component response regulator,Q9I5T7,Q9I5T7_PSEAE,Two-component response regulator,WP_003085103.1,pae:PA0601,probable two-component response regulator
PA0701	208964.PA0701	Probable transcriptional regulator; Product name confidence: Class 3 (Function proposed based on presence of conserved amino acid motif, structural feature or limited sequence similarity to an experimentally studied gene); Belongs to the LysR transcriptional regulatory family.	domain annotation not available for this species	880787,AAG04090,AAG04090.1,NC_002516.2,NP_249392,NP_249392.1,NZ_QZGE01000025.1,PA0701,Probable transcriptional regulator,Q9I5M5,Q9I5M5_PSEAE,Transcriptional regulator,WP_003098443.1,pae:PA0701,probable transcriptional regulator
PA0708	208964.PA0708	Probable transcriptional regulator; Product name confidence: Class 3 (Function proposed based on presence of conserved amino acid motif, structural feature or limited sequence similarity to an experimentally studied gene); Belongs to the LysR transcriptional regulatory family.	domain annotation not available for this species	877600,AAG04097,AAG04097.1,NC_002516.2,NP_249399,NP_249399.1,NZ_QZGE01000025.1,PA0708,Probable transcriptional regulator,Q9I5M0,Q9I5M0_PSEAE,Transcriptional regulator,WP_003112707.1,pae:PA0708,probable transcriptional regulator
PA0739	208964.PA0739	Probable transcriptional regulator; Product name confidence: Class 3 (Function proposed based on presence of conserved amino acid motif, structural feature or limited sequence similarity to an experimentally studied gene); Belongs to the LysR transcriptional regulatory family.	domain annotation not available for this species	878029,AAG04128,AAG04128.1,NC_002516.2,NP_249430,NP_249430.1,NZ_QZGE01000007.1,PA0739,Probable transcriptional regulator,Q9I5J0,Q9I5J0_PSEAE,Transcriptional regulator,WP_003114165.1,pae:PA0739,probable transcriptional regulator
PA0756	208964.PA0756	Probable two-component response regulator; Product name confidence: Class 3 (Function proposed based on presence of conserved amino acid motif, structural feature or limited sequence similarity to an experimentally studied gene)	domain annotation not available for this species	877615,AAG04145,AAG04145.1,NC_002516.2,NP_249447,NP_249447.1,NZ_QZGE01000007.1,PA0756,Probable two-component response regulator,Q9I5H3,Q9I5H3_PSEAE,Two-component response regulator,Two-component system, OmpR family, response regulator TctD,WP_003085524.1,pae:PA0756,probable two-component response regulator
PA0784	208964.PA0784	Probable transcriptional regulator; Product name confidence: Class 3 (Function proposed based on presence of conserved amino acid motif, structural feature or limited sequence similarity to an experimentally studied gene); Belongs to the LysR transcriptional regulatory family.	domain annotation not available for this species	880845,AAG04173,AAG04173.1,NC_002516.2,NP_249475,NP_249475.1,NZ_QZGE01000007.1,PA0784,Probable transcriptional regulator,Q9I5F4,Q9I5F4_PSEAE,Transcriptional regulator,WP_010895522.1,pae:PA0784,probable transcriptional regulator
PA0791	208964.PA0791	Probable transcriptional regulator; Product name confidence: Class 3 (Function proposed based on presence of conserved amino acid motif, structural feature or limited sequence similarity to an experimentally studied gene)	domain annotation not available for this species	882086,AAG04180,AAG04180.1,NC_002516.2,NP_249482,NP_249482.1,NZ_QZGE01000007.1,PA0791,Probable transcriptional regulator,Q9I5E7,Q9I5E7_PSEAE,Transcriptional regulator,WP_003103062.1,pae:PA0791,probable transcriptional regulator
PA0797	208964.PA0797	Probable transcriptional regulator; Product name confidence: Class 3 (Function proposed based on presence of conserved amino acid motif, structural feature or limited sequence similarity to an experimentally studied gene)	domain annotation not available for this species	877945,AAG04186,AAG04186.1,NC_002516.2,NP_249488,NP_249488.1,NZ_QZGE01000007.1,PA0797,Probable transcriptional regulator,Q9I5E1,Q9I5E1_PSEAE,Transcriptional regulator,WP_003085635.1,pae:PA0797,probable transcriptional regulator
PA0815	208964.PA0815	Probable transcriptional regulator; Product name confidence: Class 3 (Function proposed based on presence of conserved amino acid motif, structural feature or limited sequence similarity to an experimentally studied gene); Belongs to the LysR transcriptional regulatory family.	domain annotation not available for this species	879524,AAG04204,AAG04204.1,NC_002516.2,NP_249506,NP_249506.1,NZ_QZGE01000007.1,PA0815,Probable transcriptional regulator,Q9I5C4,Q9I5C4_PSEAE,Transcriptional regulator,WP_003085661.1,pae:PA0815,probable transcriptional regulator
PA0816	208964.PA0816	Probable transcriptional regulator; Product name confidence: Class 3 (Function proposed based on presence of conserved amino acid motif, structural feature or limited sequence similarity to an experimentally studied gene); Belongs to the LysR transcriptional regulatory family.	domain annotation not available for this species	880912,AAG04205,AAG04205.1,NC_002516.2,NP_249507,NP_249507.1,NZ_QZGE01000007.1,PA0816,Probable transcriptional regulator,Q9I5C3,Q9I5C3_PSEAE,Transcriptional regulator,WP_003114205.1,pae:PA0816,probable transcriptional regulator
PA0828	208964.PA0828	Probable transcriptional regulator; Product name confidence: Class 3 (Function proposed based on presence of conserved amino acid motif, structural feature or limited sequence similarity to an experimentally studied gene)	domain annotation not available for this species	879345,AAG04217,AAG04217.1,NC_002516.2,NP_249519,NP_249519.1,NZ_QZGE01000007.1,PA0828,Probable transcriptional regulator,Q9I5B1,Q9I5B1_PSEAE,Transcriptional regulator,WP_003114215.1,pae:PA0828,probable transcriptional regulator
PA0839	208964.PA0839	Probable transcriptional regulator; Product name confidence: Class 3 (Function proposed based on presence of conserved amino acid motif, structural feature or limited sequence similarity to an experimentally studied gene)	domain annotation not available for this species	882078,AAG04228,AAG04228.1,NC_002516.2,NP_249530,NP_249530.1,NZ_QZGE01000007.1,PA0839,Probable transcriptional regulator,Q9I5A1,Q9I5A1_PSEAE,TetR/AcrR family transcriptional regulator, transcriptional repressor for nem operon,Transcriptional regulator,WP_003085819.1,pae:PA0839,probable transcriptional regulator
PA0864	208964.PA0864	Probable transcriptional regulator; Product name confidence: Class 3 (Function proposed based on presence of conserved amino acid motif, structural feature or limited sequence similarity to an experimentally studied gene)	domain annotation not available for this species	882030,AAG04253,AAG04253.1,NC_002516.2,NP_249555,NP_249555.1,NZ_QZGE01000007.1,PA0864,Probable transcriptional regulator,Q9I577,Q9I577_PSEAE,Transcriptional regulator,WP_003114237.1,pae:PA0864,probable transcriptional regulator
PA0876	208964.PA0876	Probable transcriptional regulator; Product name confidence: Class 3 (Function proposed based on presence of conserved amino acid motif, structural feature or limited sequence similarity to an experimentally studied gene); Belongs to the LysR transcriptional regulatory family.	domain annotation not available for this species	879478,AAG04265,AAG04265.1,NC_002516.2,NP_249567,NP_249567.1,NZ_QZGE01000007.1,PA0876,Probable transcriptional regulator,Q9I569,Q9I569_PSEAE,Transcriptional regulator,WP_003105984.1,pae:PA0876,probable transcriptional regulator
PA0877	208964.PA0877	Probable transcriptional regulator; Product name confidence: Class 3 (Function proposed based on presence of conserved amino acid motif, structural feature or limited sequence similarity to an experimentally studied gene); Belongs to the LysR transcriptional regulatory family.	domain annotation not available for this species	879690,AAG04266,AAG04266.1,NC_002516.2,NP_249568,NP_249568.1,NZ_QZGE01000007.1,PA0877,Probable transcriptional regulator,Q9I568,Q9I568_PSEAE,Transcriptional regulator,WP_003085908.1,pae:PA0877,probable transcriptional regulator
PA0929	208964.PA0929	Two-component response regulator; Product name confidence: Class 2 (High similarity to functionally studied protein)	domain annotation not available for this species	881363,AAG04318,AAG04318.1,NC_002516.2,NP_249620,NP_249620.1,NZ_QZGE01000007.1,PA0929,Q9I529,Q9I529_PSEAE,Two-component response regulator,Two-component system, OmpR family, response regulator PfeR,WP_003102425.1,pae:PA0929,two-component response regulator
PA0942	208964.PA0942	Probable transcriptional regulator; Product name confidence: Class 3 (Function proposed based on presence of conserved amino acid motif, structural feature or limited sequence similarity to an experimentally studied gene)	domain annotation not available for this species	879528,AAG04331,AAG04331.1,NC_002516.2,NP_249633,NP_249633.1,NZ_QZGE01000007.1,PA0942,Probable transcriptional regulator,Q9I516,Q9I516_PSEAE,Transcriptional regulator,WP_003112585.1,pae:PA0942,probable transcriptional regulator
PA1067	208964.PA1067	Probable transcriptional regulator; Product name confidence: Class 3 (Function proposed based on presence of conserved amino acid motif, structural feature or limited sequence similarity to an experimentally studied gene); Belongs to the LysR transcriptional regulatory family.	domain annotation not available for this species	880148,AAG04456,AAG04456.1,NC_002516.2,NP_249758,NP_249758.1,NZ_QZGE01000006.1,PA1067,Probable transcriptional regulator,Q9I4Q7,Q9I4Q7_PSEAE,Transcriptional regulator,WP_003082110.1,pae:PA1067,probable transcriptional regulator
PA1109	208964.PA1109	Probable transcriptional regulator; Product name confidence: Class 3 (Function proposed based on presence of conserved amino acid motif, structural feature or limited sequence similarity to an experimentally studied gene)	domain annotation not available for this species	883084,AAG04498,AAG04498.1,NC_002516.2,NP_249800,NP_249800.1,NZ_QZGE01000006.1,PA1109,Probable transcriptional regulator,Q9I4M6,Q9I4M6_PSEAE,Transcriptional regulator,WP_003082235.1,pae:PA1109,probable transcriptional regulator
PA1128	208964.PA1128	Probable transcriptional regulator; Product name confidence: Class 3 (Function proposed based on presence of conserved amino acid motif, structural feature or limited sequence similarity to an experimentally studied gene); Belongs to the LysR transcriptional regulatory family.	domain annotation not available for this species	879224,AAG04517,AAG04517.1,NC_002516.2,NP_249819,NP_249819.1,NZ_QZGE01000006.1,PA1128,Probable transcriptional regulator,Q9I4K7,Q9I4K7_PSEAE,Transcriptional regulator,WP_003086503.1,pae:PA1128,probable transcriptional regulator
PA1138	208964.PA1138	Probable transcriptional regulator; Product name confidence: Class 3 (Function proposed based on presence of conserved amino acid motif, structural feature or limited sequence similarity to an experimentally studied gene); Belongs to the LysR transcriptional regulatory family.	domain annotation not available for this species	880837,AAG04527,AAG04527.1,NC_002516.2,NP_249829,NP_249829.1,NZ_QZGE01000006.1,PA1138,Probable transcriptional regulator,Q9I4J7,Q9I4J7_PSEAE,Transcriptional regulator,WP_003082301.1,pae:PA1138,probable transcriptional regulator
PA1141	208964.PA1141	Probable transcriptional regulator; Product name confidence: Class 3 (Function proposed based on presence of conserved amino acid motif, structural feature or limited sequence similarity to an experimentally studied gene); Belongs to the LysR transcriptional regulatory family.	domain annotation not available for this species	879554,AAG04530,AAG04530.1,NC_002516.2,NP_249832,NP_249832.1,NZ_QZGE01000006.1,PA1141,Probable transcriptional regulator,Q9I4J4,Q9I4J4_PSEAE,Transcriptional regulator,WP_003112482.1,pae:PA1141,probable transcriptional regulator
PA1142	208964.PA1142	Probable transcriptional regulator; Product name confidence: Class 3 (Function proposed based on presence of conserved amino acid motif, structural feature or limited sequence similarity to an experimentally studied gene)	domain annotation not available for this species	878072,AAG04531,AAG04531.1,NC_002516.2,NP_249833,NP_249833.1,NZ_QZGE01000006.1,PA1142,Probable transcriptional regulator,Q9I4J3,Q9I4J3_PSEAE,Transcriptional regulator,WP_003086532.1,pae:PA1142,probable transcriptional regulator
PA1145	208964.PA1145	Probable transcriptional regulator; Product name confidence: Class 3 (Function proposed based on presence of conserved amino acid motif, structural feature or limited sequence similarity to an experimentally studied gene); Belongs to the LysR transcriptional regulatory family.	domain annotation not available for this species	878264,AAG04534,AAG04534.1,NC_002516.2,NP_249836,NP_249836.1,NZ_QZGE01000006.1,PA1145,Probable transcriptional regulator,Q9I4J0,Q9I4J0_PSEAE,Transcriptional regulator,WP_003086538.1,pae:PA1145,probable transcriptional regulator
PA1157	208964.PA1157	Probable two-component response regulator; Product name confidence: Class 3 (Function proposed based on presence of conserved amino acid motif, structural feature or limited sequence similarity to an experimentally studied gene)	domain annotation not available for this species	879028,AAG04546,AAG04546.1,NC_002516.2,NP_249848,NP_249848.1,NZ_QZGE01000006.1,PA1157,Probable two-component response regulator,Q9I4I0,Q9I4I0_PSEAE,Two-component response regulator,Two-component system, OmpR family, response regulator RstA,WP_003082360.1,pae:PA1157,probable two-component response regulator
PA1182	208964.PA1182	Probable transcriptional regulator; Product name confidence: Class 3 (Function proposed based on presence of conserved amino acid motif, structural feature or limited sequence similarity to an experimentally studied gene)	domain annotation not available for this species	878277,AAG04571,AAG04571.1,NC_002516.2,NP_249873,NP_249873.1,NZ_QZGE01000006.1,PA1182,Probable transcriptional regulator,Q9I4F6,Q9I4F6_PSEAE,Transcriptional regulator,WP_003106595.1,pae:PA1182,probable transcriptional regulator
PA1184	208964.PA1184	Probable transcriptional regulator; Product name confidence: Class 3 (Function proposed based on presence of conserved amino acid motif, structural feature or limited sequence similarity to an experimentally studied gene); Belongs to the LysR transcriptional regulatory family.	domain annotation not available for this species	880700,AAG04573,AAG04573.1,LysR family transcriptional regulator, glycine cleavage system transcriptional activator,NC_002516.2,NP_249875,NP_249875.1,NZ_QZGE01000006.1,PA1184,Probable transcriptional regulator,Q9I4F4,Q9I4F4_PSEAE,Transcriptional regulator,WP_003109209.1,pae:PA1184,probable transcriptional regulator
PA1196	208964.PA1196	Probable transcriptional regulator; Product name confidence: Class 3 (Function proposed based on presence of conserved amino acid motif, structural feature or limited sequence similarity to an experimentally studied gene)	domain annotation not available for this species	878419,AAG04585,AAG04585.1,Arginine utilization regulatory protein,NC_002516.2,NP_249887,NP_249887.1,NZ_QZGE01000006.1,PA1196,Probable transcriptional regulator,Q9I4E2,Q9I4E2_PSEAE,Transcriptional regulator,WP_003112458.1,pae:PA1196,probable transcriptional regulator
PA1201	208964.PA1201	Probable transcriptional regulator; Product name confidence: Class 3 (Function proposed based on presence of conserved amino acid motif, structural feature or limited sequence similarity to an experimentally studied gene); Belongs to the LysR transcriptional regulatory family.	domain annotation not available for this species	880881,AAG04590,AAG04590.1,NC_002516.2,NP_249892,NP_249892.1,NZ_QZGE01000006.1,PA1201,Probable transcriptional regulator,Q9I4D7,Q9I4D7_PSEAE,Transcriptional regulator,WP_003082475.1,pae:PA1201,probable transcriptional regulator
PA1223	208964.PA1223	Probable transcriptional regulator; Product name confidence: Class 3 (Function proposed based on presence of conserved amino acid motif, structural feature or limited sequence similarity to an experimentally studied gene); Belongs to the LysR transcriptional regulatory family.	domain annotation not available for this species	877659,AAG04612,AAG04612.1,NC_002516.2,NP_249914,NP_249914.1,NZ_QZGE01000006.1,PA1223,Probable transcriptional regulator,Q9I4B5,Q9I4B5_PSEAE,Transcriptional regulator,WP_003082510.1,pae:PA1223,probable transcriptional regulator
PA1226	208964.PA1226	Probable transcriptional regulator; Product name confidence: Class 3 (Function proposed based on presence of conserved amino acid motif, structural feature or limited sequence similarity to an experimentally studied gene)	domain annotation not available for this species	882208,AAG04615,AAG04615.1,NC_002516.2,NP_249917,NP_249917.1,NZ_QZGE01000006.1,PA1226,Probable transcriptional regulator,Q9I4B2,Q9I4B2_PSEAE,Transcriptional regulator,WP_003133652.1,pae:PA1226,probable transcriptional regulator
PA1229	208964.PA1229	Probable transcriptional regulator; Product name confidence: Class 3 (Function proposed based on presence of conserved amino acid motif, structural feature or limited sequence similarity to an experimentally studied gene)	domain annotation not available for this species	881400,AAG04618,AAG04618.1,NC_002516.2,NP_249920,NP_249920.1,NZ_QZGE01000006.1,PA1229,Probable transcriptional regulator,Q9I4A9,Q9I4A9_PSEAE,Transcriptional regulator,WP_003082516.1,pae:PA1229,probable transcriptional regulator
PA1235	208964.PA1235	Probable transcriptional regulator; Product name confidence: Class 3 (Function proposed based on presence of conserved amino acid motif, structural feature or limited sequence similarity to an experimentally studied gene)	domain annotation not available for this species	881170,AAG04624,AAG04624.1,NC_002516.2,NP_249926,NP_249926.1,NZ_QZGE01000006.1,PA1235,Probable transcriptional regulator,Q9I4A3,Q9I4A3_PSEAE,Transcriptional regulator,WP_003082522.1,pae:PA1235,probable transcriptional regulator
PA1241	208964.PA1241	Probable transcriptional regulator; Product name confidence: Class 3 (Function proposed based on presence of conserved amino acid motif, structural feature or limited sequence similarity to an experimentally studied gene)	domain annotation not available for this species	881636,AAG04630,AAG04630.1,NC_002516.2,NP_249932,NP_249932.1,NZ_QZGE01000005.1,PA1241,Probable transcriptional regulator,Q9I497,Q9I497_PSEAE,Transcriptional regulator,WP_003086720.1,pae:PA1241,probable transcriptional regulator
PA1261	208964.PA1261	Probable transcriptional regulator; Product name confidence: Class 3 (Function proposed based on presence of conserved amino acid motif, structural feature or limited sequence similarity to an experimentally studied gene)	domain annotation not available for this species	881351,AAG04650,AAG04650.1,NC_002516.2,NP_249952,NP_249952.1,NZ_QZGE01000005.1,PA1261,Probable transcriptional regulator,Q9I483,Q9I483_PSEAE,Transcriptional regulator,WP_003082563.1,pae:PA1261,probable transcriptional regulator
PA1264	208964.PA1264	Probable transcriptional regulator; Product name confidence: Class 3 (Function proposed based on presence of conserved amino acid motif, structural feature or limited sequence similarity to an experimentally studied gene); Belongs to the LysR transcriptional regulatory family.	domain annotation not available for this species	881381,AAG04653,AAG04653.1,NC_002516.2,NP_249955,NP_249955.1,NZ_QZGE01000005.1,PA1264,Probable transcriptional regulator,Q9I480,Q9I480_PSEAE,Transcriptional regulator,WP_003114959.1,pae:PA1264,probable transcriptional regulator
PA1269	208964.PA1269	Probable transcriptional regulator; Product name confidence: Class 3 (Function proposed based on presence of conserved amino acid motif, structural feature or limited sequence similarity to an experimentally studied gene)	domain annotation not available for this species	881367,AAG04658,AAG04658.1,NC_002516.2,NP_249960,NP_249960.1,NZ_QZGE01000005.1,PA1269,Probable transcriptional regulator,Q9I475,Q9I475_PSEAE,Transcriptional regulator,WP_003114953.1,pae:PA1269,probable transcriptional regulator
PA1283	208964.PA1283	Probable transcriptional regulator; Product name confidence: Class 3 (Function proposed based on presence of conserved amino acid motif, structural feature or limited sequence similarity to an experimentally studied gene)	domain annotation not available for this species	881458,AAG04672,AAG04672.1,NC_002516.2,NP_249974,NP_249974.1,NZ_QZGE01000005.1,PA1283,Probable transcriptional regulator,Q9I461,Q9I461_PSEAE,Transcriptional regulator,WP_003109279.1,pae:PA1283,probable transcriptional regulator
PA1290	208964.PA1290	Probable transcriptional regulator; Product name confidence: Class 3 (Function proposed based on presence of conserved amino acid motif, structural feature or limited sequence similarity to an experimentally studied gene)	domain annotation not available for this species	881462,AAG04679,AAG04679.1,NC_002516.2,NP_249981,NP_249981.1,NZ_QZGE01000005.1,PA1290,Probable transcriptional regulator,Q9I454,Q9I454_PSEAE,Transcriptional regulator,WP_003082643.1,pae:PA1290,probable transcriptional regulator
PA1300	208964.PA1300	Probable sigma-70 factor, ECF subfamily; Product name confidence: Class 3 (Function proposed based on presence of conserved amino acid motif, structural feature or limited sequence similarity to an experimentally studied gene); Belongs to the sigma-70 factor family. ECF subfamily.	domain annotation not available for this species	881504,AAG04689,AAG04689.1,ECF subfamily sigma-70 factor,NC_002516.2,NP_249991,NP_249991.1,NZ_QZGE01000005.1,PA1300,Probable sigma-70 factor, ECF subfamily,Q9I444,Q9I444_PSEAE,WP_003082669.1,pae:PA1300,probable sigma-70 factor, ECF subfamily
PA1309	208964.PA1309	Probable transcriptional regulator; Product name confidence: Class 3 (Function proposed based on presence of conserved amino acid motif, structural feature or limited sequence similarity to an experimentally studied gene); Belongs to the LysR transcriptional regulatory family.	domain annotation not available for this species	881538,AAG04698,AAG04698.1,NC_002516.2,NP_250000,NP_250000.1,NZ_QZGE01000005.1,PA1309,Probable transcriptional regulator,Q9I435,Q9I435_PSEAE,Transcriptional regulator,WP_003082684.1,pae:PA1309,probable transcriptional regulator
PA1312	208964.PA1312	Probable transcriptional regulator; Product name confidence: Class 3 (Function proposed based on presence of conserved amino acid motif, structural feature or limited sequence similarity to an experimentally studied gene); Belongs to the LysR transcriptional regulatory family.	domain annotation not available for this species	881598,AAG04701,AAG04701.1,NC_002516.2,NP_250003,NP_250003.1,NZ_QZGE01000005.1,PA1312,Probable transcriptional regulator,Q9I432,Q9I432_PSEAE,Transcriptional regulator,WP_003082689.1,pae:PA1312,probable transcriptional regulator
PA1315	208964.PA1315	Probable transcriptional regulator; Product name confidence: Class 3 (Function proposed based on presence of conserved amino acid motif, structural feature or limited sequence similarity to an experimentally studied gene)	domain annotation not available for this species	881612,AAG04704,AAG04704.1,NC_002516.2,NP_250006,NP_250006.1,NZ_QZGE01000005.1,PA1315,Probable transcriptional regulator,Q9I429,Q9I429_PSEAE,Transcriptional regulator,WP_003082696.1,pae:PA1315,probable transcriptional regulator
PA1328	208964.PA1328	Probable transcriptional regulator; Product name confidence: Class 3 (Function proposed based on presence of conserved amino acid motif, structural feature or limited sequence similarity to an experimentally studied gene); Belongs to the LysR transcriptional regulatory family.	domain annotation not available for this species	879564,AAG04717,AAG04717.1,NC_002516.2,NP_250019,NP_250019.1,NZ_QZGE01000005.1,PA1328,Probable transcriptional regulator,Q9I416,Q9I416_PSEAE,Transcriptional regulator,WP_003112374.1,pae:PA1328,probable transcriptional regulator
PA1335	208964.PA1335	Probable two-component response regulator; Product name confidence: Class 3 (Function proposed based on presence of conserved amino acid motif, structural feature or limited sequence similarity to an experimentally studied gene)	domain annotation not available for this species	879263,AAG04724,AAG04724.1,NC_002516.2,NP_250026,NP_250026.1,NZ_QZGD01000003.1,PA1335,Probable two-component response regulator,Q9I409,Q9I409_PSEAE,Two-component response regulator,Two-component system, response regulator AauR,WP_003082756.1,pae:PA1335,probable two-component response regulator
PA1351	208964.PA1351	Probable sigma-70 factor, ECF subfamily; Product name confidence: Class 3 (Function proposed based on presence of conserved amino acid motif, structural feature or limited sequence similarity to an experimentally studied gene); Belongs to the sigma-70 factor family.	domain annotation not available for this species	881077,AAG04740,AAG04740.1,ECF subfamily sigma-70 factor,NC_002516.2,NP_250042,NP_250042.1,NZ_QZGE01000005.1,PA1351,Probable sigma-70 factor, ECF subfamily,Q9I3Z3,Q9I3Z3_PSEAE,RNA polymerase sigma-70 factor, ECF subfamily,WP_003082803.1,pae:PA1351,probable sigma-70 factor, ECF subfamily
PA1363	208964.PA1363	Probable sigma-70 factor, ECF subfamily; Product name confidence: Class 3 (Function proposed based on presence of conserved amino acid motif, structural feature or limited sequence similarity to an experimentally studied gene); Belongs to the sigma-70 factor family. ECF subfamily.	domain annotation not available for this species	880964,AAG04752,AAG04752.1,ECF subfamily sigma-70 factor,NC_002516.2,NP_250054,NP_250054.1,NZ_QZGE01000005.1,PA1363,Probable sigma-70 factor, ECF subfamily,Q9I3Y1,Q9I3Y1_PSEAE,WP_003082855.1,pae:PA1363,probable sigma-70 factor, ECF subfamily
PA1380	208964.PA1380	Probable transcriptional regulator; Product name confidence: Class 3 (Function proposed based on presence of conserved amino acid motif, structural feature or limited sequence similarity to an experimentally studied gene)	domain annotation not available for this species	879384,AAG04769,AAG04769.1,NC_002516.2,NP_250071,NP_250071.1,NZ_QZGE01000005.1,PA1380,Probable transcriptional regulator,Q9I3W4,Q9I3W4_PSEAE,Transcriptional regulator,WP_010895557.1,pae:PA1380,probable transcriptional regulator
PA1397	208964.PA1397	Probable two-component response regulator; Product name confidence: Class 3 (Function proposed based on presence of conserved amino acid motif, structural feature or limited sequence similarity to an experimentally studied gene)	domain annotation not available for this species	879330,AAG04786,AAG04786.1,NC_002516.2,NP_250088,NP_250088.1,NZ_QZGE01000005.1,PA1397,Probable two-component response regulator,Q9I3U7,Q9I3U7_PSEAE,Two-component response regulator,WP_003112415.1,pae:PA1397,probable two-component response regulator
PA1399	208964.PA1399	Probable transcriptional regulator; Product name confidence: Class 3 (Function proposed based on presence of conserved amino acid motif, structural feature or limited sequence similarity to an experimentally studied gene); Belongs to the LysR transcriptional regulatory family.	domain annotation not available for this species	879354,AAG04788,AAG04788.1,NC_002516.2,NP_250090,NP_250090.1,NZ_QZGE01000005.1,PA1399,Probable transcriptional regulator,Q9I3U5,Q9I3U5_PSEAE,Transcriptional regulator,WP_003112416.1,pae:PA1399,probable transcriptional regulator
PA1403	208964.PA1403	Probable transcriptional regulator; Product name confidence: Class 3 (Function proposed based on presence of conserved amino acid motif, structural feature or limited sequence similarity to an experimentally studied gene)	domain annotation not available for this species	2OER,883121,AAG04792,AAG04792.1,NC_002516.2,NP_250094,NP_250094.1,NZ_QZGE01000005.1,PA1403,Probable transcriptional regulator,Q9I3U1,Q9I3U1_PSEAE,Transcriptional regulator,WP_003112419.1,pae:PA1403,probable transcriptional regulator
PA1413	208964.PA1413	Probable transcriptional regulator; Product name confidence: Class 3 (Function proposed based on presence of conserved amino acid motif, structural feature or limited sequence similarity to an experimentally studied gene); Belongs to the LysR transcriptional regulatory family.	domain annotation not available for this species	879272,AAG04802,AAG04802.1,NC_002516.2,NP_250104,NP_250104.1,NZ_QZGE01000005.1,PA1413,Probable transcriptional regulator,Q9I3T1,Q9I3T1_PSEAE,Transcriptional regulator,WP_003082949.1,pae:PA1413,probable transcriptional regulator
PA1437	208964.PA1437	Probable two-component response regulator; Product name confidence: Class 3 (Function proposed based on presence of conserved amino acid motif, structural feature or limited sequence similarity to an experimentally studied gene)	domain annotation not available for this species	881849,AAG04826,AAG04826.1,NC_002516.2,NP_250128,NP_250128.1,NZ_QZGE01000005.1,PA1437,Probable two-component response regulator,Q9I3R0,Q9I3R0_PSEAE,Two-component response regulator,Two-component system, OmpR family, copper resistance phosphate regulon response regulator CusR,WP_003083028.1,pae:PA1437,probable two-component response regulator
PA1490	208964.PA1490	Probable transcriptional regulator; Product name confidence: Class 3 (Function proposed based on presence of conserved amino acid motif, structural feature or limited sequence similarity to an experimentally studied gene)	domain annotation not available for this species	881678,AAG04879,AAG04879.1,DeoR family transcriptional regulator, glycerol-3-phosphate regulon repressor,NC_002516.2,NP_250181,NP_250181.1,NZ_QZGE01000005.1,PA1490,Probable transcriptional regulator,Q9I3M2,Q9I3M2_PSEAE,Transcriptional regulator,WP_003083169.1,pae:PA1490,probable transcriptional regulator
PA1504	208964.PA1504	Probable transcriptional regulator; Product name confidence: Class 3 (Function proposed based on presence of conserved amino acid motif, structural feature or limited sequence similarity to an experimentally studied gene)	domain annotation not available for this species	883051,AAG04893,AAG04893.1,NC_002516.2,NP_250195,NP_250195.1,NZ_QZGE01000005.1,PA1504,Probable transcriptional regulator,Q9I3K8,Q9I3K8_PSEAE,TetR/AcrR family transcriptional regulator,Transcriptional regulator,WP_003087183.1,pae:PA1504,probable transcriptional regulator
PA1520	208964.PA1520	Probable transcriptional regulator; Product name confidence: Class 3 (Function proposed based on presence of conserved amino acid motif, structural feature or limited sequence similarity to an experimentally studied gene)	domain annotation not available for this species	883099,AAG04909,AAG04909.1,NC_002516.2,NP_250211,NP_250211.1,NZ_QZGE01000032.1,PA1520,Probable transcriptional regulator,Q9I3J3,Q9I3J3_PSEAE,Transcriptional regulator,WP_003083340.1,pae:PA1520,probable transcriptional regulator
PA1526	208964.PA1526	Probable transcriptional regulator; Product name confidence: Class 3 (Function proposed based on presence of conserved amino acid motif, structural feature or limited sequence similarity to an experimentally studied gene)	domain annotation not available for this species	883115,AAG04915,AAG04915.1,NC_002516.2,NP_250217,NP_250217.1,NZ_QZGE01000032.1,PA1526,Probable transcriptional regulator,Q9I3I7,Q9I3I7_PSEAE,Transcriptional regulator,WP_003083350.1,pae:PA1526,probable transcriptional regulator
PA1539	208964.PA1539	HTH tetR-type domain-containing protein; Product name confidence: Class 4 (Homologs of previously reported genes of unknown function, or no similarity to any previously reported sequences)	domain annotation not available for this species	883041,AAG04928,AAG04928.1,HTH tetR-type domain-containing protein,Hypothetical protein,NC_002516.2,NP_250230,NP_250230.1,PA1539,Q9I3H4,Q9I3H4_PSEAE,WP_003114671.1,hypothetical protein,pae:PA1539
PA1570	208964.PA1570	Probable transcriptional regulator; Product name confidence: Class 3 (Function proposed based on presence of conserved amino acid motif, structural feature or limited sequence similarity to an experimentally studied gene); Belongs to the LysR transcriptional regulatory family.	domain annotation not available for this species	880833,AAG04959,AAG04959.1,NC_002516.2,NP_250261,NP_250261.1,NZ_QZGE01000003.1,PA1570,Probable transcriptional regulator,Q9I3E7,Q9I3E7_PSEAE,Transcriptional regulator,WP_003114270.1,pae:PA1570,probable transcriptional regulator
PA1599	208964.PA1599	Probable transcriptional regulator; Product name confidence: Class 3 (Function proposed based on presence of conserved amino acid motif, structural feature or limited sequence similarity to an experimentally studied gene)	domain annotation not available for this species	881946,AAG04988,AAG04988.1,NC_002516.2,NP_250290,NP_250290.1,NZ_QZGE01000003.1,PA1599,Probable transcriptional regulator,Q9I3C2,Q9I3C2_PSEAE,Transcriptional regulator,WP_003097919.1,pae:PA1599,probable transcriptional regulator
PA1619	208964.PA1619	Probable transcriptional regulator; Product name confidence: Class 3 (Function proposed based on presence of conserved amino acid motif, structural feature or limited sequence similarity to an experimentally studied gene)	domain annotation not available for this species	881976,AAG05008,AAG05008.1,NC_002516.2,NP_250310,NP_250310.1,NZ_QZGE01000003.1,PA1619,Probable transcriptional regulator,Q9I3A3,Q9I3A3_PSEAE,Transcriptional regulator,WP_003114248.1,pae:PA1619,probable transcriptional regulator
PA1627	208964.PA1627	Probable transcriptional regulator; Product name confidence: Class 3 (Function proposed based on presence of conserved amino acid motif, structural feature or limited sequence similarity to an experimentally studied gene)	domain annotation not available for this species	883125,AAG05016,AAG05016.1,NC_002516.2,NP_250318,NP_250318.1,NZ_QZGE01000003.1,PA1627,Probable transcriptional regulator,Q9I395,Q9I395_PSEAE,Transcriptional regulator,WP_003097856.1,pae:PA1627,probable transcriptional regulator
PA1663	208964.PA1663	Probable transcriptional regulator; Product name confidence: Class 3 (Function proposed based on presence of conserved amino acid motif, structural feature or limited sequence similarity to an experimentally studied gene)	domain annotation not available for this species	880608,AAG05052,AAG05052.1,NC_002516.2,NP_250354,NP_250354.1,NZ_QZGE01000003.1,PA1663,Probable transcriptional regulator,Q9I362,Q9I362_PSEAE,Sigma-54 dependent transcriptional regulator,Transcriptional regulator,WP_003114610.1,pae:PA1663,probable transcriptional regulator
PA1738	208964.PA1738	Probable transcriptional regulator; Product name confidence: Class 3 (Function proposed based on presence of conserved amino acid motif, structural feature or limited sequence similarity to an experimentally studied gene); Belongs to the LysR transcriptional regulatory family.	domain annotation not available for this species	882035,AAG05127,AAG05127.1,NC_002516.2,NP_250429,NP_250429.1,NZ_QZGE01000003.1,PA1738,Probable transcriptional regulator,Q9I2Z9,Q9I2Z9_PSEAE,Transcriptional regulator,WP_003113566.1,pae:PA1738,probable transcriptional regulator
PA1759	208964.PA1759	Probable transcriptional regulator; Product name confidence: Class 3 (Function proposed based on presence of conserved amino acid motif, structural feature or limited sequence similarity to an experimentally studied gene)	domain annotation not available for this species	878000,AAG05148,AAG05148.1,LuxR family transcriptional regulator, maltose regulon positive regulatory protein,NC_002516.2,NP_250450,NP_250450.1,NZ_QZGE01000003.1,PA1759,Probable transcriptional regulator,Q9I2Y0,Q9I2Y0_PSEAE,Transcriptional regulator,WP_003120314.1,pae:PA1759,probable transcriptional regulator
PA1760	208964.PA1760	Probable transcriptional regulator; Product name confidence: Class 3 (Function proposed based on presence of conserved amino acid motif, structural feature or limited sequence similarity to an experimentally studied gene)	domain annotation not available for this species	880934,AAG05149,AAG05149.1,LuxR family transcriptional regulator, maltose regulon positive regulatory protein,NC_002516.2,NP_250451,NP_250451.1,NZ_QZGE01000003.1,PA1760,Probable transcriptional regulator,Q9I2X9,Q9I2X9_PSEAE,Transcriptional regulator,WP_003113574.1,pae:PA1760,probable transcriptional regulator
PA1826	208964.PA1826	Probable transcriptional regulator; Product name confidence: Class 3 (Function proposed based on presence of conserved amino acid motif, structural feature or limited sequence similarity to an experimentally studied gene); Belongs to the LysR transcriptional regulatory family.	domain annotation not available for this species	881785,AAG05215,AAG05215.1,NC_002516.2,NP_250517,NP_250517.1,NZ_QZGE01000003.1,PA1826,Probable transcriptional regulator,Q9I2R9,Q9I2R9_PSEAE,Transcriptional regulator,WP_003113598.1,pae:PA1826,probable transcriptional regulator
PA1836	208964.PA1836	Probable transcriptional regulator; Product name confidence: Class 3 (Function proposed based on presence of conserved amino acid motif, structural feature or limited sequence similarity to an experimentally studied gene)	domain annotation not available for this species	2GEN,880628,AAG05225,AAG05225.1,NC_002516.2,NP_250527,NP_250527.1,NZ_QZGE01000003.1,PA1836,Probable transcriptional regulator,Q9I2Q9,Q9I2Q9_PSEAE,Transcriptional regulator,WP_003098179.1,pae:PA1836,probable transcriptional regulator
PA1850	208964.PA1850	Probable transcriptional regulator; Product name confidence: Class 3 (Function proposed based on presence of conserved amino acid motif, structural feature or limited sequence similarity to an experimentally studied gene)	domain annotation not available for this species	882070,AAG05239,AAG05239.1,NC_002516.2,NP_250541,NP_250541.1,NZ_QZGE01000003.1,PA1850,Probable transcriptional regulator,Q9I2P5,Q9I2P5_PSEAE,Transcriptional regulator,WP_003113607.1,pae:PA1850,probable transcriptional regulator
PA1853	208964.PA1853	Probable transcriptional regulator; Product name confidence: Class 3 (Function proposed based on presence of conserved amino acid motif, structural feature or limited sequence similarity to an experimentally studied gene); Belongs to the LysR transcriptional regulatory family.	domain annotation not available for this species	880719,AAG05242,AAG05242.1,NC_002516.2,NP_250544,NP_250544.1,NZ_QZGE01000003.1,PA1853,Probable transcriptional regulator,Q9I2P2,Q9I2P2_PSEAE,Transcriptional regulator,WP_003098205.1,pae:PA1853,probable transcriptional regulator
PA1859	208964.PA1859	Probable transcriptional regulator; Product name confidence: Class 3 (Function proposed based on presence of conserved amino acid motif, structural feature or limited sequence similarity to an experimentally studied gene); Belongs to the LysR transcriptional regulatory family.	domain annotation not available for this species	882037,AAG05248,AAG05248.1,NC_002516.2,NP_250550,NP_250550.1,NZ_QZGE01000003.1,PA1859,Probable transcriptional regulator,Q9I2N6,Q9I2N6_PSEAE,Transcriptional regulator,WP_003098210.1,pae:PA1859,probable transcriptional regulator
PA1864	208964.PA1864	Probable transcriptional regulator; Product name confidence: Class 3 (Function proposed based on presence of conserved amino acid motif, structural feature or limited sequence similarity to an experimentally studied gene)	domain annotation not available for this species	882107,AAG05253,AAG05253.1,NC_002516.2,NP_250555,NP_250555.1,NZ_QZGE01000003.1,PA1864,Probable transcriptional regulator,Q9I2N1,Q9I2N1_PSEAE,Transcriptional regulator,WP_003113614.1,pae:PA1864,probable transcriptional regulator
PA1945	208964.PA1945	Probable transcriptional regulator; Product name confidence: Class 3 (Function proposed based on presence of conserved amino acid motif, structural feature or limited sequence similarity to an experimentally studied gene)	domain annotation not available for this species	878926,AAG05333,AAG05333.1,NC_002516.2,NP_250635,NP_250635.1,NZ_QZGE01000030.1,PA1945,Probable transcriptional regulator,Q9I2F9,Q9I2F9_PSEAE,Transcriptional regulator,WP_003113486.1,pae:PA1945,probable transcriptional regulator
PA1961	208964.PA1961	Probable transcriptional regulator; Product name confidence: Class 3 (Function proposed based on presence of conserved amino acid motif, structural feature or limited sequence similarity to an experimentally studied gene); Belongs to the LysR transcriptional regulatory family.	domain annotation not available for this species	880728,AAG05349,AAG05349.1,NC_002516.2,NP_250651,NP_250651.1,NZ_QZGE01000030.1,PA1961,Probable transcriptional regulator,Q9I2E3,Q9I2E3_PSEAE,Transcriptional regulator,WP_003113474.1,pae:PA1961,probable transcriptional regulator
PA2005	208964.PA2005	Probable transcriptional regulator; Product name confidence: Class 3 (Function proposed based on presence of conserved amino acid motif, structural feature or limited sequence similarity to an experimentally studied gene)	domain annotation not available for this species	879178,AAG05393,AAG05393.1,NC_002516.2,NP_250695,NP_250695.1,NZ_QZGE01000026.1,PA2005,Probable transcriptional regulator,Q9I2A4,Q9I2A4_PSEAE,Transcriptional regulator,WP_003113503.1,pae:PA2005,probable transcriptional regulator
PA2020	208964.PA2020	Probable transcriptional regulator; Product name confidence: Class 3 (Function proposed based on presence of conserved amino acid motif, structural feature or limited sequence similarity to an experimentally studied gene)	domain annotation not available for this species	880025,AAG05408,AAG05408.1,G3XCU9,G3XCU9_PSEAE,NC_002516.2,NP_250710,NP_250710.1,NZ_QZGE01000026.1,PA2020,Probable transcriptional regulator,TetR/AcrR family transcriptional regulator, mexXY operon repressor,Transcriptional regulator,WP_003088626.1,pae:PA2020,probable transcriptional regulator
PA2032	208964.PA2032	Probable transcriptional regulator; Product name confidence: Class 3 (Function proposed based on presence of conserved amino acid motif, structural feature or limited sequence similarity to an experimentally studied gene)	domain annotation not available for this species	878564,AAG05420,AAG05420.1,NC_002516.2,NP_250722,NP_250722.1,NZ_QZGE01000026.1,PA2032,Probable transcriptional regulator,Q9I283,Q9I283_PSEAE,Transcriptional regulator,WP_003088661.1,pae:PA2032,probable transcriptional regulator
PA2047	208964.PA2047	Probable transcriptional regulator; Product name confidence: Class 3 (Function proposed based on presence of conserved amino acid motif, structural feature or limited sequence similarity to an experimentally studied gene)	domain annotation not available for this species	877874,AAG05435,AAG05435.1,NC_002516.2,NP_250737,NP_250737.1,NZ_QZGE01000022.1,PA2047,Probable transcriptional regulator,Q9I268,Q9I268_PSEAE,Transcriptional regulator,WP_003118743.1,pae:PA2047,probable transcriptional regulator
PA2050	208964.PA2050	Probable sigma-70 factor, ECF subfamily; Product name confidence: Class 3 (Function proposed based on presence of conserved amino acid motif, structural feature or limited sequence similarity to an experimentally studied gene); Belongs to the sigma-70 factor family. ECF subfamily.	domain annotation not available for this species	877867,AAG05438,AAG05438.1,NC_002516.2,NP_250740,NP_250740.1,NZ_QZGE01000022.1,PA2050,Probable sigma-70 factor, ECF subfamily,Q9I265,Q9I265_PSEAE,RNA polymerase sigma factor,RNA polymerase sigma-19 factor, ECF subfamily,WP_003114876.1,pae:PA2050,probable sigma-70 factor, ECF subfamily
PA2056	208964.PA2056	Probable transcriptional regulator; Product name confidence: Class 3 (Function proposed based on presence of conserved amino acid motif, structural feature or limited sequence similarity to an experimentally studied gene); Belongs to the LysR transcriptional regulatory family.	domain annotation not available for this species	877802,AAG05444,AAG05444.1,NC_002516.2,NP_250746,NP_250746.1,NZ_QZGE01000022.1,PA2056,Probable transcriptional regulator,Q9I259,Q9I259_PSEAE,Transcriptional regulator,WP_003114872.1,pae:PA2056,probable transcriptional regulator
PA2076	208964.PA2076	Probable transcriptional regulator; Product name confidence: Class 3 (Function proposed based on presence of conserved amino acid motif, structural feature or limited sequence similarity to an experimentally studied gene); Belongs to the LysR transcriptional regulatory family.	domain annotation not available for this species	878182,AAG05464,AAG05464.1,NC_002516.2,NP_250766,NP_250766.1,NZ_QZGE01000022.1,PA2076,Probable transcriptional regulator,Q9I239,Q9I239_PSEAE,Transcriptional regulator,WP_003139628.1,pae:PA2076,probable transcriptional regulator
PA2093	208964.PA2093	Probable sigma-70 factor, ECF subfamily; Product name confidence: Class 3 (Function proposed based on presence of conserved amino acid motif, structural feature or limited sequence similarity to an experimentally studied gene); Belongs to the sigma-70 factor family. ECF subfamily.	domain annotation not available for this species	877960,AAG05481,AAG05481.1,NC_002516.2,NP_250783,NP_250783.1,NZ_QZGE01000022.1,PA2093,Probable sigma-70 factor, ECF subfamily,Q9I222,Q9I222_PSEAE,RNA polymerase sigma factor,RNA polymerase sigma-70 factor, ECF subfamily,WP_003107976.1,pae:PA2093,probable sigma-70 factor, ECF subfamily
PA2096	208964.PA2096	Probable transcriptional regulator; Product name confidence: Class 3 (Function proposed based on presence of conserved amino acid motif, structural feature or limited sequence similarity to an experimentally studied gene)	domain annotation not available for this species	878454,AAG05484,AAG05484.1,NC_002516.2,NP_250786,NP_250786.1,NZ_QZGE01000022.1,PA2096,Probable transcriptional regulator,Q9I219,Q9I219_PSEAE,Transcriptional regulator,WP_003114843.1,pae:PA2096,probable transcriptional regulator
PA2100	208964.PA2100	Probable transcriptional regulator; Product name confidence: Class 3 (Function proposed based on presence of conserved amino acid motif, structural feature or limited sequence similarity to an experimentally studied gene)	domain annotation not available for this species	877769,AAG05488,AAG05488.1,NC_002516.2,NP_250790,NP_250790.1,NZ_QZGE01000022.1,PA2100,Probable transcriptional regulator,Q9I215,Q9I215_PSEAE,Transcriptional regulator,WP_003106149.1,pae:PA2100,probable transcriptional regulator
PA2115	208964.PA2115	Probable transcriptional regulator; Product name confidence: Class 3 (Function proposed based on presence of conserved amino acid motif, structural feature or limited sequence similarity to an experimentally studied gene); Belongs to the LysR transcriptional regulatory family.	domain annotation not available for this species	879162,AAG05503,AAG05503.1,NC_002516.2,NP_250805,NP_250805.1,NZ_QZGE01000014.1,PA2115,Probable transcriptional regulator,Q9I200,Q9I200_PSEAE,Transcriptional regulator,WP_003102114.1,pae:PA2115,probable transcriptional regulator
PA2121	208964.PA2121	Probable transcriptional regulator; Product name confidence: Class 3 (Function proposed based on presence of conserved amino acid motif, structural feature or limited sequence similarity to an experimentally studied gene); Belongs to the LysR transcriptional regulatory family.	domain annotation not available for this species	878089,AAG05509,AAG05509.1,NC_002516.2,NP_250811,NP_250811.1,NZ_QZGE01000014.1,PA2121,Probable transcriptional regulator,Q9I1Z4,Q9I1Z4_PSEAE,Transcriptional regulator,WP_003113629.1,pae:PA2121,probable transcriptional regulator
PA2123	208964.PA2123	Probable transcriptional regulator; Product name confidence: Class 3 (Function proposed based on presence of conserved amino acid motif, structural feature or limited sequence similarity to an experimentally studied gene); Belongs to the LysR transcriptional regulatory family.	domain annotation not available for this species	877612,AAG05511,AAG05511.1,NC_002516.2,NP_250813,NP_250813.1,NZ_QZGE01000014.1,PA2123,Probable transcriptional regulator,Q9I1Z2,Q9I1Z2_PSEAE,Transcriptional regulator,WP_003102145.1,pae:PA2123,probable transcriptional regulator
PA2196	208964.PA2196	Probable transcriptional regulator; Product name confidence: Class 3 (Function proposed based on presence of conserved amino acid motif, structural feature or limited sequence similarity to an experimentally studied gene)	domain annotation not available for this species	3RD3,4L62,881967,AAG05584,AAG05584.1,NC_002516.2,NP_250886,NP_250886.1,NZ_QZGE01000014.1,PA2196,Probable transcriptional regulator,Q9I1S1,Q9I1S1_PSEAE,TetR/AcrR family transcriptional regulator, transcriptional repressor for nem operon,Transcriptional regulator,WP_003113688.1,pae:PA2196,probable transcriptional regulator
PA2206	208964.PA2206	Probable transcriptional regulator; Product name confidence: Class 3 (Function proposed based on presence of conserved amino acid motif, structural feature or limited sequence similarity to an experimentally studied gene); Belongs to the LysR transcriptional regulatory family.	domain annotation not available for this species	880713,AAG05594,AAG05594.1,NC_002516.2,NP_250896,NP_250896.1,NZ_QZGE01000014.1,PA2206,Probable transcriptional regulator,Q9I1R1,Q9I1R1_PSEAE,Transcriptional regulator,WP_003089050.1,pae:PA2206,probable transcriptional regulator
PA2220	208964.PA2220	Putative transcriptional regulator; May have a role in the regulation of oprD expression.	domain annotation not available for this species	879199,AAG05608,AAG05608.1,NC_002516.2,NP_250910,NP_250910.1,NZ_QZGE01000014.1,OPRR_PSEAE,PA2220,Probable transcriptional regulator,Putative transcriptional regulator,Q01610,Transcriptional regulator,WP_003113707.1,pae:PA2220,probable transcriptional regulator
PA2267	208964.PA2267	Probable transcriptional regulator; Product name confidence: Class 3 (Function proposed based on presence of conserved amino acid motif, structural feature or limited sequence similarity to an experimentally studied gene); Belongs to the LysR transcriptional regulatory family.	domain annotation not available for this species	877649,AAG05655,AAG05655.1,NC_002516.2,NP_250957,NP_250957.1,NZ_QZGE01000014.1,PA2267,Probable transcriptional regulator,Q9I1K6,Q9I1K6_PSEAE,Transcriptional regulator,WP_003113743.1,pae:PA2267,probable transcriptional regulator
PA2270	208964.PA2270	Probable transcriptional regulator; Product name confidence: Class 3 (Function proposed based on presence of conserved amino acid motif, structural feature or limited sequence similarity to an experimentally studied gene)	domain annotation not available for this species	879758,AAG05658,AAG05658.1,NC_002516.2,NP_250960,NP_250960.1,NZ_QZGE01000014.1,PA2270,Probable transcriptional regulator,Q9I1K3,Q9I1K3_PSEAE,Transcriptional regulator,WP_003113746.1,pae:PA2270,probable transcriptional regulator
PA2276	208964.PA2276	Probable transcriptional regulator; Product name confidence: Class 3 (Function proposed based on presence of conserved amino acid motif, structural feature or limited sequence similarity to an experimentally studied gene)	domain annotation not available for this species	877653,AAG05664,AAG05664.1,NC_002516.2,NP_250966,NP_250966.1,NZ_QZGE01000014.1,PA2276,Probable transcriptional regulator,Q9I1J8,Q9I1J8_PSEAE,Transcriptional regulator,WP_003113750.1,pae:PA2276,probable transcriptional regulator
PA2281	208964.PA2281	Probable transcriptional regulator; Product name confidence: Class 3 (Function proposed based on presence of conserved amino acid motif, structural feature or limited sequence similarity to an experimentally studied gene)	domain annotation not available for this species	878288,AAG05669,AAG05669.1,NC_002516.2,NP_250971,NP_250971.1,NZ_QZGE01000014.1,PA2281,Probable transcriptional regulator,Q9I1J4,Q9I1J4_PSEAE,Transcriptional regulator,WP_003122741.1,pae:PA2281,probable transcriptional regulator
PA2299	208964.PA2299	Probable transcriptional regulator; Product name confidence: Class 3 (Function proposed based on presence of conserved amino acid motif, structural feature or limited sequence similarity to an experimentally studied gene)	domain annotation not available for this species	879591,AAG05687,AAG05687.1,GntR family transcriptional regulator,NC_002516.2,NP_250989,NP_250989.1,NZ_QZGE01000036.1,PA2299,Probable transcriptional regulator,Q9I1H6,Q9I1H6_PSEAE,Transcriptional regulator,WP_003113099.1,pae:PA2299,probable transcriptional regulator
PA2316	208964.PA2316	Probable transcriptional regulator; Product name confidence: Class 3 (Function proposed based on presence of conserved amino acid motif, structural feature or limited sequence similarity to an experimentally studied gene); Belongs to the LysR transcriptional regulatory family.	domain annotation not available for this species	883052,AAG05704,AAG05704.1,NC_002516.2,NP_251006,NP_251006.1,NZ_QZGE01000036.1,PA2316,Probable transcriptional regulator,Q9I1F9,Q9I1F9_PSEAE,Transcriptional regulator,WP_003113086.1,pae:PA2316,probable transcriptional regulator
PA2332	208964.PA2332	Probable transcriptional regulator; Product name confidence: Class 3 (Function proposed based on presence of conserved amino acid motif, structural feature or limited sequence similarity to an experimentally studied gene)	domain annotation not available for this species	881948,AAG05720,AAG05720.1,NC_002516.2,NP_251022,NP_251022.1,NZ_QZGE01000021.1,PA2332,Probable transcriptional regulator,Q9I1E6,Q9I1E6_PSEAE,Transcriptional regulator,WP_003089436.1,pae:PA2332,probable transcriptional regulator
PA2334	208964.PA2334	Probable transcriptional regulator; Product name confidence: Class 3 (Function proposed based on presence of conserved amino acid motif, structural feature or limited sequence similarity to an experimentally studied gene); Belongs to the LysR transcriptional regulatory family.	domain annotation not available for this species	883067,AAG05722,AAG05722.1,NC_002516.2,NP_251024,NP_251024.1,NZ_QZGE01000021.1,PA2334,Probable transcriptional regulator,Q9I1E4,Q9I1E4_PSEAE,Transcriptional regulator,WP_003105356.1,pae:PA2334,probable transcriptional regulator
PA2354	208964.PA2354	Probable transcriptional regulator; Product name confidence: Class 3 (Function proposed based on presence of conserved amino acid motif, structural feature or limited sequence similarity to an experimentally studied gene)	domain annotation not available for this species	882192,AAG05742,AAG05742.1,NC_002516.2,NP_251044,NP_251044.1,NZ_QZGE01000021.1,PA2354,Probable transcriptional regulator,Q9I1C4,Q9I1C4_PSEAE,Transcriptional regulator,WP_003115336.1,pae:PA2354,probable transcriptional regulator
PA2359	208964.PA2359	Probable transcriptional regulator; Product name confidence: Class 3 (Function proposed based on presence of conserved amino acid motif, structural feature or limited sequence similarity to an experimentally studied gene)	domain annotation not available for this species	882226,AAG05747,AAG05747.1,NC_002516.2,NP_251049,NP_251049.1,NZ_QZGE01000021.1,PA2359,Probable transcriptional regulator,Q9I1C0,Q9I1C0_PSEAE,Sigma-54 dependent transcriptional regulator,Transcriptional regulator,WP_003115339.1,pae:PA2359,probable transcriptional regulator
PA2376	208964.PA2376	Probable transcriptional regulator; Product name confidence: Class 3 (Function proposed based on presence of conserved amino acid motif, structural feature or limited sequence similarity to an experimentally studied gene)	domain annotation not available for this species	879666,AAG05764,AAG05764.1,NC_002516.2,NP_251066,NP_251066.1,NZ_QZGE01000021.1,PA2376,Probable transcriptional regulator,Q9I1A3,Q9I1A3_PSEAE,Transcriptional regulator,WP_003110901.1,pae:PA2376,probable transcriptional regulator
PA2383	208964.PA2383	Probable transcriptional regulator; Product name confidence: Class 3 (Function proposed based on presence of conserved amino acid motif, structural feature or limited sequence similarity to an experimentally studied gene); Belongs to the LysR transcriptional regulatory family.	domain annotation not available for this species	879585,AAG05771,AAG05771.1,NC_002516.2,NP_251073,NP_251073.1,NZ_QZGE01000021.1,PA2383,Probable transcriptional regulator,Q9I196,Q9I196_PSEAE,Transcriptional regulator,WP_003114511.1,pae:PA2383,probable transcriptional regulator
PA2417	208964.PA2417	Probable transcriptional regulator; Product name confidence: Class 3 (Function proposed based on presence of conserved amino acid motif, structural feature or limited sequence similarity to an experimentally studied gene); Belongs to the LysR transcriptional regulatory family.	domain annotation not available for this species	882837,AAG05805,AAG05805.1,NC_002516.2,NP_251107,NP_251107.1,NZ_QZGE01000027.1,PA2417,Probable transcriptional regulator,Q9I164,Q9I164_PSEAE,Transcriptional regulator,WP_003113062.1,pae:PA2417,probable transcriptional regulator
PA2447	208964.PA2447	Probable transcriptional regulator; Product name confidence: Class 3 (Function proposed based on presence of conserved amino acid motif, structural feature or limited sequence similarity to an experimentally studied gene); Belongs to the LysR transcriptional regulatory family.	domain annotation not available for this species	882926,AAG05835,AAG05835.1,NC_002516.2,NP_251137,NP_251137.1,NZ_QZGE01000041.1,PA2447,Probable transcriptional regulator,Q9I135,Q9I135_PSEAE,Transcriptional regulator,WP_003089722.1,pae:PA2447,probable transcriptional regulator
PA2449	208964.PA2449	Probable transcriptional regulator; Product name confidence: Class 3 (Function proposed based on presence of conserved amino acid motif, structural feature or limited sequence similarity to an experimentally studied gene)	domain annotation not available for this species	882923,AAG05837,AAG05837.1,NC_002516.2,NP_251139,NP_251139.1,NZ_QZGE01000041.1,PA2449,Probable transcriptional regulator,Q9I133,Q9I133_PSEAE,Transcriptional regulator,WP_003105794.1,pae:PA2449,probable transcriptional regulator
PA2469	208964.PA2469	Probable transcriptional regulator; Product name confidence: Class 3 (Function proposed based on presence of conserved amino acid motif, structural feature or limited sequence similarity to an experimentally studied gene); Belongs to the LysR transcriptional regulatory family.	domain annotation not available for this species	882858,AAG05857,AAG05857.1,NC_002516.2,NP_251159,NP_251159.1,NZ_QZGE01000008.1,PA2469,Probable transcriptional regulator,Q9I113,Q9I113_PSEAE,Transcriptional regulator,WP_003089777.1,pae:PA2469,probable transcriptional regulator
PA2479	208964.PA2479	Probable two-component response regulator; Product name confidence: Class 3 (Function proposed based on presence of conserved amino acid motif, structural feature or limited sequence similarity to an experimentally studied gene)	domain annotation not available for this species	882194,AAG05867,AAG05867.1,NC_002516.2,NP_251169,NP_251169.1,NZ_QZGE01000008.1,PA2479,Probable two-component response regulator,Q9I103,Q9I103_PSEAE,Two-component response regulator,WP_003103570.1,pae:PA2479,probable two-component response regulator
PA2484	208964.PA2484	HTH tetR-type domain-containing protein; Product name confidence: Class 4 (Homologs of previously reported genes of unknown function, or no similarity to any previously reported sequences)	domain annotation not available for this species	880031,AAG05872,AAG05872.1,Conserved hypothetical protein,HTH tetR-type domain-containing protein,Hypothetical protein,NC_002516.2,NP_251174,NP_251174.1,NZ_QZGE01000008.1,PA2484,Q9I0Z8,Q9I0Z8_PSEAE,WP_003113298.1,conserved hypothetical protein,pae:PA2484
PA2488	208964.PA2488	Probable transcriptional regulator; Product name confidence: Class 3 (Function proposed based on presence of conserved amino acid motif, structural feature or limited sequence similarity to an experimentally studied gene)	domain annotation not available for this species	882891,AAG05876,AAG05876.1,NC_002516.2,NP_251178,NP_251178.1,NZ_QZGE01000008.1,PA2488,Probable transcriptional regulator,Q9I0Z4,Q9I0Z4_PSEAE,Transcriptional regulator,WP_003113299.1,pae:PA2488,probable transcriptional regulator
PA2489	208964.PA2489	Probable transcriptional regulator; Product name confidence: Class 3 (Function proposed based on presence of conserved amino acid motif, structural feature or limited sequence similarity to an experimentally studied gene)	domain annotation not available for this species	880235,AAG05877,AAG05877.1,NC_002516.2,NP_251179,NP_251179.1,NZ_QZGE01000008.1,PA2489,Probable transcriptional regulator,Q9I0Z3,Q9I0Z3_PSEAE,Transcriptional regulator,WP_003113300.1,pae:PA2489,probable transcriptional regulator
PA2497	208964.PA2497	Probable transcriptional regulator; Product name confidence: Class 3 (Function proposed based on presence of conserved amino acid motif, structural feature or limited sequence similarity to an experimentally studied gene); Belongs to the LysR transcriptional regulatory family.	domain annotation not available for this species	882887,AAG05885,AAG05885.1,NC_002516.2,NP_251187,NP_251187.1,NZ_QZGE01000008.1,PA2497,Probable transcriptional regulator,Q9I0Y5,Q9I0Y5_PSEAE,Transcriptional regulator,WP_003089840.1,pae:PA2497,probable transcriptional regulator
PA2511	208964.PA2511	Probable transcriptional regulator; Product name confidence: Class 3 (Function proposed based on presence of conserved amino acid motif, structural feature or limited sequence similarity to an experimentally studied gene)	domain annotation not available for this species	882822,AAG05899,AAG05899.1,NC_002516.2,NP_251201,NP_251201.1,NZ_QZGE01000008.1,PA2511,Probable transcriptional regulator,Q9I0X1,Q9I0X1_PSEAE,Transcriptional regulator,WP_003113309.1,pae:PA2511,probable transcriptional regulator
PA2534	208964.PA2534	Probable transcriptional regulator; Product name confidence: Class 3 (Function proposed based on presence of conserved amino acid motif, structural feature or limited sequence similarity to an experimentally studied gene); Belongs to the LysR transcriptional regulatory family.	domain annotation not available for this species	879890,AAG05922,AAG05922.1,NC_002516.2,NP_251224,NP_251224.1,NZ_QZGE01000008.1,PA2534,Probable transcriptional regulator,Q9I0V0,Q9I0V0_PSEAE,Transcriptional regulator,WP_003113325.1,pae:PA2534,probable transcriptional regulator
PA2547	208964.PA2547	Probable transcriptional regulator; Product name confidence: Class 3 (Function proposed based on presence of conserved amino acid motif, structural feature or limited sequence similarity to an experimentally studied gene); Belongs to the LysR transcriptional regulatory family.	domain annotation not available for this species	882899,AAG05935,AAG05935.1,NC_002516.2,NP_251237,NP_251237.1,NZ_QZGE01000008.1,PA2547,Probable transcriptional regulator,Q9I0T7,Q9I0T7_PSEAE,Transcriptional regulator,WP_003143867.1,pae:PA2547,probable transcriptional regulator
PA2551	208964.PA2551	Probable transcriptional regulator; Product name confidence: Class 3 (Function proposed based on presence of conserved amino acid motif, structural feature or limited sequence similarity to an experimentally studied gene); Belongs to the LysR transcriptional regulatory family.	domain annotation not available for this species	882905,AAG05939,AAG05939.1,NC_002516.2,NP_251241,NP_251241.1,NZ_QZGE01000008.1,PA2551,Probable transcriptional regulator,Q9I0T3,Q9I0T3_PSEAE,Transcriptional regulator,WP_003090000.1,pae:PA2551,probable transcriptional regulator
PA2556	208964.PA2556	Probable transcriptional regulator; Product name confidence: Class 3 (Function proposed based on presence of conserved amino acid motif, structural feature or limited sequence similarity to an experimentally studied gene)	domain annotation not available for this species	882748,AAG05944,AAG05944.1,NC_002516.2,NP_251246,NP_251246.1,NZ_QZGE01000008.1,PA2556,Probable transcriptional regulator,Q9I0S8,Q9I0S8_PSEAE,Transcriptional regulator,WP_003113336.1,pae:PA2556,probable transcriptional regulator
PA2588	208964.PA2588	Probable transcriptional regulator; Product name confidence: Class 3 (Function proposed based on presence of conserved amino acid motif, structural feature or limited sequence similarity to an experimentally studied gene)	domain annotation not available for this species	5CHH,879541,AAG05976,AAG05976.1,NC_002516.2,NP_251278,NP_251278.1,NZ_QZGE01000008.1,PA2588,Probable transcriptional regulator,Q9I0P9,Q9I0P9_PSEAE,Transcriptional regulator,WP_003097554.1,pae:PA2588,probable transcriptional regulator
PA2601	208964.PA2601	Probable transcriptional regulator; Product name confidence: Class 3 (Function proposed based on presence of conserved amino acid motif, structural feature or limited sequence similarity to an experimentally studied gene); Belongs to the LysR transcriptional regulatory family.	domain annotation not available for this species	882307,AAG05989,AAG05989.1,NC_002516.2,NP_251291,NP_251291.1,NZ_QZGE01000008.1,PA2601,Probable transcriptional regulator,Q9I0N6,Q9I0N6_PSEAE,Transcriptional regulator,WP_003113363.1,pae:PA2601,probable transcriptional regulator
PA2657	208964.PA2657	Probable two-component response regulator; Product name confidence: Class 3 (Function proposed based on presence of conserved amino acid motif, structural feature or limited sequence similarity to an experimentally studied gene)	domain annotation not available for this species	882366,AAG06045,AAG06045.1,NC_002516.2,NP_251347,NP_251347.1,NZ_QZGE01000008.1,PA2657,Probable two-component response regulator,Q9I0I1,Q9I0I1_PSEAE,Two-component response regulator,WP_003090494.1,pae:PA2657,probable two-component response regulator
PA2665	208964.PA2665	Probable transcriptional regulator; Product name confidence: Class 3 (Function proposed based on presence of conserved amino acid motif, structural feature or limited sequence similarity to an experimentally studied gene)	domain annotation not available for this species	882374,AAG06053,AAG06053.1,Anaerobic nitric oxide reductase transcription regulator,Anaerobic nitric oxide reductase transcriptional regulator,NC_002516.2,NP_251355,NP_251355.1,NZ_QZGE01000008.1,PA2665,Probable transcriptional regulator,Q9I0H3,Q9I0H3_PSEAE,WP_003113388.1,pae:PA2665,probable transcriptional regulator
PA2681	208964.PA2681	Probable transcriptional regulator; Product name confidence: Class 3 (Function proposed based on presence of conserved amino acid motif, structural feature or limited sequence similarity to an experimentally studied gene); Belongs to the LysR transcriptional regulatory family.	domain annotation not available for this species	882753,AAG06069,AAG06069.1,NC_002516.2,NP_251371,NP_251371.1,NZ_QZGE01000008.1,PA2681,Probable transcriptional regulator,Q9I0F7,Q9I0F7_PSEAE,Transcriptional regulator,WP_003113398.1,pae:PA2681,probable transcriptional regulator
PA2696	208964.PA2696	Probable transcriptional regulator; Product name confidence: Class 3 (Function proposed based on presence of conserved amino acid motif, structural feature or limited sequence similarity to an experimentally studied gene)	domain annotation not available for this species	882690,AAG06084,AAG06084.1,NC_002516.2,NP_251386,NP_251386.1,NZ_QZGE01000011.1,PA2696,Probable transcriptional regulator,Q9I0E6,Q9I0E6_PSEAE,Transcriptional regulator,WP_003119473.1,pae:PA2696,probable transcriptional regulator
PA2704	208964.PA2704	Probable transcriptional regulator; Product name confidence: Class 3 (Function proposed based on presence of conserved amino acid motif, structural feature or limited sequence similarity to an experimentally studied gene)	domain annotation not available for this species	882796,AAG06092,AAG06092.1,NC_002516.2,NP_251394,NP_251394.1,NZ_QZGE01000011.1,PA2704,Probable transcriptional regulator,Q9I0D8,Q9I0D8_PSEAE,Transcriptional regulator,WP_003101519.1,pae:PA2704,probable transcriptional regulator
PA2758	208964.PA2758	Probable transcriptional regulator; Product name confidence: Class 3 (Function proposed based on presence of conserved amino acid motif, structural feature or limited sequence similarity to an experimentally studied gene); Belongs to the LysR transcriptional regulatory family.	domain annotation not available for this species	882947,AAG06146,AAG06146.1,NC_002516.2,NP_251448,NP_251448.1,NZ_QZGE01000011.1,PA2758,Probable transcriptional regulator,Q9I085,Q9I085_PSEAE,Transcriptional regulator,WP_003099119.1,pae:PA2758,probable transcriptional regulator
PA2766	208964.PA2766	Probable transcriptional regulator; Product name confidence: Class 3 (Function proposed based on presence of conserved amino acid motif, structural feature or limited sequence similarity to an experimentally studied gene)	domain annotation not available for this species	882741,AAG06154,AAG06154.1,NC_002516.2,NP_251456,NP_251456.1,NZ_QZGE01000011.1,PA2766,Probable transcriptional regulator,Q9I077,Q9I077_PSEAE,Transcriptional regulator,WP_003090825.1,pae:PA2766,probable transcriptional regulator
PA2802	208964.PA2802	Probable transcriptional regulator; Product name confidence: Class 3 (Function proposed based on presence of conserved amino acid motif, structural feature or limited sequence similarity to an experimentally studied gene)	domain annotation not available for this species	880139,AAG06190,AAG06190.1,NC_002516.2,NP_251492,NP_251492.1,NZ_QZGE01000011.1,PA2802,Probable transcriptional regulator,Q9I041,Q9I041_PSEAE,Transcriptional regulator,WP_003104061.1,pae:PA2802,probable transcriptional regulator
PA2834	208964.PA2834	Probable transcriptional regulator; Product name confidence: Class 3 (Function proposed based on presence of conserved amino acid motif, structural feature or limited sequence similarity to an experimentally studied gene); Belongs to the LysR transcriptional regulatory family.	domain annotation not available for this species	882806,AAG06222,AAG06222.1,NC_002516.2,NP_251524,NP_251524.1,NZ_QZGE01000011.1,PA2834,Probable transcriptional regulator,Q9I009,Q9I009_PSEAE,Transcriptional regulator,WP_003143729.1,pae:PA2834,probable transcriptional regulator
PA2838	208964.PA2838	Probable transcriptional regulator; Product name confidence: Class 3 (Function proposed based on presence of conserved amino acid motif, structural feature or limited sequence similarity to an experimentally studied gene); Belongs to the LysR transcriptional regulatory family.	domain annotation not available for this species	878977,AAG06226,AAG06226.1,NC_002516.2,NP_251528,NP_251528.1,NZ_QZGE01000011.1,PA2838,Probable transcriptional regulator,Q9I005,Q9I005_PSEAE,Transcriptional regulator,WP_003106096.1,pae:PA2838,probable transcriptional regulator
PA2846	208964.PA2846	Probable transcriptional regulator; Product name confidence: Class 3 (Function proposed based on presence of conserved amino acid motif, structural feature or limited sequence similarity to an experimentally studied gene); Belongs to the LysR transcriptional regulatory family.	domain annotation not available for this species	879095,AAG06234,AAG06234.1,NC_002516.2,NP_251536,NP_251536.1,NZ_QZGE01000011.1,PA2846,Probable transcriptional regulator,Q9HZZ7,Q9HZZ7_PSEAE,Transcriptional regulator,WP_003114756.1,pae:PA2846,probable transcriptional regulator
PA2848	208964.PA2848	Probable transcriptional regulator; Product name confidence: Class 3 (Function proposed based on presence of conserved amino acid motif, structural feature or limited sequence similarity to an experimentally studied gene); Belongs to the LysR transcriptional regulatory family.	domain annotation not available for this species	882620,AAG06236,AAG06236.1,NC_002516.2,NP_251538,NP_251538.1,NZ_QZGE01000011.1,PA2848,Probable transcriptional regulator,Q9HZZ5,Q9HZZ5_PSEAE,Transcriptional regulator,WP_003119870.1,pae:PA2848,probable transcriptional regulator
PA2877	208964.PA2877	Probable transcriptional regulator; Product name confidence: Class 3 (Function proposed based on presence of conserved amino acid motif, structural feature or limited sequence similarity to an experimentally studied gene); Belongs to the LysR transcriptional regulatory family.	domain annotation not available for this species	882586,AAG06265,AAG06265.1,NC_002516.2,NP_251567,NP_251567.1,NZ_QZGE01000011.1,PA2877,Probable transcriptional regulator,Q9HZX0,Q9HZX0_PSEAE,Transcriptional regulator,WP_003101696.1,pae:PA2877,probable transcriptional regulator
PA2879	208964.PA2879	Probable transcriptional regulator; Product name confidence: Class 3 (Function proposed based on presence of conserved amino acid motif, structural feature or limited sequence similarity to an experimentally studied gene); Belongs to the LysR transcriptional regulatory family.	domain annotation not available for this species	882675,AAG06267,AAG06267.1,NC_002516.2,NP_251569,NP_251569.1,NZ_QZGE01000011.1,PA2879,Probable transcriptional regulator,Q9HZW8,Q9HZW8_PSEAE,Transcriptional regulator,WP_003090978.1,pae:PA2879,probable transcriptional regulator
PA2896	208964.PA2896	Probable sigma-70 factor, ECF subfamily; Product name confidence: Class 3 (Function proposed based on presence of conserved amino acid motif, structural feature or limited sequence similarity to an experimentally studied gene); Belongs to the sigma-70 factor family. ECF subfamily.	domain annotation not available for this species	882789,AAG06284,AAG06284.1,NC_002516.2,NP_251586,NP_251586.1,NZ_QZGE01000011.1,PA2896,Probable sigma-70 factor, ECF subfamily,Q9HZV1,Q9HZV1_PSEAE,RNA polymerase sigma factor,RNA polymerase sigma-70 factor, ECF subfamily,WP_003119848.1,pae:PA2896,probable sigma-70 factor, ECF subfamily
PA2897	208964.PA2897	Probable transcriptional regulator; Product name confidence: Class 3 (Function proposed based on presence of conserved amino acid motif, structural feature or limited sequence similarity to an experimentally studied gene)	domain annotation not available for this species	882790,AAG06285,AAG06285.1,NC_002516.2,NP_251587,NP_251587.1,NZ_QZGE01000011.1,PA2897,Probable transcriptional regulator,Q9HZV0,Q9HZV0_PSEAE,Transcriptional regulator,WP_003091003.1,pae:PA2897,probable transcriptional regulator
PA2899	208964.PA2899	Probable transcriptional regulator; Product name confidence: Class 3 (Function proposed based on presence of conserved amino acid motif, structural feature or limited sequence similarity to an experimentally studied gene)	domain annotation not available for this species	882568,AAG06287,AAG06287.1,NC_002516.2,NP_251589,NP_251589.1,NZ_QZGE01000011.1,PA2899,Probable transcriptional regulator,Q9HZU8,Q9HZU8_PSEAE,Transcriptional regulator,WP_003091005.1,pae:PA2899,probable transcriptional regulator
PA2917	208964.PA2917	Probable transcriptional regulator; Product name confidence: Class 3 (Function proposed based on presence of conserved amino acid motif, structural feature or limited sequence similarity to an experimentally studied gene)	domain annotation not available for this species	882557,AAG06305,AAG06305.1,NC_002516.2,NP_251607,NP_251607.1,NZ_QZGE01000009.1,PA2917,Probable transcriptional regulator,Q9HZT0,Q9HZT0_PSEAE,Transcriptional regulator,WP_003091026.1,pae:PA2917,probable transcriptional regulator
PA2921	208964.PA2921	Probable transcriptional regulator; Product name confidence: Class 3 (Function proposed based on presence of conserved amino acid motif, structural feature or limited sequence similarity to an experimentally studied gene); Belongs to the LysR transcriptional regulatory family.	domain annotation not available for this species	882626,AAG06309,AAG06309.1,NC_002516.2,NP_251611,NP_251611.1,NZ_QZGE01000009.1,PA2921,Probable transcriptional regulator,Q9HZS6,Q9HZS6_PSEAE,Transcriptional regulator,WP_010895642.1,pae:PA2921,probable transcriptional regulator
PA2930	208964.PA2930	Probable transcriptional regulator; Product name confidence: Class 3 (Function proposed based on presence of conserved amino acid motif, structural feature or limited sequence similarity to an experimentally studied gene); Belongs to the LysR transcriptional regulatory family.	domain annotation not available for this species	882799,AAG06318,AAG06318.1,NC_002516.2,NP_251620,NP_251620.1,NZ_QZGE01000009.1,PA2930,Probable transcriptional regulator,Q9HZR7,Q9HZR7_PSEAE,Transcriptional regulator,WP_003114007.1,pae:PA2930,probable transcriptional regulator
PA2957	208964.PA2957	Probable transcriptional regulator; Product name confidence: Class 3 (Function proposed based on presence of conserved amino acid motif, structural feature or limited sequence similarity to an experimentally studied gene)	domain annotation not available for this species	880200,AAG06345,AAG06345.1,NC_002516.2,NP_251647,NP_251647.1,NZ_QZGE01000009.1,PA2957,Probable transcriptional regulator,Q9HZP1,Q9HZP1_PSEAE,Transcriptional regulator,WP_003091114.1,pae:PA2957,probable transcriptional regulator
PA3027	208964.PA3027	Probable transcriptional regulator; Product name confidence: Class 3 (Function proposed based on presence of conserved amino acid motif, structural feature or limited sequence similarity to an experimentally studied gene)	domain annotation not available for this species	879020,AAG06415,AAG06415.1,NC_002516.2,NP_251717,NP_251717.1,NZ_QZGE01000009.1,PA3027,Probable transcriptional regulator,Q9HZH9,Q9HZH9_PSEAE,Transcriptional regulator,WP_003113970.1,pae:PA3027,probable transcriptional regulator
PA3034	208964.PA3034	Probable transcriptional regulator; Product name confidence: Class 3 (Function proposed based on presence of conserved amino acid motif, structural feature or limited sequence similarity to an experimentally studied gene)	domain annotation not available for this species	882977,AAG06422,AAG06422.1,NC_002516.2,NP_251724,NP_251724.1,NZ_QZGE01000009.1,PA3034,Probable transcriptional regulator,Q9HZH4,Q9HZH4_PSEAE,Transcriptional regulator,WP_003109619.1,pae:PA3034,probable transcriptional regulator
PA3045	208964.PA3045	Probable two-component response regulator; Product name confidence: Class 3 (Function proposed based on presence of conserved amino acid motif, structural feature or limited sequence similarity to an experimentally studied gene)	domain annotation not available for this species	882868,AAG06433,AAG06433.1,NC_002516.2,NP_251735,NP_251735.1,NZ_QZGE01000009.1,PA3045,Probable two-component response regulator,Q9HZG3,Q9HZG3_PSEAE,Two-component response regulator,Two-component system, NarL family, response regulator EvgA,WP_003091268.1,pae:PA3045,probable two-component response regulator
PA3077	208964.PA3077	Probable two-component response regulator; Product name confidence: Class 3 (Function proposed based on presence of conserved amino acid motif, structural feature or limited sequence similarity to an experimentally studied gene)	domain annotation not available for this species	882974,AAG06465,AAG06465.1,NC_002516.2,NP_251767,NP_251767.1,NZ_QZGE01000009.1,PA3077,Probable two-component response regulator,Q9HZD1,Q9HZD1_PSEAE,Two-component response regulator,WP_003091311.1,pae:PA3077,probable two-component response regulator
PA3094	208964.PA3094	Probable transcriptional regulator; Product name confidence: Class 3 (Function proposed based on presence of conserved amino acid motif, structural feature or limited sequence similarity to an experimentally studied gene)	domain annotation not available for this species	882761,AAG06482,AAG06482.1,NC_002516.2,NP_251784,NP_251784.1,NZ_QZGE01000009.1,PA3094,Probable transcriptional regulator,Q9HZB4,Q9HZB4_PSEAE,Transcriptional regulator,WP_003113935.1,pae:PA3094,probable transcriptional regulator
PA3122	208964.PA3122	Probable transcriptional regulator; Product name confidence: Class 3 (Function proposed based on presence of conserved amino acid motif, structural feature or limited sequence similarity to an experimentally studied gene); Belongs to the LysR transcriptional regulatory family.	domain annotation not available for this species	882828,AAG06510,AAG06510.1,NC_002516.2,NP_251812,NP_251812.1,NZ_QZGE01000023.1,PA3122,Probable transcriptional regulator,Q9HZA2,Q9HZA2_PSEAE,Transcriptional regulator,WP_003091401.1,pae:PA3122,probable transcriptional regulator
PA3124	208964.PA3124	Probable transcriptional regulator; Product name confidence: Class 3 (Function proposed based on presence of conserved amino acid motif, structural feature or limited sequence similarity to an experimentally studied gene); Belongs to the LysR transcriptional regulatory family.	domain annotation not available for this species	878817,AAG06512,AAG06512.1,NC_002516.2,NP_251814,NP_251814.1,NZ_QZGE01000023.1,PA3124,Probable transcriptional regulator,Q9HZA0,Q9HZA0_PSEAE,Transcriptional regulator,WP_003115019.1,pae:PA3124,probable transcriptional regulator
PA3133	208964.PA3133	Probable transcriptional regulator; Product name confidence: Class 3 (Function proposed based on presence of conserved amino acid motif, structural feature or limited sequence similarity to an experimentally studied gene)	domain annotation not available for this species	2FD5,880097,AAG06521,AAG06521.1,NC_002516.2,NP_251823,NP_251823.1,NZ_QZGE01000023.1,PA3133,Probable transcriptional regulator,Q9HZ91,Q9HZ91_PSEAE,Transcriptional regulator,WP_003115025.1,pae:PA3133,probable transcriptional regulator
PA3135	208964.PA3135	Probable transcriptional regulator; Product name confidence: Class 3 (Function proposed based on presence of conserved amino acid motif, structural feature or limited sequence similarity to an experimentally studied gene); Belongs to the LysR transcriptional regulatory family.	domain annotation not available for this species	882648,AAG06523,AAG06523.1,NC_002516.2,NP_251825,NP_251825.1,NZ_QZGE01000023.1,PA3135,Probable transcriptional regulator,Q9HZ90,Q9HZ90_PSEAE,Transcriptional regulator,WP_003091419.1,pae:PA3135,probable transcriptional regulator
PA3204	208964.PA3204	Probable two-component response regulator; Product name confidence: Class 3 (Function proposed based on presence of conserved amino acid motif, structural feature or limited sequence similarity to an experimentally studied gene)	domain annotation not available for this species	882544,AAG06592,AAG06592.1,NC_002516.2,NP_251894,NP_251894.1,NZ_QZGE01000019.1,PA3204,Probable two-component response regulator,Q9HZ36,Q9HZ36_PSEAE,Two-component response regulator,WP_003091491.1,pae:PA3204,probable two-component response regulator
PA3215	208964.PA3215	Probable transcriptional regulator; Product name confidence: Class 3 (Function proposed based on presence of conserved amino acid motif, structural feature or limited sequence similarity to an experimentally studied gene)	domain annotation not available for this species	882541,AAG06603,AAG06603.1,NC_002516.2,NP_251905,NP_251905.1,NZ_QZGE01000019.1,PA3215,Probable transcriptional regulator,Q9HZ25,Q9HZ25_PSEAE,Transcriptional regulator,WP_003114821.1,pae:PA3215,probable transcriptional regulator
PA3220	208964.PA3220	Probable transcriptional regulator; Product name confidence: Class 3 (Function proposed based on presence of conserved amino acid motif, structural feature or limited sequence similarity to an experimentally studied gene)	domain annotation not available for this species	882548,AAG06608,AAG06608.1,NC_002516.2,NP_251910,NP_251910.1,NZ_QZGE01000019.1,PA3220,Probable transcriptional regulator,Q9HZ20,Q9HZ20_PSEAE,Transcriptional regulator,WP_003114816.1,pae:PA3220,probable transcriptional regulator
PA3225	208964.PA3225	Probable transcriptional regulator; Product name confidence: Class 3 (Function proposed based on presence of conserved amino acid motif, structural feature or limited sequence similarity to an experimentally studied gene); Belongs to the LysR transcriptional regulatory family.	domain annotation not available for this species	882530,AAG06613,AAG06613.1,NC_002516.2,NP_251915,NP_251915.1,NZ_QZGE01000019.1,PA3225,Probable transcriptional regulator,Q9HZ15,Q9HZ15_PSEAE,Transcriptional regulator,WP_003091534.1,pae:PA3225,probable transcriptional regulator
PA3249	208964.PA3249	Probable transcriptional regulator; Product name confidence: Class 3 (Function proposed based on presence of conserved amino acid motif, structural feature or limited sequence similarity to an experimentally studied gene)	domain annotation not available for this species	882412,AAG06637,AAG06637.1,NC_002516.2,NP_251939,NP_251939.1,NZ_QZGE01000019.1,PA3249,Probable transcriptional regulator,Q9HYZ1,Q9HYZ1_PSEAE,Transcriptional regulator,WP_003091585.1,pae:PA3249,probable transcriptional regulator
PA3269	208964.PA3269	Probable transcriptional regulator; Product name confidence: Class 3 (Function proposed based on presence of conserved amino acid motif, structural feature or limited sequence similarity to an experimentally studied gene)	domain annotation not available for this species	882432,AAG06657,AAG06657.1,NC_002516.2,NP_251959,NP_251959.1,NZ_QZGE01000019.1,PA3269,Probable transcriptional regulator,Q9HYX2,Q9HYX2_PSEAE,Transcriptional regulator,WP_003115566.1,pae:PA3269,probable transcriptional regulator
PA3285	208964.PA3285	Probable sigma-70 factor, ECF subfamily; Product name confidence: Class 3 (Function proposed based on presence of conserved amino acid motif, structural feature or limited sequence similarity to an experimentally studied gene); Belongs to the sigma-70 factor family. ECF subfamily.	domain annotation not available for this species	882448,AAG06673,AAG06673.1,ECF subfamily sigma-70 factor,NC_002516.2,NP_251975,NP_251975.1,NZ_QZGE01000019.1,PA3285,Probable sigma-70 factor, ECF subfamily,Q9HYV8,Q9HYV8_PSEAE,RNA polymerase sigma-70 factor, ECF subfamily,WP_003091628.1,pae:PA3285,probable sigma-70 factor, ECF subfamily
PA3321	208964.PA3321	Probable transcriptional regulator; Product name confidence: Class 3 (Function proposed based on presence of conserved amino acid motif, structural feature or limited sequence similarity to an experimentally studied gene); Belongs to the LysR transcriptional regulatory family.	domain annotation not available for this species	882486,AAG06709,AAG06709.1,NC_002516.2,NP_252011,NP_252011.1,NZ_QZGE01000017.1,PA3321,Probable transcriptional regulator,Q9HYS4,Q9HYS4_PSEAE,Transcriptional regulator,WP_003113148.1,pae:PA3321,probable transcriptional regulator
PA3341	208964.PA3341	Probable transcriptional regulator; Product name confidence: Class 3 (Function proposed based on presence of conserved amino acid motif, structural feature or limited sequence similarity to an experimentally studied gene)	domain annotation not available for this species	2FBH,882506,AAG06729,AAG06729.1,MarR family transcriptional regulator, transcriptional regulator for hemolysin,NC_002516.2,NP_252031,NP_252031.1,NZ_QZGE01000017.1,PA3341,Probable transcriptional regulator,Q9HYQ4,Q9HYQ4_PSEAE,Transcriptional regulator,WP_003113137.1,pae:PA3341,probable transcriptional regulator
PA3381	208964.PA3381	Probable transcriptional regulator; Product name confidence: Class 3 (Function proposed based on presence of conserved amino acid motif, structural feature or limited sequence similarity to an experimentally studied gene)	domain annotation not available for this species	878142,AAG06769,AAG06769.1,GntR family transcriptional regulator, phosphonate transport system regulatory protein,NC_002516.2,NP_252071,NP_252071.1,NZ_QZGE01000017.1,PA3381,Probable transcriptional regulator,Q9HYM0,Q9HYM0_PSEAE,Transcriptional regulator,WP_003113121.1,pae:PA3381,probable transcriptional regulator
PA3398	208964.PA3398	Probable transcriptional regulator; Product name confidence: Class 3 (Function proposed based on presence of conserved amino acid motif, structural feature or limited sequence similarity to an experimentally studied gene); Belongs to the LysR transcriptional regulatory family.	domain annotation not available for this species	879954,AAG06786,AAG06786.1,NC_002516.2,NP_252088,NP_252088.1,NZ_QZGE01000017.1,PA3398,Probable transcriptional regulator,Q9HYK6,Q9HYK6_PSEAE,Transcriptional regulator,WP_003091833.1,pae:PA3398,probable transcriptional regulator
PA3410	208964.PA3410	Probable sigma-70 factor, ECF subfamily; Product name confidence: Class 3 (Function proposed based on presence of conserved amino acid motif, structural feature or limited sequence similarity to an experimentally studied gene); Belongs to the sigma-70 factor family. ECF subfamily.	domain annotation not available for this species	878698,AAG06798,AAG06798.1,ECF subfamily sigma-70 factor,NC_002516.2,NP_252100,NP_252100.1,NZ_QZGE01000017.1,PA3410,Probable sigma-70 factor, ECF subfamily,Q9HYJ5,Q9HYJ5_PSEAE,WP_003114482.1,pae:PA3410,probable sigma-70 factor, ECF subfamily
PA3420	208964.PA3420	Probable transcriptional regulator; Product name confidence: Class 3 (Function proposed based on presence of conserved amino acid motif, structural feature or limited sequence similarity to an experimentally studied gene)	domain annotation not available for this species	878745,AAG06808,AAG06808.1,NC_002516.2,NP_252110,NP_252110.1,NZ_QZGE01000017.1,PA3420,Probable transcriptional regulator,Q9HYI5,Q9HYI5_PSEAE,Transcriptional regulator,WP_003114487.1,pae:PA3420,probable transcriptional regulator
PA3423	208964.PA3423	Probable transcriptional regulator; Product name confidence: Class 3 (Function proposed based on presence of conserved amino acid motif, structural feature or limited sequence similarity to an experimentally studied gene)	domain annotation not available for this species	878862,AAG06811,AAG06811.1,NC_002516.2,NP_252113,NP_252113.1,NZ_QZGE01000017.1,PA3423,Probable transcriptional regulator,Q9HYI2,Q9HYI2_PSEAE,Transcriptional regulator,WP_003119583.1,pae:PA3423,probable transcriptional regulator
PA3433	208964.PA3433	Probable transcriptional regulator; Product name confidence: Class 3 (Function proposed based on presence of conserved amino acid motif, structural feature or limited sequence similarity to an experimentally studied gene); Belongs to the LysR transcriptional regulatory family.	domain annotation not available for this species	878899,AAG06821,AAG06821.1,NC_002516.2,NP_252123,NP_252123.1,NZ_QZGE01000017.1,PA3433,Probable transcriptional regulator,Q9HYH2,Q9HYH2_PSEAE,Transcriptional regulator,WP_003114492.1,pae:PA3433,probable transcriptional regulator
PA3565	208964.PA3565	Probable transcriptional regulator; Product name confidence: Class 3 (Function proposed based on presence of conserved amino acid motif, structural feature or limited sequence similarity to an experimentally studied gene); Belongs to the LysR transcriptional regulatory family.	domain annotation not available for this species	878684,AAG06953,AAG06953.1,NC_002516.2,NP_252255,NP_252255.1,NZ_QZGE01000001.1,PA3565,Probable transcriptional regulator,Q9HY52,Q9HY52_PSEAE,Transcriptional regulator,WP_003092132.1,pae:PA3565,probable transcriptional regulator
PA3594	208964.PA3594	Probable transcriptional regulator; Product name confidence: Class 3 (Function proposed based on presence of conserved amino acid motif, structural feature or limited sequence similarity to an experimentally studied gene); Belongs to the LysR transcriptional regulatory family.	domain annotation not available for this species	880211,AAG06982,AAG06982.1,NC_002516.2,NP_252284,NP_252284.1,NZ_QZGE01000001.1,PA3594,Probable transcriptional regulator,Q9HY32,Q9HY32_PSEAE,Transcriptional regulator,WP_003092195.1,pae:PA3594,probable transcriptional regulator
PA3630	208964.PA3630	Probable transcriptional regulator; Product name confidence: Class 3 (Function proposed based on presence of conserved amino acid motif, structural feature or limited sequence similarity to an experimentally studied gene); Belongs to the LysR transcriptional regulatory family.	domain annotation not available for this species	880466,AAG07018,AAG07018.1,NC_002516.2,NP_252320,NP_252320.1,NZ_QZGE01000001.1,PA3630,Probable transcriptional regulator,Q9HY00,Q9HY00_PSEAE,Transcriptional regulator,WP_003113868.1,pae:PA3630,probable transcriptional regulator
PA3678	208964.PA3678	Probable transcriptional regulator; Product name confidence: Class 3 (Function proposed based on presence of conserved amino acid motif, structural feature or limited sequence similarity to an experimentally studied gene)	domain annotation not available for this species	880594,AAG07066,AAG07066.1,NC_002516.2,NP_252368,NP_252368.1,NZ_QZGE01000001.1,PA3678,Probable transcriptional regulator,Q9HXW2,Q9HXW2_PSEAE,TetR/AcrR family transcriptional regulator, mexJK operon transcriptional repressor,Transcriptional regulator,WP_003092468.1,pae:PA3678,probable transcriptional regulator
PA3699	208964.PA3699	Probable transcriptional regulator; Product name confidence: Class 3 (Function proposed based on presence of conserved amino acid motif, structural feature or limited sequence similarity to an experimentally studied gene)	domain annotation not available for this species	3KKD,879135,AAG07087,AAG07087.1,NC_002516.2,NP_252389,NP_252389.1,NZ_QZGE01000001.1,PA3699,Probable transcriptional regulator,Q9HXU1,Q9HXU1_PSEAE,Transcriptional regulator,WP_003092520.1,pae:PA3699,probable transcriptional regulator
PA3711	208964.PA3711	Probable transcriptional regulator; Product name confidence: Class 3 (Function proposed based on presence of conserved amino acid motif, structural feature or limited sequence similarity to an experimentally studied gene); Belongs to the LysR transcriptional regulatory family.	domain annotation not available for this species	879120,AAG07098,AAG07098.1,NC_002516.2,NP_252400,NP_252400.1,NZ_QZGE01000001.1,PA3711,Probable transcriptional regulator,Q9HXT0,Q9HXT0_PSEAE,Transcriptional regulator,WP_003092552.1,pae:PA3711,probable transcriptional regulator
PA3714	208964.PA3714	Probable two-component response regulator; Product name confidence: Class 3 (Function proposed based on presence of conserved amino acid motif, structural feature or limited sequence similarity to an experimentally studied gene)	domain annotation not available for this species	880344,AAG07101,AAG07101.1,NC_002516.2,NP_252403,NP_252403.1,NZ_QZGE01000001.1,PA3714,Probable two-component response regulator,Q9HXS7,Q9HXS7_PSEAE,Two-component response regulator,Two-component system, NarL family, captular synthesis response regulator RcsB,WP_003092560.1,pae:PA3714,probable two-component response regulator
PA3757	208964.PA3757	Probable transcriptional regulator; Product name confidence: Class 3 (Function proposed based on presence of conserved amino acid motif, structural feature or limited sequence similarity to an experimentally studied gene)	domain annotation not available for this species	880315,AAG07144,AAG07144.1,GntR family transcriptional regulator,NC_002516.2,NP_252446,NP_252446.1,NZ_QZGE01000001.1,PA3757,Probable transcriptional regulator,Q9HXN8,Q9HXN8_PSEAE,Transcriptional regulator,WP_003113827.1,pae:PA3757,probable transcriptional regulator
PA3776	208964.PA3776	Probable transcriptional regulator; Product name confidence: Class 3 (Function proposed based on presence of conserved amino acid motif, structural feature or limited sequence similarity to an experimentally studied gene); Belongs to the LysR transcriptional regulatory family.	domain annotation not available for this species	880479,AAG07163,AAG07163.1,NC_002516.2,NP_252465,NP_252465.1,NZ_QZGE01000001.1,PA3776,Probable transcriptional regulator,Q9HXL9,Q9HXL9_PSEAE,Transcriptional regulator,WP_003113814.1,pae:PA3776,probable transcriptional regulator
PA3778	208964.PA3778	Probable transcriptional regulator; Product name confidence: Class 3 (Function proposed based on presence of conserved amino acid motif, structural feature or limited sequence similarity to an experimentally studied gene); Belongs to the LysR transcriptional regulatory family.	domain annotation not available for this species	878334,AAG07165,AAG07165.1,NC_002516.2,NP_252467,NP_252467.1,NZ_QZGE01000001.1,PA3778,Probable transcriptional regulator,Q9HXL7,Q9HXL7_PSEAE,Transcriptional regulator,WP_003092728.1,pae:PA3778,probable transcriptional regulator
PA3782	208964.PA3782	Probable transcriptional regulator; Product name confidence: Class 3 (Function proposed based on presence of conserved amino acid motif, structural feature or limited sequence similarity to an experimentally studied gene)	domain annotation not available for this species	879166,AAG07169,AAG07169.1,NC_002516.2,NP_252471,NP_252471.1,NZ_QZGE01000001.1,PA3782,Probable transcriptional regulator,Q9HXL3,Q9HXL3_PSEAE,Transcriptional regulator,WP_003113809.1,pae:PA3782,probable transcriptional regulator
PA3830	208964.PA3830	Probable transcriptional regulator; Product name confidence: Class 3 (Function proposed based on presence of conserved amino acid motif, structural feature or limited sequence similarity to an experimentally studied gene)	domain annotation not available for this species	879864,AAG07217,AAG07217.1,NC_002516.2,NP_252519,NP_252519.1,NZ_QZGE01000001.1,PA3830,Probable transcriptional regulator,Q9HXH2,Q9HXH2_PSEAE,Transcriptional regulator,WP_003100594.1,pae:PA3830,probable transcriptional regulator
PA3845	208964.PA3845	Probable transcriptional regulator; Product name confidence: Class 3 (Function proposed based on presence of conserved amino acid motif, structural feature or limited sequence similarity to an experimentally studied gene); Belongs to the LysR transcriptional regulatory family.	domain annotation not available for this species	879832,AAG07232,AAG07232.1,LysR family transcriptional regulator, glycine cleavage system transcriptional activator,NC_002516.2,NP_252534,NP_252534.1,NZ_QZGE01000001.1,PA3845,Probable transcriptional regulator,Q9HXG1,Q9HXG1_PSEAE,Transcriptional regulator,WP_003113788.1,pae:PA3845,probable transcriptional regulator
PA3895	208964.PA3895	Probable transcriptional regulator; Product name confidence: Class 3 (Function proposed based on presence of conserved amino acid motif, structural feature or limited sequence similarity to an experimentally studied gene); Belongs to the LysR transcriptional regulatory family.	domain annotation not available for this species	878792,AAG07282,AAG07282.1,NC_002516.2,NP_252584,NP_252584.1,NZ_QZGE01000001.1,PA3895,Probable transcriptional regulator,Q9HXB8,Q9HXB8_PSEAE,Transcriptional regulator,WP_003092994.1,pae:PA3895,probable transcriptional regulator
PA3898	208964.PA3898	Probable transcriptional regulator; Product name confidence: Class 3 (Function proposed based on presence of conserved amino acid motif, structural feature or limited sequence similarity to an experimentally studied gene)	domain annotation not available for this species	878895,AAG07285,AAG07285.1,AraC family transcriptional regulator,NC_002516.2,NP_252587,NP_252587.1,NZ_QZGE01000001.1,PA3898,Probable transcriptional regulator,Q9HXB5,Q9HXB5_PSEAE,Transcriptional regulator,WP_010895665.1,pae:PA3898,probable transcriptional regulator
PA3899	208964.PA3899	Probable sigma-70 factor, ECF subfamily; Product name confidence: Class 3 (Function proposed based on presence of conserved amino acid motif, structural feature or limited sequence similarity to an experimentally studied gene); Belongs to the sigma-70 factor family. ECF subfamily.	domain annotation not available for this species	878896,AAG07286,AAG07286.1,NC_002516.2,NP_252588,NP_252588.1,NZ_QZGE01000001.1,PA3899,Probable sigma-70 factor, ECF subfamily,Q9HXB4,Q9HXB4_PSEAE,RNA polymerase sigma factor,RNA polymerase sigma-19 factor, ECF subfamily,WP_003092999.1,pae:PA3899,probable sigma-70 factor, ECF subfamily
PA3921	208964.PA3921	Probable transcriptional regulator; Product name confidence: Class 3 (Function proposed based on presence of conserved amino acid motif, structural feature or limited sequence similarity to an experimentally studied gene)	domain annotation not available for this species	879010,AAG07308,AAG07308.1,LuxR family transcriptional regulator, maltose regulon positive regulatory protein,NC_002516.2,NP_252610,NP_252610.1,NZ_QZGE01000001.1,PA3921,Probable transcriptional regulator,Q9HX92,Q9HX92_PSEAE,Transcriptional regulator,WP_003103006.1,pae:PA3921,probable transcriptional regulator
PA3927	208964.PA3927	Probable transcriptional regulator; Product name confidence: Class 3 (Function proposed based on presence of conserved amino acid motif, structural feature or limited sequence similarity to an experimentally studied gene)	domain annotation not available for this species	879065,AAG07314,AAG07314.1,NC_002516.2,NP_252616,NP_252616.1,NZ_QZGE01000001.1,PA3927,Probable transcriptional regulator,Q9HX87,Q9HX87_PSEAE,Transcriptional regulator,WP_004351567.1,pae:PA3927,probable transcriptional regulator
PA3932	208964.PA3932	Probable transcriptional regulator; Product name confidence: Class 3 (Function proposed based on presence of conserved amino acid motif, structural feature or limited sequence similarity to an experimentally studied gene)	domain annotation not available for this species	879072,AAG07319,AAG07319.1,NC_002516.2,NP_252621,NP_252621.1,NZ_QZGE01000001.1,PA3932,Probable transcriptional regulator,Q9HX84,Q9HX84_PSEAE,Transcriptional regulator,WP_003114309.1,pae:PA3932,probable transcriptional regulator
PA3973	208964.PA3973	Probable transcriptional regulator; Product name confidence: Class 3 (Function proposed based on presence of conserved amino acid motif, structural feature or limited sequence similarity to an experimentally studied gene)	domain annotation not available for this species	878595,AAG07360,AAG07360.1,NC_002516.2,NP_252662,NP_252662.1,NZ_QZGE01000001.1,PA3973,Probable transcriptional regulator,Q9HX43,Q9HX43_PSEAE,Transcriptional regulator,WP_003114326.1,pae:PA3973,probable transcriptional regulator
PA3995	208964.PA3995	Probable transcriptional regulator; Product name confidence: Class 3 (Function proposed based on presence of conserved amino acid motif, structural feature or limited sequence similarity to an experimentally studied gene); Belongs to the LysR transcriptional regulatory family.	domain annotation not available for this species	878930,AAG07382,AAG07382.1,NC_002516.2,NP_252684,NP_252684.1,NZ_QZGE01000038.1,PA3995,Probable transcriptional regulator,Q9HX26,Q9HX26_PSEAE,Transcriptional regulator,WP_003119197.1,pae:PA3995,probable transcriptional regulator
PA4021	208964.PA4021	Probable transcriptional regulator; Product name confidence: Class 3 (Function proposed based on presence of conserved amino acid motif, structural feature or limited sequence similarity to an experimentally studied gene)	domain annotation not available for this species	879001,AAG07408,AAG07408.1,NC_002516.2,NP_252710,NP_252710.1,NZ_QZGE01000038.1,PA4021,Probable transcriptional regulator,Q9HX06,Q9HX06_PSEAE,Transcriptional regulator,WP_003114083.1,pae:PA4021,probable transcriptional regulator
PA4032	208964.PA4032	Probable two-component response regulator; Product name confidence: Class 3 (Function proposed based on presence of conserved amino acid motif, structural feature or limited sequence similarity to an experimentally studied gene)	domain annotation not available for this species	879035,AAG07419,AAG07419.1,NC_002516.2,NP_252721,NP_252721.1,NZ_QZGE01000013.1,PA4032,Probable two-component response regulator,Q9HWZ5,Q9HWZ5_PSEAE,Two-component response regulator,WP_003093250.1,pae:PA4032,probable two-component response regulator
PA4070	208964.PA4070	Probable transcriptional regulator; Product name confidence: Class 3 (Function proposed based on presence of conserved amino acid motif, structural feature or limited sequence similarity to an experimentally studied gene)	domain annotation not available for this species	878693,AAG07457,AAG07457.1,FeaR family transcriptional regulator,NC_002516.2,NP_252759,NP_252759.1,NZ_QZGE01000013.1,PA4070,Probable transcriptional regulator,Q9HWV8,Q9HWV8_PSEAE,WP_003105262.1,pae:PA4070,probable transcriptional regulator
PA4080	208964.PA4080	Probable response regulator; Product name confidence: Class 3 (Function proposed based on presence of conserved amino acid motif, structural feature or limited sequence similarity to an experimentally studied gene)	domain annotation not available for this species	878667,AAG07467,AAG07467.1,NC_002516.2,NP_252769,NP_252769.1,NZ_QZGE01000013.1,PA4080,Probable response regulator,Q9HWU8,Q9HWU8_PSEAE,Response regulator,Two-component system, NarL family, captular synthesis response regulator RcsB,WP_003118222.1,pae:PA4080,probable response regulator
PA4094	208964.PA4094	Probable transcriptional regulator; Product name confidence: Class 3 (Function proposed based on presence of conserved amino acid motif, structural feature or limited sequence similarity to an experimentally studied gene)	domain annotation not available for this species	878728,AAG07481,AAG07481.1,NC_002516.2,NP_252783,NP_252783.1,NZ_QZGE01000013.1,PA4094,Probable transcriptional regulator,Q9HWT4,Q9HWT4_PSEAE,Transcriptional regulator,WP_003093398.1,pae:PA4094,probable transcriptional regulator
PA4120	208964.PA4120	Probable transcriptional regulator; Product name confidence: Class 3 (Function proposed based on presence of conserved amino acid motif, structural feature or limited sequence similarity to an experimentally studied gene)	domain annotation not available for this species	880227,AAG07507,AAG07507.1,NC_002516.2,NP_252809,NP_252809.1,NZ_QZGE01000013.1,PA4120,Probable transcriptional regulator,Q9HWR1,Q9HWR1_PSEAE,Transcriptional regulator,WP_003113010.1,pae:PA4120,probable transcriptional regulator
PA4132	208964.PA4132	HTH gntR-type domain-containing protein; Product name confidence: Class 4 (Homologs of previously reported genes of unknown function, or no similarity to any previously reported sequences)	domain annotation not available for this species	880050,AAG07519,AAG07519.1,Conserved hypothetical protein,HTH gntR-type domain-containing protein,Hypothetical protein,NC_002516.2,NP_252821,NP_252821.1,NZ_QZGE01000013.1,PA4132,Q9HWP9,Q9HWP9_PSEAE,WP_003113004.1,conserved hypothetical protein,pae:PA4132
PA4145	208964.PA4145	Probable transcriptional regulator; Product name confidence: Class 3 (Function proposed based on presence of conserved amino acid motif, structural feature or limited sequence similarity to an experimentally studied gene); Belongs to the LysR transcriptional regulatory family.	domain annotation not available for this species	880263,AAG07532,AAG07532.1,NC_002516.2,NP_252834,NP_252834.1,NZ_QZGE01000013.1,PA4145,Probable transcriptional regulator,Q9HWN6,Q9HWN6_PSEAE,Transcriptional regulator,WP_003093500.1,pae:PA4145,probable transcriptional regulator
PA4165	208964.PA4165	Probable transcriptional regulator; Product name confidence: Class 3 (Function proposed based on presence of conserved amino acid motif, structural feature or limited sequence similarity to an experimentally studied gene)	domain annotation not available for this species	880222,AAG07552,AAG07552.1,GntR family transcriptional regulator / MocR family aminotransferase,NC_002516.2,NP_252854,NP_252854.1,NZ_QZGE01000013.1,PA4165,Probable transcriptional regulator,Q9HWL6,Q9HWL6_PSEAE,Transcriptional regulator,WP_003101316.1,pae:PA4165,probable transcriptional regulator
PA4174	208964.PA4174	Probable transcriptional regulator; Product name confidence: Class 3 (Function proposed based on presence of conserved amino acid motif, structural feature or limited sequence similarity to an experimentally studied gene); Belongs to the LysR transcriptional regulatory family.	domain annotation not available for this species	880287,AAG07561,AAG07561.1,NC_002516.2,NP_252863,NP_252863.1,NZ_QZGE01000013.1,PA4174,Probable transcriptional regulator,Q9HWK7,Q9HWK7_PSEAE,Transcriptional regulator,WP_003101343.1,pae:PA4174,probable transcriptional regulator
PA4184	208964.PA4184	Probable transcriptional regulator; Product name confidence: Class 3 (Function proposed based on presence of conserved amino acid motif, structural feature or limited sequence similarity to an experimentally studied gene)	domain annotation not available for this species	880296,AAG07571,AAG07571.1,NC_002516.2,NP_252873,NP_252873.1,NZ_QZGE01000013.1,PA4184,Probable transcriptional regulator,Q9HWJ7,Q9HWJ7_PSEAE,Transcriptional regulator,WP_003121890.1,pae:PA4184,probable transcriptional regulator
PA4185	208964.PA4185	Probable transcriptional regulator; Product name confidence: Class 3 (Function proposed based on presence of conserved amino acid motif, structural feature or limited sequence similarity to an experimentally studied gene)	domain annotation not available for this species	880485,AAG07572,AAG07572.1,NC_002516.2,NP_252874,NP_252874.1,NZ_QZGE01000013.1,PA4185,Probable transcriptional regulator,Q9HWJ6,Q9HWJ6_PSEAE,Transcriptional regulator,WP_003101372.1,pae:PA4185,probable transcriptional regulator
PA4288	208964.PA4288	Probable transcriptional regulator; Product name confidence: Class 3 (Function proposed based on presence of conserved amino acid motif, structural feature or limited sequence similarity to an experimentally studied gene)	domain annotation not available for this species	881641,AAG07676,AAG07676.1,NC_002516.2,NP_252978,NP_252978.1,NZ_QZGE01000034.1,PA4288,Probable transcriptional regulator,Q9HWB2,Q9HWB2_PSEAE,Transcriptional regulator,WP_003103975.1,pae:PA4288,probable transcriptional regulator
PA4381	208964.PA4381	Probable two-component response regulator; Product name confidence: Class 3 (Function proposed based on presence of conserved amino acid motif, structural feature or limited sequence similarity to an experimentally studied gene)	domain annotation not available for this species	881364,AAG07769,AAG07769.1,NC_002516.2,NP_253071,NP_253071.1,NZ_QZGE01000004.1,PA4381,Probable two-component response regulator,Q9HW21,Q9HW21_PSEAE,Two-component response regulator,WP_003094039.1,pae:PA4381,probable two-component response regulator
PA4436	208964.PA4436	Probable transcriptional regulator; Product name confidence: Class 3 (Function proposed based on presence of conserved amino acid motif, structural feature or limited sequence similarity to an experimentally studied gene)	domain annotation not available for this species	880951,AAG07824,AAG07824.1,NC_002516.2,NP_253126,NP_253126.1,NZ_QZGE01000004.1,PA4436,Probable transcriptional regulator,Q9HVX9,Q9HVX9_PSEAE,Transcriptional regulator,WP_003120906.1,pae:PA4436,probable transcriptional regulator
PA4769	208964.PA4769	Probable transcriptional regulator; Product name confidence: Class 3 (Function proposed based on presence of conserved amino acid motif, structural feature or limited sequence similarity to an experimentally studied gene)	domain annotation not available for this species	881798,AAG08155,AAG08155.1,GntR family transcriptional regulator, transcriptional repressor for pyruvate dehydrogenase complex,NC_002516.2,NP_253457,NP_253457.1,NZ_QZGE01000018.1,PA4769,Probable transcriptional regulator,Q9HV39,Q9HV39_PSEAE,Transcriptional regulator,WP_003095221.1,pae:PA4769,probable transcriptional regulator
PA4787	208964.PA4787	Probable transcriptional regulator; Product name confidence: Class 3 (Function proposed based on presence of conserved amino acid motif, structural feature or limited sequence similarity to an experimentally studied gene)	domain annotation not available for this species	880495,AAG08173,AAG08173.1,NC_002516.2,NP_253475,NP_253475.1,NZ_QZGE01000018.1,PA4787,Probable transcriptional regulator,Q9HV21,Q9HV21_PSEAE,Transcriptional regulator,WP_003095270.1,pae:PA4787,probable transcriptional regulator
PA4831	208964.PA4831	Probable transcriptional regulator; Product name confidence: Class 3 (Function proposed based on presence of conserved amino acid motif, structural feature or limited sequence similarity to an experimentally studied gene)	domain annotation not available for this species	882767,AAG08216,AAG08216.1,NC_002516.2,NP_253518,NP_253518.1,NZ_QZGE01000002.1,PA4831,Probable transcriptional regulator,Q9HUX9,Q9HUX9_PSEAE,Transcriptional regulator,WP_003112334.1,pae:PA4831,probable transcriptional regulator
PA4896	208964.PA4896	Probable sigma-70 factor, ECF subfamily; Product name confidence: Class 3 (Function proposed based on presence of conserved amino acid motif, structural feature or limited sequence similarity to an experimentally studied gene); Belongs to the sigma-70 factor family. ECF subfamily.	domain annotation not available for this species	878636,AAG08281,AAG08281.1,NC_002516.2,NP_253583,NP_253583.1,NZ_QZGE01000002.1,PA4896,Probable sigma-70 factor, ECF subfamily,Q9HUR7,Q9HUR7_PSEAE,RNA polymerase sigma factor,WP_003112302.1,pae:PA4896,probable sigma-70 factor, ECF subfamily
PA4902	208964.PA4902	Probable transcriptional regulator; Product name confidence: Class 3 (Function proposed based on presence of conserved amino acid motif, structural feature or limited sequence similarity to an experimentally studied gene); Belongs to the LysR transcriptional regulatory family.	domain annotation not available for this species	882267,AAG08287,AAG08287.1,NC_002516.2,NP_253589,NP_253589.1,NZ_QZGE01000002.1,PA4902,Probable transcriptional regulator,Q9HUR1,Q9HUR1_PSEAE,Transcriptional regulator,WP_003095545.1,pae:PA4902,probable transcriptional regulator
PA4906	208964.PA4906	Probable transcriptional regulator; Product name confidence: Class 3 (Function proposed based on presence of conserved amino acid motif, structural feature or limited sequence similarity to an experimentally studied gene)	domain annotation not available for this species	878001,AAG08291,AAG08291.1,GntR family transcriptional regulator, vanillate catabolism transcriptional regulator,NC_002516.2,NP_253593,NP_253593.1,NZ_QZGE01000002.1,PA4906,Probable transcriptional regulator,Q9HUQ7,Q9HUQ7_PSEAE,Transcriptional regulator,WP_003099978.1,pae:PA4906,probable transcriptional regulator
PA4914	208964.PA4914	Probable transcriptional regulator; Product name confidence: Class 3 (Function proposed based on presence of conserved amino acid motif, structural feature or limited sequence similarity to an experimentally studied gene); Belongs to the LysR transcriptional regulatory family.	domain annotation not available for this species	879725,AAG08299,AAG08299.1,NC_002516.2,NP_253601,NP_253601.1,NZ_QZGE01000002.1,PA4914,Probable transcriptional regulator,Q9HUP9,Q9HUP9_PSEAE,Transcriptional regulator,WP_003095575.1,pae:PA4914,probable transcriptional regulator
PA4984	208964.PA4984	Probable transcriptional regulator; Product name confidence: Class 3 (Function proposed based on presence of conserved amino acid motif, structural feature or limited sequence similarity to an experimentally studied gene)	domain annotation not available for this species	3E7Q,880153,AAG08369,AAG08369.1,NC_002516.2,NP_253671,NP_253671.1,NZ_QZGE01000002.1,PA4984,Probable transcriptional regulator,Q9HUI1,Q9HUI1_PSEAE,Transcriptional regulator,WP_003114535.1,pae:PA4984,probable transcriptional regulator
PA4989	208964.PA4989	Probable transcriptional regulator; Product name confidence: Class 3 (Function proposed based on presence of conserved amino acid motif, structural feature or limited sequence similarity to an experimentally studied gene); Belongs to the LysR transcriptional regulatory family.	domain annotation not available for this species	880146,AAG08374,AAG08374.1,NC_002516.2,NP_253676,NP_253676.1,NZ_QZGE01000002.1,PA4989,Probable transcriptional regulator,Q9HUH6,Q9HUH6_PSEAE,Transcriptional regulator,WP_003114539.1,pae:PA4989,probable transcriptional regulator
PA5029	208964.PA5029	Probable transcriptional regulator; Product name confidence: Class 3 (Function proposed based on presence of conserved amino acid motif, structural feature or limited sequence similarity to an experimentally studied gene); Belongs to the LysR transcriptional regulatory family.	domain annotation not available for this species	881176,AAG08414,AAG08414.1,NC_002516.2,NP_253716,NP_253716.1,NZ_QZGE01000002.1,PA5029,Probable transcriptional regulator,Q9HUE0,Q9HUE0_PSEAE,Transcriptional regulator,WP_003095817.1,pae:PA5029,probable transcriptional regulator
PA5032	208964.PA5032	Probable transcriptional regulator; Product name confidence: Class 3 (Function proposed based on presence of conserved amino acid motif, structural feature or limited sequence similarity to an experimentally studied gene)	domain annotation not available for this species	881214,AAG08417,AAG08417.1,NC_002516.2,NP_253719,NP_253719.1,NZ_QZGE01000002.1,PA5032,Probable transcriptional regulator,Q9HUD7,Q9HUD7_PSEAE,Transcriptional regulator,WP_003114567.1,pae:PA5032,probable transcriptional regulator
PA5059	208964.PA5059	Probable transcriptional regulator; Product name confidence: Class 3 (Function proposed based on presence of conserved amino acid motif, structural feature or limited sequence similarity to an experimentally studied gene)	domain annotation not available for this species	881186,AAG08444,AAG08444.1,NC_002516.2,NP_253746,NP_253746.1,NZ_QZGE01000002.1,PA5059,Probable transcriptional regulator,Q9HUC4,Q9HUC4_PSEAE,Transcriptional regulator,WP_003103292.1,pae:PA5059,probable transcriptional regulator
PA5085	208964.PA5085	Probable transcriptional regulator; Product name confidence: Class 3 (Function proposed based on presence of conserved amino acid motif, structural feature or limited sequence similarity to an experimentally studied gene); Belongs to the LysR transcriptional regulatory family.	domain annotation not available for this species	880267,AAG08470,AAG08470.1,NC_002516.2,NP_253772,NP_253772.1,NZ_QZGE01000002.1,PA5085,Probable transcriptional regulator,Q9HU98,Q9HU98_PSEAE,Transcriptional regulator,WP_003095930.1,pae:PA5085,probable transcriptional regulator
PA5157	208964.PA5157	Probable transcriptional regulator; Product name confidence: Class 3 (Function proposed based on presence of conserved amino acid motif, structural feature or limited sequence similarity to an experimentally studied gene)	domain annotation not available for this species	880004,AAG08542,AAG08542.1,NC_002516.2,NP_253844,NP_253844.1,NZ_QZGE01000002.1,PA5157,Probable transcriptional regulator,Q9HU27,Q9HU27_PSEAE,Transcriptional regulator,WP_003110596.1,pae:PA5157,probable transcriptional regulator
PA5179	208964.PA5179	Probable transcriptional regulator; Product name confidence: Class 3 (Function proposed based on presence of conserved amino acid motif, structural feature or limited sequence similarity to an experimentally studied gene); Belongs to the LysR transcriptional regulatory family.	domain annotation not available for this species	881722,AAG08564,AAG08564.1,NC_002516.2,NP_253866,NP_253866.1,NZ_QZGE01000002.1,PA5179,Probable transcriptional regulator,Q9HU10,Q9HU10_PSEAE,Transcriptional regulator,WP_003100042.1,pae:PA5179,probable transcriptional regulator
PA5189	208964.PA5189	Probable transcriptional regulator; Product name confidence: Class 3 (Function proposed based on presence of conserved amino acid motif, structural feature or limited sequence similarity to an experimentally studied gene); Belongs to the LysR transcriptional regulatory family.	domain annotation not available for this species	881486,AAG08574,AAG08574.1,NC_002516.2,NP_253876,NP_253876.1,NZ_QZGE01000002.1,PA5189,Probable transcriptional regulator,Q9HU00,Q9HU00_PSEAE,Transcriptional regulator,WP_003096239.1,pae:PA5189,probable transcriptional regulator
PA5218	208964.PA5218	Probable transcriptional regulator; Product name confidence: Class 3 (Function proposed based on presence of conserved amino acid motif, structural feature or limited sequence similarity to an experimentally studied gene); Belongs to the LysR transcriptional regulatory family.	domain annotation not available for this species	880843,AAG08603,AAG08603.1,NC_002516.2,NP_253905,NP_253905.1,NZ_QZGE01000002.1,PA5218,Probable transcriptional regulator,Q9HTX2,Q9HTX2_PSEAE,Transcriptional regulator,WP_003099180.1,pae:PA5218,probable transcriptional regulator
PA5283	208964.PA5283	Probable transcriptional regulator; Product name confidence: Class 3 (Function proposed based on presence of conserved amino acid motif, structural feature or limited sequence similarity to an experimentally studied gene)	domain annotation not available for this species	877917,AAG08668,AAG08668.1,NC_002516.2,NP_253970,NP_253970.1,NZ_QZGE01000020.1,PA5283,Probable transcriptional regulator,Q9HTS1,Q9HTS1_PSEAE,Transcriptional regulator,WP_003098233.1,pae:PA5283,probable transcriptional regulator
PA5293	208964.PA5293	Probable transcriptional regulator; Product name confidence: Class 3 (Function proposed based on presence of conserved amino acid motif, structural feature or limited sequence similarity to an experimentally studied gene); Belongs to the LysR transcriptional regulatory family.	domain annotation not available for this species	880555,AAG08678,AAG08678.1,NC_002516.2,NP_253980,NP_253980.1,NZ_QZGE01000020.1,PA5293,Probable transcriptional regulator,Q9HTR1,Q9HTR1_PSEAE,Transcriptional regulator,WP_003098255.1,pae:PA5293,probable transcriptional regulator
PA5324	208964.PA5324	Probable transcriptional regulator; Product name confidence: Class 3 (Function proposed based on presence of conserved amino acid motif, structural feature or limited sequence similarity to an experimentally studied gene)	domain annotation not available for this species	879621,AAG08709,AAG08709.1,NC_002516.2,NP_254011,NP_254011.1,NZ_QZGE01000020.1,PA5324,Probable transcriptional regulator,Q9HTN1,Q9HTN1_PSEAE,Transcriptional regulator,WP_003114360.1,pae:PA5324,probable transcriptional regulator
PA5342	208964.PA5342	Probable transcriptional regulator; Product name confidence: Class 3 (Function proposed based on presence of conserved amino acid motif, structural feature or limited sequence similarity to an experimentally studied gene)	domain annotation not available for this species	877611,AAG08727,AAG08727.1,NC_002516.2,NP_254029,NP_254029.1,NZ_QZGE01000020.1,PA5342,Probable transcriptional regulator,Q9HTL6,Q9HTL6_PSEAE,Transcriptional regulator,WP_003114367.1,pae:PA5342,probable transcriptional regulator
PA5382	208964.PA5382	Probable transcriptional regulator; Product name confidence: Class 3 (Function proposed based on presence of conserved amino acid motif, structural feature or limited sequence similarity to an experimentally studied gene); Belongs to the LysR transcriptional regulatory family.	domain annotation not available for this species	881409,AAG08767,AAG08767.1,NC_002516.2,NP_254069,NP_254069.1,NZ_QZGE01000031.1,PA5382,Probable transcriptional regulator,Q9HTI2,Q9HTI2_PSEAE,Transcriptional regulator,WP_003114438.1,pae:PA5382,probable transcriptional regulator
PA5428	208964.PA5428	Probable transcriptional regulator; Product name confidence: Class 3 (Function proposed based on presence of conserved amino acid motif, structural feature or limited sequence similarity to an experimentally studied gene); Belongs to the LysR transcriptional regulatory family.	domain annotation not available for this species	878602,AAG08813,AAG08813.1,LysR family transcriptional regulator, hypochlorite-specific transcription factor HypT,NC_002516.2,NP_254115,NP_254115.1,NZ_QZGE01000012.1,PA5428,Probable transcriptional regulator,Q9HTD8,Q9HTD8_PSEAE,Transcriptional regulator,WP_003096819.1,pae:PA5428,probable transcriptional regulator
PA5431	208964.PA5431	Probable transcriptional regulator; Product name confidence: Class 3 (Function proposed based on presence of conserved amino acid motif, structural feature or limited sequence similarity to an experimentally studied gene)	domain annotation not available for this species	879655,AAG08816,AAG08816.1,GntR family transcriptional regulator / MocR family aminotransferase,NC_002516.2,NP_254118,NP_254118.1,NZ_QZGE01000012.1,PA5431,Probable transcriptional regulator,Q9HTD5,Q9HTD5_PSEAE,Transcriptional regulator,WP_003114099.1,pae:PA5431,probable transcriptional regulator
PA5437	208964.PA5437	Probable transcriptional regulator; Product name confidence: Class 3 (Function proposed based on presence of conserved amino acid motif, structural feature or limited sequence similarity to an experimentally studied gene); Belongs to the LysR transcriptional regulatory family.	domain annotation not available for this species	877878,AAG08822,AAG08822.1,LysR family transcriptional regulator, putative pyruvate carboxylase regulator,NC_002516.2,NP_254124,NP_254124.1,NZ_QZGE01000012.1,PA5437,Probable transcriptional regulator,Q9HTC9,Q9HTC9_PSEAE,Transcriptional regulator,WP_003121355.1,pae:PA5437,probable transcriptional regulator
PA5525	208964.PA5525	Probable transcriptional regulator; Product name confidence: Class 3 (Function proposed based on presence of conserved amino acid motif, structural feature or limited sequence similarity to an experimentally studied gene)	domain annotation not available for this species	878184,AAG08910,AAG08910.1,NC_002516.2,NP_254212,NP_254212.1,NZ_QZGE01000012.1,PA5525,Probable transcriptional regulator,Q9HT48,Q9HT48_PSEAE,Transcriptional regulator,WP_003114140.1,pae:PA5525,probable transcriptional regulator
acoR	208964.PA4147	Transcriptional regulator AcoR; Product name confidence: Class 2 (High similarity to functionally studied protein)	domain annotation not available for this species	880118,AAG07534,AAG07534.1,AcoR,NC_002516.2,NP_252836,NP_252836.1,NZ_QZGE01000013.1,PA4147,Q9HWN4,Q9HWN4_PSEAE,Transcriptional regulator AcoR,WP_003113000.1,acoR,pae:PA4147,transcriptional regulator AcoR
ada	208964.PA2118	O6-methylguanine-DNA methyltransferase; Product name confidence: Class 2 (High similarity to functionally studied protein)	domain annotation not available for this species	2.1.1.63,879834,AAG05506,AAG05506.1,Ada,EC 2.1.1.63,NC_002516.2,NP_250808,NP_250808.1,NZ_QZGE01000014.1,O6-methylguanine-DNA methyltransferase,PA2118,Q9I1Z7,Q9I1Z7_PSEAE,WP_003147548.1,ada,pae:PA2118
aguR	208964.PA0294	Transcriptional regulator AguR; Product name confidence: Class 1 (Function experimentally demonstrated in P. aeruginosa)	domain annotation not available for this species	880857,AAG03683,AAG03683.1,AguR,NC_002516.2,NP_248985,NP_248985.1,NZ_QZGE01000035.1,PA0294,Q9I6J7,Q9I6J7_PSEAE,Transcriptional regulator AguR,WP_003112936.1,aguR,pae:PA0294,transcriptional regulator AguR
algB	208964.PA5483	Alginate biosynthesis transcriptional regulatory protein AlgB; Member of the two-component regulatory system AlgB/KinB involved in regulation of alginate biosynthesis genes. Positive regulator of the alginate biosynthetic gene AlgD.	domain annotation not available for this species	877696,AAG08868,AAG08868.1,ALGB_PSEAE,AlgB,Alginate biosynthesis transcriptional regulatory protein AlgB,NC_002516.2,NP_254170,NP_254170.1,NZ_QZGE01000012.1,P23747,PA5483,Two-component response regulator AlgB,Two-component system, NtrC family, response regulator AlgB,WP_003102840.1,algB,pae:PA5483,two-component response regulator AlgB
algP	208964.PA5253	Transcriptional regulatory protein AlgP; The promoter for a critical alginate biosynthetic gene, AlgD, encoding GDP-mannose dehydrogenase, is activated only under conditions reminiscent of the cystic fibrosis lung (i.e. under high osmolarity), and at least two regulatory genes, AlgP and AlgQ, have been implicated in this activation process.	domain annotation not available for this species	880806,AAG08638,AAG08638.1,ALGP_PSEAE,AlgP,Alginate regulatory protein AlgP,Alginate regulatory protein AlgR3,NC_002516.2,NP_253940,NP_253940.1,NZ_QZGE01000002.1,P15276,PA5253,Q9HTU1,Transcriptional regulatory protein AlgP,WP_003115263.1,algP,algR3,alginate regulatory protein AlgP,pae:PA5253
algQ	208964.PA5255	Transcriptional regulatory protein AlgQ; The promoter for a critical alginate biosynthetic gene, AlgD, encoding GDP-mannose dehydrogenase, is activated only under conditions reminiscent of the cystic fibrosis lung (i.e. under high osmolarity), and at least two regulatory genes, AlgP and AlgQ, have been implicated in this activation process.	domain annotation not available for this species	879719,AAG08640,AAG08640.1,ALGQ_PSEAE,AlgQ,Alginate regulatory protein AlgQ,Alginate regulatory protein AlgR2,Anti-RNA polymerase sigma 70 factor,NC_002516.2,NP_253942,NP_253942.1,NZ_QZGE01000002.1,P15275,PA5255,Regulator of sigma D,Transcriptional regulatory protein AlgQ,WP_003120370.1,algQ,algR2,pae:PA5255
algR	208964.PA5261	Positive alginate biosynthesis regulatory protein; Positive regulator of the algD gene, which codes for a GDP- mannose dehydrogenase, a key step enzyme in the alginate biosynthesis pathway.	domain annotation not available for this species	877674,AAG08646,AAG08646.1,ALGR_PSEAE,AlgR,Alginate biosynthesis regulatory protein AlgR,NC_002516.2,NP_253948,NP_253948.1,NZ_QZGE01000002.1,P26275,PA5261,Positive alginate biosynthesis regulatory protein,Q6LDH9,Two-component system, LytTR family, response regulator AlgR,WP_003096397.1,algR,alginate biosynthesis regulatory protein AlgR,pae:PA5261
algU	208964.PA0762	RNA polymerase sigma-H factor; Sigma factors are initiation factors that promote the attachment of RNA polymerase to specific initiation sites and are then released. This sigma factor regulates genes such as algD, involved in alginate biosynthesis.	domain annotation not available for this species	6IN7,882125,AAG04151,AAG04151.1,AlgU,NC_002516.2,NP_249453,NP_249453.1,NZ_QZGE01000007.1,PA0762,Q06198,Q6LCW4,RNA polymerase sigma factor AlgU,RNA polymerase sigma-70 factor, ECF subfamily,RNA polymerase sigma-H factor,RPSH_PSEAE,Sigma factor AlgU,Sigma-30,WP_003085543.1,algT,algU,pae:PA0762,sigma factor AlgU
amgR	208964.PA5200	AmgR; Product name confidence: Class 1: Function experimentally demonstrated in P. aeruginosa	domain annotation not available for this species	880301,AAG08585,AAG08585.1,AmgR,NC_002516.2,NP_253887,NP_253887.1,NZ_QZGE01000002.1,Osmolarity response regulator,PA5200,Q9HTY9,Q9HTY9_PSEAE,Two-component system, OmpR family, phosphate regulon response regulator OmpR,WP_003096259.1,amgR,pae:PA5200
amiR	208964.PA3363	Aliphatic amidase regulator; Positive controlling element of AmiE, the gene for aliphatic amidase. Acts as a transcriptional antitermination factor. It is thought to allow RNA polymerase read through a rho-independent transcription terminator between the AmiE promoter and gene.	domain annotation not available for this species	1QO0,880573,AAG06751,AAG06751.1,AMIR_PSEAE,Aliphatic amidase regulator,AmiR,NC_002516.2,NP_252053,NP_252053.1,NZ_QZGE01000017.1,P10932,PA3363,WP_003113131.1,aliphatic amidase regulator,amiR,pae:PA3363
ampR	208964.PA4109	HTH-type transcriptional activator AmpR; This protein is a positive regulator of gene expression of beta-lactamase (AmpC); Belongs to the LysR transcriptional regulatory family.	domain annotation not available for this species	5MMH,877983,AAG07496,AAG07496.1,AMPR_PSEAE,AmpR,HTH-type transcriptional activator AmpR,LysR family transcriptional regulator, regulator of gene expression of beta-lactamase,NC_002516.2,NP_252798,NP_252798.1,NZ_QZGE01000013.1,P24734,PA4109,Transcriptional regulator AmpR,WP_003101291.1,ampR,pae:PA4109,transcriptional regulator AmpR
amrZ	208964.PA3385	Transcription factor AmrZ; Functions as both a transcriptional activator and repressor of multiple genes encoding virulence factors as well as genes involved in environmental adaptation (PubMed:16352829, PubMed:26549743, PubMed:22511872). Plays a role in alginate production via the activation of AlgD which is the first gene in the alginate biosynthetic operon . Regulates also the transcription of…	domain annotation not available for this species	3QOQ,878714,AAG06773,AAG06773.1,AMRZ_PSEAE,Alginate and motility regulator Z,AmrZ,G3XCY4,NC_002516.2,NP_252075,NP_252075.1,NZ_QZGE01000017.1,PA3385,Transcription factor AmrZ,WP_003091802.1,alginate and motility regulator Z,amrZ,pae:PA3385
anr	208964.PA1544	Transcriptional activator protein anr; Transcriptional activator of anaerobic gene expression.	domain annotation not available for this species	883009,AAG04933,AAG04933.1,ANR_PSEAE,Anr,CRP/FNR family transcriptional regulator, anaerobic regulatory protein,NC_002516.2,NP_250235,NP_250235.1,NZ_QZGE01000032.1,P23926,PA1544,Transcriptional activator protein anr,Transcriptional regulator Anr,WP_003087262.1,anr,pae:PA1544,transcriptional regulator Anr
argR	208964.PA0893	HTH-type transcriptional regulator ArgR; ArgR could be a transcriptional activator of the dauBAR operon in response to the presence of L-Arg.	domain annotation not available for this species	879434,AAG04282,AAG04282.1,ARGR_PSEAE,AraC family transcriptional regulator, L-arginine-responsive activator,ArgR,G3XCU2,HTH-type transcriptional regulator ArgR,NC_002516.2,NP_249584,NP_249584.1,NZ_QZGE01000007.1,PA0893,Transcriptional regulator ArgR,WP_003085944.1,argR,pae:PA0893,transcriptional regulator ArgR
aruR	208964.PA4983	Transcriptional regulatory protein AruR; Member of the two-component regulatory system AruS/AruR, which is involved in the regulation of the arginine transaminase (ATA) pathway in response to exogeneous L-arginine. Regulates transcription of aruH and aruI.	domain annotation not available for this species	880341,AAG08368,AAG08368.1,ARUR_PSEAE,NC_002516.2,NP_253670,NP_253670.1,NZ_QZGE01000002.1,PA4983,Probable two-component response regulator,Q9HUI2,Transcriptional regulatory protein AruR,Two-component response regulator,WP_003095718.1,aruR,pae:PA4983,probable two-component response regulator
atuR	208964.PA2885	Putative repressor of atu genes; Product name confidence: Class 3 (Function proposed based on presence of conserved amino acid motif, structural feature or limited sequence similarity to an experimentally studied gene)	domain annotation not available for this species	882713,AAG06273,AAG06273.1,Atu genes repressor,AtuR,NC_002516.2,NP_251575,NP_251575.1,NZ_QZGE01000011.1,PA288,PA2885,Putative repressor of atu genes,Q9HZW2,Q9HZW2_PSEAE,WP_003090989.1,atuR,pae:PA2885,putative repressor of atu genes
bauR	208964.PA0133	HTH-type transcriptional activator BauR; Involved in the degradation of beta-alanine. BauR activates the transcription of the bauABCD operon; Belongs to the LysR transcriptional regulatory family.	domain annotation not available for this species	879432,AAG03523,AAG03523.1,BAUR_PSEAE,HTH-type transcriptional activator BauR,LysR family transcriptional regulator, transcriptional activator for bauABCD operon,NC_002516.2,NP_248823,NP_248823.1,NZ_QZGE01000015.1,PA0133,Probable transcriptional regulator,Q9I6Z9,WP_003083805.1,bauR,pae:PA0133,probable transcriptional regulator
betI	208964.PA5374	HTH-type transcriptional regulator BetI; Repressor involved in the biosynthesis of the osmoprotectant glycine betaine. It represses transcription of the choline transporter BetT and the genes of BetAB involved in the synthesis of glycine betaine (By similarity).	domain annotation not available for this species	881620,AAG08759,AAG08759.1,BETI_PSEAE,BetI,BetI family transcriptional regulator,HTH-type transcriptional regulator BetI,NC_002516.2,NP_254061,NP_254061.1,NZ_QZGE01000031.1,PA5374,Q9HTJ0,TetR/AcrR family transcriptional regulator, transcriptional repressor of bet genes,Transcriptional regulator BetI,WP_003096684.1,betI,pae:PA5374,transcriptional regulator BetI
bexR	208964.PA2432	Bistable expression regulator, BexR; Product name confidence: Class 1: Function experimentally demonstrated in P. aeruginosa; Belongs to the LysR transcriptional regulatory family.	domain annotation not available for this species	882852,AAG05820,AAG05820.1,BexR,Bistable expression regulator BexR,Bistable expression regulator, BexR,NC_002516.2,NP_251122,NP_251122.1,NZ_QZGE01000027.1,PA2432,Q9I150,Q9I150_PSEAE,WP_003089677.1,bexR,bistable expression regulator, BexR,pae:PA2432
bfiR	208964.PA4196	BfiR; Product name confidence: Class 1: Function experimentally demonstrated in P. aeruginosa	domain annotation not available for this species	880470,AAG07583,AAG07583.1,BfiR,NC_002516.2,NP_252885,NP_252885.1,NZ_QZGE01000013.1,PA4196,Protein BfiR,Q9HWI5,Q9HWI5_PSEAE,WP_003114717.1,bfiR,pae:PA4196
bfmR	208964.PA4101	BfmR; Product name confidence: Class 1: Function experimentally demonstrated in P. aeruginosa	domain annotation not available for this species	878752,AAG07488,AAG07488.1,BfmR,NC_002516.2,NP_252790,NP_252790.1,NZ_QZGE01000013.1,PA4101,Protein BfmR,Q9HWS7,Q9HWS7_PSEAE,Two-component system, OmpR family, response regulator,WP_003113023.1,bfmR,pae:PA4101
birA	208964.PA4280	Bifunctional ligase/repressor BirA; Acts both as a biotin--[acetyl-CoA-carboxylase] ligase and a biotin-operon repressor. In the presence of ATP, BirA activates biotin to form the BirA-biotinyl-5'-adenylate (BirA-bio-5'-AMP or holoBirA) complex. HoloBirA can either transfer the biotinyl moiety to the biotin carboxyl carrier protein (BCCP) subunit of acetyl-CoA carboxylase, or bind to the biotin o…	domain annotation not available for this species	6.3.4.15,881668,AAG07668,AAG07668.1,Bifunctional ligase/repressor BirA,Biotin operon repressor,Biotin--[acetyl-CoA-carboxylase] ligase,Biotin--protein ligase,Biotin-[acetyl-CoA carboxylase] synthetase,BirA,BirA bifunctional protein,EC 6.3.4.15,NC_002516.2,NP_252970,NP_252970.1,NZ_QZGE01000028.1,PA4280,Q9HWC0,Q9HWC0_PSEAE,WP_003115072.1,birA,pae:PA4280
bkdR	208964.PA2246	Bkd operon transcriptional regulator; Positive regulator of the bkd operon for branched-chain keto acid dehydrogenase complex.	domain annotation not available for this species	879548,AAG05634,AAG05634.1,BKDR_PSEAE,Bkd operon transcriptional regulator,Bkd operon transcriptional regulator BkdR,BkdR,NC_002516.2,NP_250936,NP_250936.1,NZ_QZGE01000014.1,PA2246,Q9I1M3,Transcriptional regulator BkdR,WP_003089245.1,bkdR,pae:PA2246,transcriptional regulator BkdR
capB	208964.PA3266	Major cold shock protein CspA; Product name confidence: Class 2 (High similarity to functionally studied protein)	domain annotation not available for this species	882429,AAG06654,AAG06654.1,CSPA_PSEAE,CapB,Cold acclimation protein B,Cold shock protein,Major cold shock protein CspA,NC_002516.2,NP_251956,NP_251956.1,NZ_QZGE01000019.1,P95459,PA3266,WP_003115568.1,capB,cold acclimation protein B,cspA,pae:PA3266
catR	208964.PA2510	Transcriptional regulator CatR; Product name confidence: Class 2 (High similarity to functionally studied protein); Belongs to the LysR transcriptional regulatory family.	domain annotation not available for this species	882821,AAG05898,AAG05898.1,CatR,NC_002516.2,NP_251200,NP_251200.1,NZ_QZGE01000008.1,PA2510,Q9I0X2,Q9I0X2_PSEAE,Transcriptional regulator CatR,WP_003089870.1,catR,pae:PA2510,transcriptional regulator CatR
cbrB	208964.PA4726	Two-component response regulator CbrB; Product name confidence: Class 1 (Function experimentally demonstrated in P. aeruginosa)	domain annotation not available for this species	881609,AAG08112,AAG08112.1,CbrB,NC_002516.2,NP_253414,NP_253414.1,NZ_QZGE01000018.1,PA4726,Q7DID1,Q9HV73,Q9HV73_PSEAE,Two-component response regulator CbrB,WP_003113914.1,cbrB,pae:PA4726,two-component response regulator CbrB
cdhR	208964.PA5389	HTH-type transcriptional regulator CdhR; Induces the transcription of the PA5384-PA5388 operon in response to carnitine. This operon is involved in the degradation of L- carnitine, and allows P.aeruginosa to grow on L-carnitine as the sole source of carbon and nitrogen.	domain annotation not available for this species	880749,AAG08774,AAG08774.1,AraC family transcriptional regulator, carnitine catabolism transcriptional activator,CDHR_PSEAE,Carnitine catabolism transcriptional activator,CdhR,CdhR family transcriptional regulator,CdhR, transcriptional regulator,HTH-type transcriptional regulator CdhR,NC_002516.2,NP_254076,NP_254076.1,NZ_QZGE01000031.1,PA5389,Q9HTH5,WP_003114442.1,cdhR,pae:PA5389
chpD	208964.PA0416	Probable transcriptional regulator; Product name confidence: Class 3 (Function proposed based on presence of conserved amino acid motif, structural feature or limited sequence similarity to an experimentally studied gene)	domain annotation not available for this species	878123,AAG03805,AAG03805.1,AraC family transcriptional regulator, chemosensory pili system protein ChpD,ChpD,G3XCU1,G3XCU1_PSEAE,NC_002516.2,NP_249107,NP_249107.1,NZ_QZGE01000016.1,PA0416,Probable transcriptional regulator,Transcriptional regulator,WP_003111539.1,chpD,pae:PA0416,probable transcriptional regulator
cifR	208964.PA2931	CifR; Product name confidence: Class 1: Function experimentally demonstrated in P. aeruginosa.	domain annotation not available for this species	878998,AAG06319,AAG06319.1,CifR,CifR protein,NC_002516.2,NP_251621,NP_251621.1,NZ_QZGE01000009.1,PA2931,Q9HZR6,Q9HZR6_PSEAE,WP_003119828.1,cifR,pae:PA2931
copR	208964.PA2809	Two-component response regulator, CopR; Class 1: Function experimentally demonstrated in P. aeruginosa	domain annotation not available for this species	878672,AAG06197,AAG06197.1,CopR,NC_002516.2,NP_251499,NP_251499.1,NZ_QZGE01000011.1,PA280,PA2809,Q9I034,Q9I034_PSEAE,Two-component response regulator CopR,Two-component response regulator, CopR,Two-component system, OmpR family, copper resistance phosphate regulon response regulator CusR,WP_003098784.1,copR,pae:PA2809,two-component response regulator, CopR
creB	208964.PA0463	Two-component response regulator CreB; Product name confidence: Class 2 (High similarity to functionally studied protein)	domain annotation not available for this species	881852,AAG03852,AAG03852.1,CreB,DNA-binding response regulator CreB,NC_002516.2,NP_249154,NP_249154.1,NZ_QZGE01000010.1,PA0463,Q9I655,Q9I655_PSEAE,Two-component response regulator CreB,Two-component system, OmpR family, catabolic regulation response regulator CreB,WP_003113268.1,creB,pae:PA0463,two-component response regulator CreB
cueR	208964.PA4778	Uncharacterized HTH-type transcriptional regulator PA4778; Product name confidence: Class 1: Function experimentally demonstrated in P. aeruginosa	domain annotation not available for this species	881842,AAG08164,AAG08164.1,CueR,MerR family transcriptional regulator, copper efflux regulator,NC_002516.2,NP_253466,NP_253466.1,NZ_QZGE01000018.1,PA4778,Protein CueR,Q9HV30,Uncharacterized HTH-type transcriptional regulator PA4778,WP_003095248.1,Y4778_PSEAE,cueR,pae:PA4778
cynR	208964.PA2054	Transcriptional regulator CynR; Product name confidence: Class 2 (High similarity to functionally studied protein); Belongs to the LysR transcriptional regulatory family.	domain annotation not available for this species	878112,AAG05442,AAG05442.1,CynR,DNA-binding transcriptional regulator CynR,LysR family transcriptional regulator, cyn operon transcriptional activator,NC_002516.2,NP_250744,NP_250744.1,NZ_QZGE01000022.1,PA2054,Q9I261,Q9I261_PSEAE,Transcriptional regulator CynR,WP_003114874.1,cynR,pae:PA2054,transcriptional regulator CynR
cysB	208964.PA1754	Transcriptional regulator CysB; Product name confidence: Class 1 (Function experimentally demonstrated in P. aeruginosa); Belongs to the LysR transcriptional regulatory family.	domain annotation not available for this species	883007,AAG05143,AAG05143.1,CysB,G3XCU6,G3XCU6_PSEAE,LysR family transcriptional regulator, cys regulon transcriptional activator,NC_002516.2,NP_250445,NP_250445.1,NZ_QZGE01000003.1,PA1754,Transcriptional regulator CysB,WP_003087775.1,cysB,pae:PA1754,transcriptional regulator CysB
dauR	208964.PA3864	Transcriptional regulator DauR; DauR represses the dauBAR operon. ; Belongs to the DauR family.	domain annotation not available for this species	879820,AAG07251,AAG07251.1,D-arginine utilization repressor,DAUR_PSEAE,DauR,NC_002516.2,NP_252553,NP_252553.1,NZ_QZGE01000001.1,PA3864,Q9HXE2,Transcriptional regulator,Transcriptional regulator DauR,Transcriptional regulator of the dauBAR operon, DauR,WP_003113779.1,dauR,pae:PA3864
dctD	208964.PA5166	C4-dicarboxylate transport transcriptional regulatory protein DctD; Member of the two-component regulatory system DctB/DctD, which regulates C4-dicarboxylate transport via regulation of expression of the dctPQM operon and dctA.	domain annotation not available for this species	879963,AAG08551,AAG08551.1,C4-dicarboxylate transport transcriptional regulatory protein DctD,DCTD_PSEAE,NC_002516.2,NP_253853,NP_253853.1,NZ_QZGE01000002.1,PA5166,Probable two-component response regulator,Q9HU19,Two-component response regulator,Two-component system, NtrC family, C4-dicarboxylate transport response regulator DctD,WP_003096187.1,dctD,pae:PA5166,probable two-component response regu…
desT	208964.PA4890	DesT; Class 1: Function experimentally demonstrated in P. aeruginosa	domain annotation not available for this species	3LSJ,3LSP,3LSR,882265,AAG08275,AAG08275.1,DesT,NC_002516.2,NP_253577,NP_253577.1,NZ_QZGE01000002.1,PA489,PA4890,Q9HUS3,Q9HUS3_PSEAE,Transcriptional regulator,WP_003107570.1,desT,pae:PA4890
dhcR	208964.PA1998	DhcR, transcriptional regulator; Product name confidence: Class 1: Function experimentally demonstrated in P. aeruginosa; Belongs to the LysR transcriptional regulatory family.	domain annotation not available for this species	879084,AAG05386,AAG05386.1,DhcR,DhcR, transcriptional regulator,LysR family transcriptional regulator, carnitine catabolism transcriptional activator,NC_002516.2,NP_250688,NP_250688.1,NZ_QZGE01000026.1,PA1998,Q9I2B1,Q9I2B1_PSEAE,Transcriptional regulator DhcR,WP_003100419.1,dhcR,pae:PA1998
dnr	208964.PA0527	Transcriptional regulator Dnr; Product name confidence: Class 1 (Function experimentally demonstrated in P. aeruginosa)	domain annotation not available for this species	882180,AAG03916,AAG03916.1,CRP/FNR family transcriptional regulator, dissimilatory nitrate respiration regulator,Dnr,G3XCW6,G3XCW6_PSEAE,NC_002516.2,NP_249218,NP_249218.1,NZ_QZGE01000010.1,PA0527,Transcriptional regulator Dnr,WP_003113234.1,dnr,pae:PA0527,transcriptional regulator Dnr
eraR	208964.PA1980	Response regulator EraR; Product name confidence: Class 1: Function experimentally demonstrated in P. aeruginosa	domain annotation not available for this species	880513,AAG05368,AAG05368.1,EraR,NC_002516.2,NP_250670,NP_250670.1,NZ_QZGE01000030.1,PA1980,Q9I2C7,Q9I2C7_PSEAE,Response regulator EraR,Two-component system, NarL family, uhpT operon response regulator UhpA,WP_003113463.1,eraR,pae:PA1980,response regulator EraR
erbR	208964.PA1978	Glycerol metabolism activator; Positive activator for glycerol metabolism.	domain annotation not available for this species	880879,AAG05366,AAG05366.1,AGMR_PSEAE,Glycerol metabolism activator,NC_002516.2,NP_250668,NP_250668.1,NZ_QZGE01000030.1,P29369,PA1978,Protein AgmR,Response regulator ErbR,WP_003107754.1,agmR,erbR,glpR,pae:PA1978,response regulator ErbR
erdR	208964.PA3604	Response regulator ErdR; Product name confidence: Class 1: Function experimentally demonstrated in P. aeruginosa	domain annotation not available for this species	880150,AAG06992,AAG06992.1,ErdR,NC_002516.2,NP_252294,NP_252294.1,NZ_QZGE01000001.1,PA3604,Q9HY22,Q9HY22_PSEAE,Response regulator ErdR,WP_003092229.1,erdR,pae:PA3604,response regulator ErdR
exsA	208964.PA1713	Exoenzyme S synthesis regulatory protein ExsA; Appears to be required for induction of exoenzyme S synthesis above a low basal level.	domain annotation not available for this species	4ZUA,879712,AAG05102,AAG05102.1,AraC family transcriptional regulator, exoenzyme S synthesis regulatory protein ExsA,EXSA_PSEAE,Exoenzyme S synthesis regulatory protein ExsA,Exoenzyme S transcriptional regulator ExsA,ExsA,NC_002516.2,NP_250404,NP_250404.1,NZ_QZGE01000003.1,P26993,PA1713,Transcriptional regulator ExsA,WP_003120334.1,exsA,pae:PA1713,transcriptional regulator ExsA
femI	208964.PA1912	ECF sigma factor, FemI; Product name confidence: Class 1: Function experimentally demonstrated in P. aeruginosa; Belongs to the sigma-70 factor family. ECF subfamily.	domain annotation not available for this species	878255,AAG05300,AAG05300.1,ECF sigma factor FemI,ECF sigma factor, FemI,FemI,NC_002516.2,NP_250602,NP_250602.1,NZ_QZGE01000033.1,PA1912,Q9I2J2,Q9I2J2_PSEAE,WP_003088185.1,femI,pae:PA1912
fleQ	208964.PA1097	Transcriptional regulator FleQ; AAA+ ATPase enhancer-binding protein that acts as a transcription regulator and plays a role in the modulation of mucin adhesion and flagellar gene expression (PubMed:9287015, PubMed:11673434, PubMed:26362077). In addition to flagella genes, regulates also expression of biofilm-related genes . Functions as a transcriptional repressor in the absence of c-di-GMP and …	domain annotation not available for this species	4WXM,5EXP,5EXS,5EXT,5EXX,881960,AAG04486,AAG04486.1,FLEQ_PSEAE,FleQ,G3XCV0,NC_002516.2,NP_249788,NP_249788.1,NZ_QZGE01000006.1,PA1097,Sigma-54 dependent transcriptional regulator, flagellar regulatory protein,Transcriptional regulator FleQ,WP_003086448.1,fleQ,pae:PA1097,transcriptional regulator FleQ
fleR	208964.PA1099	Transcription regulator FleR; Plays a role in the regulation of both flagellar synthesis and adhesion to mucin.	domain annotation not available for this species	882087,AAG04488,AAG04488.1,FLER_PSEAE,FleR,NC_002516.2,NP_249790,NP_249790.1,NZ_QZGE01000006.1,PA1099,Q9I4N3,Transcription regulator FleR,Two-component response regulator,Two-component system, response regulator FlrC,WP_003082202.1,fleR,pae:PA1099,two-component response regulator
fliA	208964.PA1455	RNA polymerase sigma factor FliA; Sigma factors are initiation factors that promote the attachment of RNA polymerase to specific initiation sites and are then released. This sigma factor controls the expression of flagella-related genes (By similarity). Required for the flagellin gene (fliC) expression; Belongs to the sigma-70 factor family. FliA subfamily.	domain annotation not available for this species	881996,AAG04844,AAG04844.1,FLIA_PSEAE,Flagellar biosynthesis sigma factor FliA,FliA,NC_002516.2,NP_250146,NP_250146.1,NZ_QZGE01000005.1,P29248,PA1455,RNA polymerase sigma factor FliA,RNA polymerase sigma factor for flagellar operon,RNA polymerase sigma factor for flagellar operon FliA,Sigma F,Sigma factor FliA,Sigma-28,WP_003083070.1,fliA,pae:PA1455,rpoF,sigma factor FliA
foxI	208964.PA2468	ECF sigma factor FoxI; Class 1: Function experimentally demonstrated in P. aeruginosa; Belongs to the sigma-70 factor family. ECF subfamily.	domain annotation not available for this species	882912,AAG05856,AAG05856.1,ECF sigma factor FoxI,FoxI,NC_002516.2,NP_251158,NP_251158.1,NZ_QZGE01000008.1,PA246,PA2468,Q9I114,Q9I114_PSEAE,WP_003089775.1,foxI,pae:PA2468
fpvI	208964.PA2387	FpvI; Product name confidence: Class 1: Function experimentally demonstrated in P. aeruginosa; Belongs to the sigma-70 factor family. ECF subfamily.	domain annotation not available for this species	882249,AAG05775,AAG05775.1,FpvI,NC_002516.2,NP_251077,NP_251077.1,NZ_QZGE01000021.1,PA2387,Q9I193,Q9I193_PSEAE,RNA polymerase sigma factor,WP_003103620.1,fpvI,pae:PA2387
fruR	208964.PA3563	Fructose transport system repressor FruR; Product name confidence: Class 2 (High similarity to functionally studied protein)	domain annotation not available for this species	878245,AAG06951,AAG06951.1,FruR,FruR family transcriptional regulator,Fructose transport system repressor FruR,LacI family transcriptional regulator, fructose operon transcriptional repressor,NC_002516.2,NP_252253,NP_252253.1,NZ_QZGE01000001.1,PA3563,Q9HY54,Q9HY54_PSEAE,WP_003104372.1,fruR,fructose transport system repressor FruR,pae:PA3563
fur	208964.PA4764	Ferric uptake regulation protein; Fur acts as a repressor, employing Fe(2+) as a cofactor to bind the operator of the iron transport operon. Involved in exotoxin A regulation, siderophore regulation and manganese susceptibility.	domain annotation not available for this species	1MZB,6H1C,881780,AAG08150,AAG08150.1,FUR_PSEAE,Ferric uptake regulation protein,Ferric uptake regulator,Fur,Fur family transcriptional regulator, ferric uptake regulator,NC_002516.2,NP_253452,NP_253452.1,NZ_QZGE01000018.1,PA4764,Q03456,WP_003095216.1,ferric uptake regulation protein,fur,pae:PA4764
gacA	208964.PA2586	Response regulator GacA; Positively controls the production of the autoinducer N- butyryl-homoserine lactone and the formation of the virulence factors pyocyanine, cyanide, and lipase.	domain annotation not available for this species	880582,AAG05974,AAG05974.1,GACA_PSEAE,GacA,Global activator,NC_002516.2,NP_251276,NP_251276.1,NZ_QZGE01000008.1,O06649,PA2586,Q51373,Response regulator GacA,Two-component system, NarL family, invasion response regulator UvrY,WP_003090351.1,gacA,pae:PA2586,response regulator GacA
gbdR	208964.PA5380	GbdR; Class 1: Function experimentally demonstrated in P. aeruginosa	domain annotation not available for this species	881137,AAG08765,AAG08765.1,AraC family transcriptional regulator, glycine betaine-responsive activator,GbdR,NC_002516.2,NP_254067,NP_254067.1,NZ_QZGE01000031.1,PA538,PA5380,Protein GbdR,Q9HTI4,Q9HTI4_PSEAE,WP_003096699.1,gbdR,pae:PA5380
gbuR	208964.PA1422	GbuR; Product name confidence: Class 1 (Function experimentally demonstrated in P. aeruginosa); Belongs to the LysR transcriptional regulatory family.	domain annotation not available for this species	881769,AAG04811,AAG04811.1,GbuR,NC_002516.2,NP_250113,NP_250113.1,NZ_QZGE01000005.1,PA1422,Protein GbuR,Q9I3S2,Q9I3S2_PSEAE,WP_003082969.1,gbuR,pae:PA1422
glcC	208964.PA5356	Transcriptional regulator GlcC; Product name confidence: Class 2 (High similarity to functionally studied protein)	domain annotation not available for this species	881632,AAG08741,AAG08741.1,DNA-binding transcriptional regulator GlcC,GlcC,GntR family transcriptional regulator, glc operon transcriptional activator,NC_002516.2,NP_254043,NP_254043.1,NZ_QZGE01000020.1,PA5356,Q9HTK2,Q9HTK2_PSEAE,Transcriptional regulator GlcC,WP_003115387.1,glcC,pae:PA5356,transcriptional regulator GlcC
glmR	208964.PA5550	GlmR transcriptional regulator; Product name confidence: Class 1 (Function experimentally demonstrated in P. aeruginosa)	domain annotation not available for this species	877890,AAG08935,AAG08935.1,GlmR,GlmR transcriptional regulator,NC_002516.2,NP_254237,NP_254237.1,NZ_QZGE01000012.1,PA5550,Q9HT24,Q9HT24_PSEAE,WP_003114653.1,glmR,pae:PA5550
glnK	208964.PA5288	Nitrogen regulatory protein P-II 2; Product name confidence: Class 2 (High similarity to functionally studied protein); Belongs to the P(II) protein family.	domain annotation not available for this species	5106226,878342,AAG08673,AAG08673.1,GlnK,NC_002516.2,NP_253975,NP_253975.1,NZ_QZGE01000020.1,Nitrogen regulatory protein P-II 2,PA5288,Q9HTR6,Q9HTR6_PSEAE,WP_003096476.1,glnK,nitrogen regulatory protein P-II 2,pae:PA5288
glpR	208964.PA3583	Glycerol-3-phosphate regulon repressor; Repressor of the glycerol-3-phosphate regulon.	domain annotation not available for this species	880163,AAG06971,AAG06971.1,DeoR family transcriptional regulator, glycerol-3-phosphate regulon repressor,GLPR_PSEAE,GlpR,Glycerol-3-phosphate regulon repressor,NC_002516.2,NP_252273,NP_252273.1,NZ_QZGE01000001.1,PA3583,Q51391,WP_003092173.1,glpR,glycerol-3-phosphate regulon repressor,pae:PA3583
gltR	208964.PA3192	Two-component response regulator GltR; Product name confidence: Class 1 (Function experimentally demonstrated in P. aeruginosa)	domain annotation not available for this species	882907,AAG06580,AAG06580.1,G3XCY6,G3XCY6_PSEAE,GltR,NC_002516.2,NP_251882,NP_251882.1,NZ_QZGE01000019.1,PA3192,Two-component response regulator GltR,WP_003091475.1,gltR,pae:PA3192,two-component response regulator GltR
gntR	208964.PA2320	Transcriptional regulator GntR; Product name confidence: Class 2 (High similarity to functionally studied protein)	domain annotation not available for this species	883124,AAG05708,AAG05708.1,GntR,GntR family transcriptional regulator,LacI family transcriptional regulator, gluconate utilization system Gnt-I transcriptional repressor,NC_002516.2,NP_251010,NP_251010.1,NZ_QZGE01000021.1,PA2320,Q9I1F6,Q9I1F6_PSEAE,Transcriptional regulator GntR,WP_003107131.1,gntR,pae:PA2320,transcriptional regulator GntR
gpuR	208964.PA0289	Transcriptional activator GpuR; Product name confidence: Class 1 (Function experimentally demonstrated in P. aeruginosa); Belongs to the LysR transcriptional regulatory family.	domain annotation not available for this species	879727,AAG03678,AAG03678.1,GpuR,NC_002516.2,NP_248980,NP_248980.1,NZ_QZGE01000035.1,PA0289,Q9I6K1,Q9I6K1_PSEAE,Transcriptional activator GpuR,WP_010895502.1,gpuR,pae:PA0289,transcriptional activator GpuR
greA	208964.PA4755	Transcription elongation factor GreA; Necessary for efficient RNA polymerase transcription elongation past template-encoded arresting sites. The arresting sites in DNA have the property of trapping a certain fraction of elongating RNA polymerases that pass through, resulting in locked ternary complexes. Cleavage of the nascent transcript by cleavage factors such as GreA or GreB allows the resumpt…	domain annotation not available for this species	881736,AAG08141,AAG08141.1,GREA_PSEAE,GreA,NC_002516.2,NP_253443,NP_253443.1,NZ_QZGE01000018.1,PA4755,Q9HV46,Transcript cleavage factor GreA,Transcription elongation factor GreA,WP_003095206.1,greA,pae:PA4755,transcription elongation factor GreA
greB	208964.PA2859	Transcription elongation factor GreB; Necessary for efficient RNA polymerase transcription elongation past template-encoded arresting sites. The arresting sites in DNA have the property of trapping a certain fraction of elongating RNA polymerases that pass through, resulting in locked ternary complexes. Cleavage of the nascent transcript by cleavage factors such as GreA or GreB allows the resumpt…	domain annotation not available for this species	879611,AAG06247,AAG06247.1,GREB_PSEAE,GreB,NC_002516.2,NP_251549,NP_251549.1,NZ_QZGE01000011.1,PA2859,Q9HZY5,Transcript cleavage factor GreB,Transcription elongation factor GreB,WP_003090951.1,greB,pae:PA2859,transcription elongation factor GreB
hepA	208964.PA3308	RNA polymerase-associated protein RapA; Transcription regulator that activates transcription by stimulating RNA polymerase (RNAP) recycling in case of stress conditions such as supercoiled DNA or high salt concentrations. Probably acts by releasing the RNAP, when it is trapped or immobilized on tightly supercoiled DNA. Does not activate transcription on linear DNA. Probably not involved in DNA re…	domain annotation not available for this species	3.6.4.-,882473,AAG06696,AAG06696.1,ATP-dependent helicase HepA,EC 3.6.4.-,NC_002516.2,NP_251998,NP_251998.1,PA3308,Q9HYT6,RAPA_PSEAE,RNA helicase HepA,RNA polymerase-associated protein RapA,WP_003119658.1,hepA,pae:PA3308,rapA
hexR	208964.PA3184	HTH-type transcriptional regulator HexR; Involved in regulation of glucose metabolism. Transcriptional repressor of the gap-1 gene and of the edd-glk-gltR-2 and zwf-pgl-eda operons. Acts by binding directly to an inverted pseudopalindromic sequence in the promoter region.	domain annotation not available for this species	882618,AAG06572,AAG06572.1,HEXR_PSEAE,HTH-type transcriptional regulator,HTH-type transcriptional regulator HexR,Hex regulon repressor,NC_002516.2,NP_251874,NP_251874.1,NZ_QZGE01000023.1,O68281,PA3184,Probable transcriptional regulator,Q9HZ53,RpiR family transcriptional regulator, carbohydrate utilization regulator,WP_003091466.1,hexR,pae:PA3184,probable transcriptional regulator
himA	208964.PA2738	Integration host factor subunit alpha; This protein is one of the two subunits of integration host factor, a specific DNA-binding protein that functions in genetic recombination as well as in transcriptional and translational control.	domain annotation not available for this species	34382753,882954,AAG06126,AAG06126.1,HimA,IHF-alpha,IHFA_PSEAE,Integration host factor subunit alpha,Integration host factor, alpha subunit,NC_002516.2,NP_251428,NP_251428.1,NZ_QZGE01000011.1,PA2738,Q51472,WP_003090661.1,himA,ihfA,integration host factor, alpha subunit,pae:PA2738
himD	208964.PA3161	Integration host factor subunit beta; This protein is one of the two subunits of integration host factor, a specific DNA-binding protein that functions in genetic recombination as well as in transcriptional and translational control. ; Belongs to the bacterial histone-like protein family.	domain annotation not available for this species	34383069,882561,AAG06549,AAG06549.1,HimD,IHF-beta,IHFB_PSEAE,Integration host factor beta subunit,Integration host factor subunit beta,NC_002516.2,NP_251851,NP_251851.1,NZ_QZGE01000023.1,PA3161,Q51473,WP_003091441.1,himD,ihfB,integration host factor beta subunit,pae:PA3161
hutC	208964.PA5105	Histidine utilization repressor; Repressor which binds to the hutP region in the histidine utilization (hut) operon. It blocks the expression of all the hut genes in the absence of inducer (By similarity).	domain annotation not available for this species	883034,AAG08490,AAG08490.1,GntR family transcriptional regulator, histidine utilization repressor,HUTC_PSEAE,Histidine utilization repressor,Histidine utilization repressor HutC,HutC,NC_002516.2,NP_253792,NP_253792.1,NZ_QZGE01000002.1,PA5105,Q9HU78,WP_003095970.1,histidine utilization repressor HutC,hutC,pae:PA5105
iciA	208964.PA4363	HTH-type transcriptional regulator ArgP; Controls the transcription of genes involved in arginine and lysine metabolism; Belongs to the LysR transcriptional regulatory family.	domain annotation not available for this species	881413,AAG07751,AAG07751.1,ARGP_PSEAE,Chromosome replication initiation inhibitor protein,HTH-type transcriptional regulator ArgP,IciA,Inhibitor of chromosome initiation IciA,LysR family transcriptional regulator, chromosome initiation inhibitor,NC_002516.2,NP_253053,NP_253053.1,NZ_QZGE01000004.1,PA4363,Q9HW38,WP_003120877.1,argP,iciA,inhibitor of chromosome initiation IciA,pae:PA4363
irlR	208964.PA4885	Two-component response regulator; Product name confidence: Class 2 (High similarity to functionally studied protein)	domain annotation not available for this species	877996,AAG08270,AAG08270.1,IrlR,NC_002516.2,NP_253572,NP_253572.1,NZ_QZGE01000002.1,PA4885,Q9HUS8,Q9HUS8_PSEAE,Two-component response regulator,Two-component system, OmpR family, copper resistance phosphate regulon response regulator CusR,WP_003095515.1,irlR,pae:PA4885,two-component response regulator
iscR	208964.PA3815	HTH-type transcriptional regulator IscR; Regulates the transcription of several operons and genes involved in the biogenesis of Fe-S clusters and Fe-S-containing proteins.	domain annotation not available for this species	879919,AAG07202,AAG07202.1,HTH-type transcriptional regulator,HTH-type transcriptional regulator IscR,IscR,NC_002516.2,NP_252504,NP_252504.1,NZ_QZGE01000001.1,PA3815,Q9HXI7,Q9HXI7_PSEAE,Rrf2 family transcriptional regulator, iron-sulfur cluster assembly transcription factor,WP_003092836.1,iscR,pae:PA3815
kdpE	208964.PA1637	Two-component response regulator KdpE; Product name confidence: Class 2 (High similarity to functionally studied protein)	domain annotation not available for this species	883014,AAG05026,AAG05026.1,KdpE,NC_002516.2,NP_250328,NP_250328.1,NZ_QZGE01000003.1,PA1637,Q9I388,Q9I388_PSEAE,Two-component response regulator KdpE,Two-component system, OmpR family, KDP operon response regulator KdpE,WP_003114598.1,kdpE,pae:PA1637,two-component response regulator KdpE
lasR	208964.PA1430	Transcriptional activator protein LasR; Transcriptional activator of elastase structural gene (LasB). Binds to the PAI autoinducer; Belongs to the autoinducer-regulated transcriptional regulatory protein family.	domain annotation not available for this species	2UV0,3IX3,3IX4,3IX8,3JPU,4NG2,6D6A,6D6B,6D6C,6D6D,6D6L,6D6M,6D6N,6D6O,6D6P,6MWH,6MWL,6MWW,6MWZ,881789,AAG04819,AAG04819.1,LASR_PSEAE,LasR,LuxR family transcriptional regulator, quorum-sensing system regulator LasR,NC_002516.2,NP_250121,NP_250121.1,NZ_QZGE01000005.1,P25084,PA1430,Q51475,Q51476,Transcriptional activator protein LasR,Transcriptional regulator LasR,WP_003082999.1,lasR,pae:PA1430,tran…
lexA	208964.PA3007	LexA repressor; Represses a number of genes involved in the response to DNA damage (SOS response), including recA and lexA. In the presence of single-stranded DNA, RecA interacts with LexA causing an autocatalytic cleavage which disrupts the DNA-binding part of LexA, leading to derepression of the SOS regulon and eventually DNA repair.	domain annotation not available for this species	3.4.21.88,879875,AAG06395,AAG06395.1,EC 3.4.21.88,LEXA_PSEAE,LexA,LexA repressor,NC_002516.2,NP_251697,NP_251697.1,NZ_QZGE01000009.1,P37452,PA3007,Repressor LexA,Repressor protein LexA,WP_003091196.1,lexA,pae:PA3007,repressor protein LexA
metR	208964.PA3587	Transcriptional regulator MetR; Product name confidence: Class 2 (High similarity to functionally studied protein); Belongs to the LysR transcriptional regulatory family.	domain annotation not available for this species	880220,AAG06975,AAG06975.1,LysR family transcriptional regulator, regulator for metE and metH,MetR,NC_002516.2,NP_252277,NP_252277.1,NZ_QZGE01000001.1,PA3587,Q9HY39,Q9HY39_PSEAE,Transcriptional regulator MetR,WP_003092181.1,metR,pae:PA3587,transcriptional regulator MetR
mexR	208964.PA0424	Multidrug resistance operon repressor; Repressor of the mexAB-oprM multidrug resistance operon. Also represses its own expression. Many variants lead to increased expression of the mexAB-oprM operon.	domain annotation not available for this species	1LNW,3ECH,3MEX,4ZZL,877857,AAG03813,AAG03813.1,MEXR_PSEAE,MarR family transcriptional regulator, repressor of the mexAB-oprM multidrug resistance operon,MexR,Multidrug resistance operon repressor,Multidrug resistance operon repressor MexR,NC_002516.2,NP_249115,NP_249115.1,NZ_QZGE01000016.1,P52003,PA0424,Q5EEX3,Q5EEX4,Q5EEX5,Q83UE4,WP_003114897.1,mexR,multidrug resistance operon repressor MexR,pae…
mifR	208964.PA5511	MifR; Product name confidence: Class 1: Function experimentally demonstrated in P. aeruginosa	domain annotation not available for this species	878064,AAG08896,AAG08896.1,DNA-binding response regulator MifR,MifR,NC_002516.2,NP_254198,NP_254198.1,NZ_QZGE01000012.1,PA5511,Q9HT62,Q9HT62_PSEAE,Two-component system, NtrC family, C4-dicarboxylate transport response regulator DctD,WP_003099712.1,mifR,pae:PA5511
mmsR	208964.PA3571	MmsAB operon regulatory protein; Regulatory protein for the mmsAB operon. Activates the transcription of the mmsAB genes.	domain annotation not available for this species	878815,AAG06959,AAG06959.1,MMSR_PSEAE,MmsAB operon regulatory protein,MmsR,NC_002516.2,NP_252261,NP_252261.1,NZ_QZGE01000001.1,P28809,PA3571,Transcriptional regulator MmsR,WP_003122160.1,mmsR,pae:PA3571,transcriptional regulator MmsR
mraZ	208964.PA4421	Transcriptional regulator MraZ; Product name confidence: Class 4 (Homologs of previously reported genes of unknown function, or no similarity to any previously reported sequences); Belongs to the MraZ family.	domain annotation not available for this species	881255,AAG07809,AAG07809.1,Cell division protein MraZ,Conserved hypothetical protein,MRAZ_PSEAE,MraZ protein,NC_002516.2,NP_253111,NP_253111.1,NZ_QZGE01000004.1,PA4421,Q9HVZ4,Transcriptional regulator MraZ,WP_003103101.1,conserved hypothetical protein,mraZ,pae:PA4421
mtlR	208964.PA2337	Transcriptional regulator MtlR; Product name confidence: Class 2 (High similarity to functionally studied protein)	domain annotation not available for this species	883068,AAG05725,AAG05725.1,MtlR,NC_002516.2,NP_251027,NP_251027.1,NZ_QZGE01000021.1,PA2337,Q9I1E1,Q9I1E1_PSEAE,Transcriptional regulator MtlR,WP_003089438.1,mtlR,pae:PA2337,transcriptional regulator MtlR
mvfR	208964.PA1003	Multiple virulence factor regulator MvfR; Transcription regulator that plays a critical role in virulence by positively regulating the expression of multiple quorum sensing (QS)-regulated virulence factors, genes involved in protein secretion, translation, response to oxidative stress and the phnAB operon . At the stationary phase, negatively autoregulates its function through cleavage and transl…	domain annotation not available for this species	6B8A,6Q7U,6Q7V,6Q7W,879994,AAG04392,AAG04392.1,LysR family transcriptional regulator, quorum-sensing system regulator MvfR,MVFR_PSEAE,Multiple virulence factor regulator MvfR,MvfR,NC_002516.2,NP_249694,NP_249694.1,NZ_QZGE01000006.1,PA100,PA1003,Q9I4X0,Transcriptional regulator MvfR,WP_003108614.1,mvfR,pae:PA1003
nalC	208964.PA3721	NalC; Product name confidence: Class 1: Function experimentally demonstrated in P. aeruginosa.	domain annotation not available for this species	880362,AAG07108,AAG07108.1,NC_002516.2,NP_252410,NP_252410.1,NZ_QZGE01000001.1,NalC,PA3721,Q9HXS0,Q9HXS0_PSEAE,TetR/AcrR family transcriptional regulator, transcriptional repressor NalC,Transcriptional regulator,WP_003113837.1,nalC,pae:PA3721
nalD	208964.PA3574	NalD; Product name confidence: Class 1: Function experimentally demonstrated in P. aeruginosa.	domain annotation not available for this species	5DAJ,5H9T,880183,AAG06962,AAG06962.1,NC_002516.2,NP_252264,NP_252264.1,NZ_QZGE01000001.1,NalD,PA3574,Q9HY46,Q9HY46_PSEAE,TetR/AcrR family transcriptional regulator, repressor of the mexAB-oprM multidrug resistance operon,Transcriptional regulator,WP_003092152.1,nalD,pae:PA3574
narL	208964.PA3879	Two-component response regulator NarL; Product name confidence: Class 2 (High similarity to functionally studied protein)	domain annotation not available for this species	878838,AAG07266,AAG07266.1,NC_002516.2,NP_252568,NP_252568.1,NZ_QZGE01000001.1,NarL,PA3879,Q9HXD3,Q9HXD3_PSEAE,Transcriptional regulator NarL,Two-component response regulator NarL,Two-component system, NarL family, nitrate/nitrite response regulator NarL,WP_003092968.1,narL,pae:PA3879,two-component response regulator NarL
nfxB	208964.PA4600	HTH-type transcriptional regulator NfxB; Confers resistance to guinolones. May negatively regulate the expression of genes that are associated with cell permeability to drugs.	domain annotation not available for this species	881079,AAG07988,AAG07988.1,HTH-type transcriptional regulator NfxB,NC_002516.2,NFXB_PSEAE,NP_253290,NP_253290.1,NZ_QZGE01000004.1,NfxB,P32265,PA4600,TetR/AcrR family transcriptional regulator, mexCD-oprJ operon repressor,Transcriptional regulator NfxB,WP_003094842.1,nfxB,pae:PA4600,transcriptional regulator NfxB
nirQ	208964.PA0520	Denitrification regulatory protein NirQ; Activator of nitrite and nitric oxide reductases.	domain annotation not available for this species	882214,AAG03909,AAG03909.1,Denitrification regulatory protein NirQ,NC_002516.2,NIRQ_PSEAE,NP_249211,NP_249211.1,NZ_QZGE01000010.1,NirQ,Nitric oxide reductase NorQ protein,PA0520,Q51481,Regulatory protein NirQ,WP_003113240.1,nirQ,pae:PA0520,regulatory protein NirQ
nmoR	208964.PA4203	HTH-type transcriptional regulator NmoR; Represses its own transcription and the expression of nmoA, a nitronate monooxygenase. The nmoA-nmoR intergenic region is the sole direct binding site of NmoR across the P.aeruginosa PAO1 genome. Other genes seem also to be under negative control of NmoR, especially PA1225 and the hemO gene; Belongs to the LysR transcriptional regulatory family.	domain annotation not available for this species	880443,AAG07590,AAG07590.1,HTH-type transcriptional regulator NmoR,NC_002516.2,NMOR_PSEAE,NP_252892,NP_252892.1,NZ_QZGE01000013.1,PA4203,Probable transcriptional regulator,Q9HWH8,Transcriptional regulator,WP_003114724.1,nmoR,pae:PA4203,probable transcriptional regulator
nosR	208964.PA3391	Regulatory protein NosR; Transcriptional activator of the nitrous-oxide reductase gene NosZ.	domain annotation not available for this species	879823,AAG06779,AAG06779.1,NC_002516.2,NOSR_PSEAE,NP_252081,NP_252081.1,NZ_QZGE01000017.1,NosR,NosR/NirI family transcriptional regulator, nitrous oxide reductase regulator,PA3391,Q9HYL3,Regulatory protein NosR,WP_004345196.1,nosR,pae:PA3391,regulatory protein NosR
nrdR	208964.PA4057	Transcriptional repressor NrdR; Negatively regulates transcription of bacterial ribonucleotide reductase nrd genes and operons by binding to NrdR- boxes; Belongs to the NrdR family.	domain annotation not available for this species	879080,AAG07444,AAG07444.1,NC_002516.2,NP_252746,NP_252746.1,NRDR_PSEAE,NZ_QZGE01000013.1,NrdR,PA405,PA4057,Q9HWX1,Transcriptional regulator NrdR,Transcriptional repressor NrdR,WP_003107181.1,nrdR,pae:PA4057
ntrC	208964.PA5125	DNA-binding transcriptional regulator NtrC; Member of the two-component regulatory system NtrB/NtrC, which controls expression of the nitrogen-regulated (ntr) genes in response to nitrogen limitation. Phosphorylated NtrC binds directly to DNA and stimulates the formation of open promoter-sigma54-RNA polymerase complexes.	domain annotation not available for this species	877699,AAG08510,AAG08510.1,DNA-binding transcriptional regulator NtrC,NC_002516.2,NP_253812,NP_253812.1,NZ_QZGE01000002.1,Nitrogen regulation protein NR(I),NtrC,PA5125,Q9HU59,Q9HU59_PSEAE,Two-component response regulator NtrC,Two-component system, NtrC family, nitrogen regulation response regulator GlnG,WP_003104661.1,ntrC,pae:PA5125,two-component response regulator NtrC
nusA	208964.PA4745	Transcription termination/antitermination protein NusA; Participates in both transcription termination and antitermination.	domain annotation not available for this species	881696,AAG08131,AAG08131.1,N utilization substance protein A,NC_002516.2,NP_253433,NP_253433.1,NZ_QZGE01000018.1,NusA,PA4745,Q9HV54,Q9HV54_PSEAE,Transcription elongation factor NusA,Transcription termination/antitermination protein NusA,WP_003095192.1,nusA,pae:PA4745
nusB	208964.PA4052	Transcription antitermination protein NusB; Involved in transcription antitermination. Required for transcription of ribosomal RNA (rRNA) genes. Binds specifically to the boxA antiterminator sequence of the ribosomal RNA (rrn) operons.	domain annotation not available for this species	878643,AAG07439,AAG07439.1,Antitermination factor NusB,NC_002516.2,NP_252741,NP_252741.1,NUSB_PSEAE,NZ_QZGE01000013.1,NusB,NusB protein,PA4052,Q9HWX6,Transcription antitermination protein NusB,WP_003093308.1,nusB,pae:PA4052
nusG	208964.PA4275	Transcription termination/antitermination protein NusG; Participates in transcription elongation, termination and antitermination.	domain annotation not available for this species	881693,AAG07663,AAG07663.1,NC_002516.2,NP_252965,NP_252965.1,NUSG_PSEAE,NZ_QZGE01000028.1,NusG,PA4275,Q9HWC4,Transcription antitermination protein NusG,Transcription termination/antitermination protein NusG,WP_003108028.1,nusG,pae:PA4275,transcription antitermination protein NusG
oruR	208964.PA0831	Ornithine utilization regulator; Probably activates the ArgJ gene that encodes ornithine acetyltransferase. Binds to its own promoter-operator region. Probably binds ornithine.	domain annotation not available for this species	878384,AAG04220,AAG04220.1,NC_002516.2,NP_249522,NP_249522.1,NZ_QZGE01000007.1,ORUR_PSEAE,Ornithine utilization regulator,Ornithine utilization transcriptional regulator OruR,OruR,P72171,PA0831,Transcriptional regulator OruR,WP_003114220.1,oruR,pae:PA0831,transcriptional regulator OruR
oxyR	208964.PA5344	OxyR; Product name confidence: Class 1: Function experimentally demonstrated in P. aeruginosa; Belongs to the LysR transcriptional regulatory family.	domain annotation not available for this species	4X6G,4XWS,4Y0M,878254,AAG08729,AAG08729.1,LysR family transcriptional regulator, hydrogen peroxide-inducible genes activator,NC_002516.2,NP_254031,NP_254031.1,NZ_QZGE01000020.1,OxyR,PA5344,Q9HTL4,Q9HTL4_PSEAE,Transcriptional regulator,WP_003096622.1,oxyR,pae:PA5344
parR	208964.PA1799	Two-component response regulator, ParR; Product name confidence: Class 1: Function experimentally demonstrated in P. aeruginosa	domain annotation not available for this species	878354,AAG05188,AAG05188.1,NC_002516.2,NP_250490,NP_250490.1,NZ_QZGE01000003.1,PA1799,ParR,Q9I2U3,Q9I2U3_PSEAE,Two-component response regulator ParR,Two-component response regulator, ParR,Two-component system, OmpR family, response regulator ParR,WP_003098126.1,pae:PA1799,parR,two-component response regulator, ParR
pcaQ	208964.PA0152	Transcriptional regulator PcaQ; Product name confidence: Class 2 (High similarity to functionally studied protein); Belongs to the LysR transcriptional regulatory family.	domain annotation not available for this species	878518,AAG03542,AAG03542.1,LysR family transcriptional regulator, pca operon transcriptional activator,NC_002516.2,NP_248842,NP_248842.1,PA0152,PcaQ,Q9I6Y0,Q9I6Y0_PSEAE,Transcriptional regulator PcaQ,WP_003118580.1,pae:PA0152,pcaQ,transcriptional regulator PcaQ
pchR	208964.PA4227	Regulatory protein PchR; Positive activator of the genes for pyochelin and ferripyochelin receptors.	domain annotation not available for this species	880049,AAG07615,AAG07615.1,NC_002516.2,NP_252917,NP_252917.1,NZ_QZGE01000028.1,P40883,PA4227,PCHR_PSEAE,PchR,Regulatory protein PchR,Transcriptional regulator PchR,WP_003106955.1,pae:PA4227,pchR,transcriptional regulator PchR
pfeR	208964.PA2686	Transcriptional activator protein PfeR; Member of the two-component regulatory system PfeR/PfeS. Activates expression of the ferric enterobactin receptor.	domain annotation not available for this species	882764,AAG06074,AAG06074.1,NC_002516.2,NP_251376,NP_251376.1,NZ_QZGE01000008.1,PA2686,PFER_PSEAE,PfeR,Q04803,Transcriptional activator protein PfeR,Two-component response regulator PfeR,Two-component system, OmpR family, response regulator PfeR,WP_010895629.1,pae:PA2686,pfeR,two-component response regulator PfeR
phhR	208964.PA0873	Transcriptional regulator PhhR; Product name confidence: Class 1 (Function experimentally demonstrated in P. aeruginosa)	domain annotation not available for this species	878408,AAG04262,AAG04262.1,NC_002516.2,NP_249564,NP_249564.1,NZ_QZGE01000007.1,PA0873,PhhR,Q9I572,Q9I572_PSEAE,Transcriptional regulator PhhR,Transcriptional regulator of aroF, aroG, tyrA and aromatic amino acid transport,WP_003114242.1,pae:PA0873,phhR,transcriptional regulator PhhR
phoB	208964.PA5360	Phosphate regulon transcriptional regulatory protein PhoB; This protein is a positive regulator for the phosphate regulon. Transcription of this operon is positively regulated by PhoB and PhoR when phosphate is limited.	domain annotation not available for this species	878438,AAG08745,AAG08745.1,NC_002516.2,NP_254047,NP_254047.1,NZ_QZGE01000020.1,P23620,PA5360,PHOB_PSEAE,PhoB,Phosphate regulon transcriptional regulatory protein PhoB,Two-component response regulator PhoB,Two-component system, OmpR family, phosphate regulon response regulator PhoB,WP_003096653.1,pae:PA5360,phoB,two-component response regulator PhoB
phoP	208964.PA1179	Two-component response regulator PhoP; Product name confidence: Class 1 (Function experimentally demonstrated in P. aeruginosa)	domain annotation not available for this species	879194,AAG04568,AAG04568.1,NC_002516.2,NP_249870,NP_249870.1,NZ_QZGE01000006.1,PA1179,PhoP,Q9I4F9,Q9I4F9_PSEAE,Two-component response regulator PhoP,Two-component system, OmpR family, response regulator PhoP,WP_003082436.1,pae:PA1179,phoP,two-component response regulator PhoP
pilR	208964.PA4547	Type 4 fimbriae expression regulatory protein PilR; Member of the two-component regulatory system PilS/PilR that regulates the expression of type 4 fimbriae. When activated by PilS it acts in conjunction with sigma-54 as a transcriptional activator.	domain annotation not available for this species	877622,AAG07935,AAG07935.1,NC_002516.2,NP_253237,NP_253237.1,NZ_QZGE01000004.1,PA4547,PILR_PSEAE,PilR,Q00934,Q9HVN2,Two-component response regulator PilR,Two-component system, NtrC family, response regulator PilR,Type 4 fimbriae expression regulatory protein PilR,WP_003094694.1,pae:PA4547,pilR,two-component response regulator PilR
pmpR	208964.PA0964	Transcriptional regulatory protein PmpR; Involved in regulation of the quinolone signal (PQS) system and of pyocyanine production. Negatively regulates the quorum-sensing response regulator pqsR of the PQS system by binding to its promoter region; Belongs to the TACO1 family.	domain annotation not available for this species	882153,AAG04353,AAG04353.1,NC_002516.2,NP_249655,NP_249655.1,NZ_QZGE01000007.1,PA0964,PMPR_PSEAE,PmpR,Q51423,Transcriptional regulator PmpR,Transcriptional regulatory protein PmpR,WP_003086107.1,pae:PA0964,pmpR,pqsR-mediated PQS regulator, PmpR
pmrA	208964.PA4776	PmrA: two-component regulator system response regulator PmrA; Product name confidence: Class 1 (Function experimentally demonstrated in P. aeruginosa)	domain annotation not available for this species	881834,AAG08162,AAG08162.1,NC_002516.2,NP_253464,NP_253464.1,NZ_QZGE01000018.1,PA4776,PmrA,PmrA: two-component regulator system response regulator PmrA,Q9HV32,Q9HV32_PSEAE,Two-component regulator system response regulator PmrA,Two-component system, OmpR family, response regulator QseB,WP_003102236.1,pae:PA4776,pmrA
pprB	208964.PA4296	Two-component response regulator PprB; Member of the two-component regulatory system PprA/PprB involved in biofilm formation by controlling the expression of many related genes including type IVb pili major subunit flp pilin, adhesin bapA or cupE fimbriae (PubMed:19151143, PubMed:23209420, PubMed:21091863, PubMed:31492668). Modulates also quorum-sensing signal production acting on both negative a…	domain annotation not available for this species	881658,AAG07684,AAG07684.1,NC_002516.2,NP_252986,NP_252986.1,NZ_QZGE01000034.1,PA429,PA4296,PPRB_PSEAE,PprB,Q9HWA4,Two-component response regulator PprB,Two-component response regulator, PprB,WP_003114985.1,pae:PA4296,pprB,two-component response regulator, PprB
prtN	208964.PA0610	Transcription regulatory protein PrtN; Activates pyocin genes, probably by binding to the sequences conserved in their 5' non-coding regions (P box).	domain annotation not available for this species	877720,AAG03999,AAG03999.1,NC_002516.2,NP_249301,NP_249301.1,NZ_QZGE01000010.1,PA0610,PRTN_PSEAE,PrtN,Pyocin activator protein,Q06552,Transcription regulatory protein PrtN,Transcriptional regulator PrtN,WP_003113203.1,pae:PA0610,prtN,transcriptional regulator PrtN
prtR	208964.PA0611	HTH-type transcriptional regulator PrtR; Represses the promoter activity of the prtN gene.	domain annotation not available for this species	879679,AAG04000,AAG04000.1,HTH-type transcriptional regulator PrtR,NC_002516.2,NP_249302,NP_249302.1,NZ_QZGE01000010.1,PA0611,PRTR_PSEAE,PrtR,Pyocin repressor protein,Q06553,Transcriptional regulator PrtR,WP_003113202.1,pae:PA0611,prtR,transcriptional regulator PrtR
pruR	208964.PA0780	Proline utilization regulator; Product name confidence: Class 1 (Function experimentally demonstrated in P. aeruginosa)	domain annotation not available for this species	880836,AAG04169,AAG04169.1,NC_002516.2,NP_249471,NP_249471.1,NZ_QZGE01000007.1,PA0780,Proline utilization regulator,PruR,Q9I5F8,Q9I5F8_PSEAE,WP_003085585.1,pae:PA0780,proline utilization regulator,pruR
psrA	208964.PA3006	Transcriptional regulator PsrA; Product name confidence: Class 1 (Function experimentally demonstrated in P. aeruginosa)	domain annotation not available for this species	2FBQ,879874,AAG06394,AAG06394.1,NC_002516.2,NP_251696,NP_251696.1,NZ_QZGE01000009.1,PA3006,PsrA,Q9HZJ9,Q9HZJ9_PSEAE,Transcriptional regulator PsrA,WP_003091195.1,pae:PA3006,psrA,transcriptional regulator PsrA
ptxR	208964.PA2258	HTH-type transcriptional regulator PtxR; Transcriptional activator of the toxA (exotoxin) and regA genes.	domain annotation not available for this species	878030,AAG05646,AAG05646.1,HTH-type transcriptional regulator PtxR,NC_002516.2,NP_250948,NP_250948.1,NZ_QZGE01000014.1,P72131,PA2258,PTXR_PSEAE,PtxR,Q9R7G8,Transcriptional regulator PtxR,WP_003089264.1,pae:PA2258,ptxR,transcriptional regulator PtxR
ptxS	208964.PA2259	Transcriptional regulator PtxS; Product name confidence: Class 1 (Function experimentally demonstrated in P. aeruginosa)	domain annotation not available for this species	877811,AAG05647,AAG05647.1,G3XD97,G3XD97_PSEAE,LacI family transcriptional regulator, kdg operon repressor,NC_002516.2,NP_250949,NP_250949.1,NZ_QZGE01000014.1,PA2259,PtxS,Transcriptional regulator PtxS,WP_003113738.1,pae:PA2259,ptxS,transcriptional regulator PtxS
putA	208964.PA0782	Delta-1-pyrroline-5-carboxylate dehydrogenase; Oxidizes proline to glutamate for use as a carbon and nitrogen source; In the C-terminal section; belongs to the aldehyde dehydrogenase family.	domain annotation not available for this species	1.2.1.88,1.5.5.2,878503,AAG04171,AAG04171.1,Bifunctional proline dehydrogenase/pyrroline-5-carboxylate dehydrogenase,Bifunctional protein PutA,Delta-1-pyrroline-5-carboxylate dehydrogenase,EC 1.2.1.88,EC 1.5.5.2,L-glutamate gamma-semialdehyde dehydrogenase,NC_002516.2,NP_249473,NP_249473.1,NZ_QZGE01000007.1,P5C dehydrogenase,PA0782,Proline dehydrogenase,Proline dehydrogenase PutA,Proline oxidase,…
pvdS	208964.PA2426	Sigma factor PvdS; Product name confidence: Class 1 (Function experimentally demonstrated in P. aeruginosa); Belongs to the sigma-70 factor family. ECF subfamily.	domain annotation not available for this species	882839,AAG05814,AAG05814.1,Extracytoplasmic-function sigma-70 factor,G3XCV1,G3XCV1_PSEAE,NC_002516.2,NP_251116,NP_251116.1,NZ_QZGE01000027.1,PA2426,PvdS,Sigma factor PvdS,WP_003113068.1,pae:PA2426,pvdS,sigma factor PvdS
pyrR	208964.PA0403	Pyrimidine operon regulatory protein; Regulates the transcription of the pyrimidine nucleotide (pyr) operon in response to exogenous pyrimidines.	domain annotation not available for this species	2.4.2.9,878259,AAG03792,AAG03792.1,Bifunctional protein PyrR,Bifunctional pyrimidine regulatory protein PyrR/uracil phosphoribosyltransferase,EC 2.4.2.9,NC_002516.2,NP_249094,NP_249094.1,NZ_QZGE01000016.1,PA0403,PYRR_PSEAE,PyrR,Pyrimidine operon attenuation protein / uracil phosphoribosyltransferase,Pyrimidine operon regulatory protein,Q9X6W6,Transcriptional regulator PyrR,UPRTase,Uracil phosphor…
rbsR	208964.PA1949	Ribose operon repressor RbsR; Product name confidence: Class 2 (High similarity to functionally studied protein)	domain annotation not available for this species	877981,AAG05337,AAG05337.1,LacI family transcriptional regulator,NC_002516.2,NP_250639,NP_250639.1,NZ_QZGE01000030.1,PA1949,Q9I2F5,Q9I2F5_PSEAE,RbsR,Ribose operon repressor RbsR,WP_003119158.1,pae:PA1949,rbsR,ribose operon repressor RbsR
rhlR	208964.PA3477	Regulatory protein RhlR; Necessary for transcriptional activation of the rhlAB genes encoding the rhamnosyltransferase. It also functions as a transcriptional activator of elastase structural gene (lasB). Binds to autoinducer molecules BHL (N-butanoyl-L-homoserine lactone), and HHL (N-hexanoyl-L-homoserine lactone).	domain annotation not available for this species	878968,AAG06865,AAG06865.1,Elastase modulator,LuxR family transcriptional regulator, quorum-sensing system regulator RhlR,NC_002516.2,NP_252167,NP_252167.1,NZ_QZGE01000039.1,P54292,PA3477,Q9HYD2,RHLR_PSEAE,Regulatory protein RhlR,RhlR,Transcriptional regulator RhlR,WP_003119559.1,lasM,pae:PA3477,rhlR,transcriptional regulator RhlR,vsmR
rho	208964.PA5239	Transcription termination factor Rho; Facilitates transcription termination by a mechanism that involves Rho binding to the nascent RNA, activation of Rho's RNA- dependent ATPase activity, and release of the mRNA from the DNA template.	domain annotation not available for this species	3.6.4.-,880855,AAG08624,AAG08624.1,ATP-dependent helicase Rho,NC_002516.2,NP_253926,NP_253926.1,NZ_QZGE01000002.1,PA5239,Q9HTV1,RHO_PSEAE,Rho,Transcription termination factor Rho,WP_003096334.1,pae:PA5239,rho,transcription termination factor Rho
rocA1	208964.PA3948	Two-component response regulator RocA1; Class 1: Function experimentally demonstrated in P. aeruginosa	domain annotation not available for this species	878843,AAG07335,AAG07335.1,NC_002516.2,NP_252637,NP_252637.1,NZ_QZGE01000001.1,PA394,PA3948,Q9HX68,Q9HX68_PSEAE,RocA1,Two-component response regulator RocA1,Two-component system, NarL family, response regulator EvgA,WP_003106011.1,pae:PA3948,rocA1,two-component response regulator RocA1
rpoD	208964.PA0576	RNA polymerase sigma factor RpoD; Sigma factors are initiation factors that promote the attachment of RNA polymerase to specific initiation sites and are then released. This sigma factor is the primary sigma factor during exponential growth.	domain annotation not available for this species	882038,AAG03965,AAG03965.1,NC_002516.2,NP_249267,NP_249267.1,NZ_QZGE01000010.1,P26480,PA0576,RNA polymerase primary sigma factor,RNA polymerase sigma factor RpoD,RPOD_PSEAE,RpoD,Sigma factor RpoD,Sigma-70,WP_003085035.1,pae:PA0576,rpoD,rpoDA,sigma factor RpoD
rpoH	208964.PA0376	RNA polymerase sigma factor RpoH; Sigma factors are initiation factors that promote the attachment of RNA polymerase to specific initiation sites and are then released. This sigma factor is involved in regulation of expression of heat shock genes.	domain annotation not available for this species	883126,AAG03765,AAG03765.1,NC_002516.2,NP_249067,NP_249067.1,NZ_QZGE01000016.1,P42378,PA0376,RNA polymerase sigma factor RpoH,RNA polymerase sigma-32 factor,RPOH_PSEAE,RpoH,Sigma factor RpoH,WP_003084510.1,pae:PA0376,rpoH,sigma factor RpoH
rpoN	208964.PA4462	RNA polymerase sigma-54 factor; Sigma factors are initiation factors that promote the attachment of RNA polymerase to specific initiation sites and are then released.	domain annotation not available for this species	881022,AAG07850,AAG07850.1,NC_002516.2,NP_253152,NP_253152.1,NZ_QZGE01000004.1,P49988,PA4462,RNA polymerase factor sigma-54,RNA polymerase sigma-54 factor,RP54_PSEAE,RpoN,WP_003094357.1,pae:PA4462,rpoN
rpoS	208964.PA3622	RNA polymerase sigma factor RpoS; Sigma factors are initiation factors that promote the attachment of RNA polymerase to specific initiation sites and are then released. This sigma factor is the master transcriptional regulator of the stationary phase and the general stress response.	domain annotation not available for this species	880421,AAG07010,AAG07010.1,NC_002516.2,NP_252312,NP_252312.1,NZ_QZGE01000001.1,P45684,PA3622,RNA polymerase nonessential primary-like sigma factor,RNA polymerase sigma factor RpoS,RPOS_PSEAE,RpoS,Sigma S,Sigma factor RpoS,Sigma-38,WP_003113871.1,pae:PA3622,rpoS,sigma factor RpoS
rtcR	208964.PA4581	Transcriptional regulator RtcR; Product name confidence: Class 2 (High similarity to functionally studied protein)	domain annotation not available for this species	880996,AAG07969,AAG07969.1,NC_002516.2,NP_253271,NP_253271.1,NZ_QZGE01000004.1,PA4581,Q9HVK3,Q9HVK3_PSEAE,RtcR,Transcriptional regulator RtcR,Transcriptional regulatory protein RtcR,WP_003112813.1,pae:PA4581,rtcR,transcriptional regulator RtcR
sigX	208964.PA1776	ECF sigma factor SigX; Product name confidence: Class 1 (Function experimentally demonstrated in P. aeruginosa); Belongs to the sigma-70 factor family. ECF subfamily.	domain annotation not available for this species	878527,AAG05165,AAG05165.1,ECF sigma factor SigX,NC_002516.2,NP_250467,NP_250467.1,PA1776,Q9I2W5,Q9I2W5_PSEAE,RNA polymerase sigma factor SigX,RNA polymerase sigma-70 factor, ECF subfamily,SigX,WP_003087834.1,pae:PA1776,sigX
soxR	208964.PA2273	Redox-sensitive transcriptional activator SoxR; Activates the transcription of the soxS gene which itself controls the superoxide response regulon. SoxR contains a 2Fe-2S iron- sulfur cluster that may act as a redox sensor system that recognizes superoxide. The variable redox state of the Fe-S cluster is employed in vivo to modulate the transcriptional activity of SoxR in response to specific typ…	domain annotation not available for this species	882298,AAG05661,AAG05661.1,MerR family transcriptional regulator, redox-sensitive transcriptional activator SoxR,NC_002516.2,NP_250963,NP_250963.1,NZ_QZGE01000014.1,PA2273,Q51506,Redox-sensitive transcriptional activator SoxR,SOXR_PSEAE,SoxR,WP_003089301.1,pae:PA2273,soxR
toxR	208964.PA0707	Exotoxin A regulatory protein; Positive regulation of toxA gene transcription.	domain annotation not available for this species	880684,AAG04096,AAG04096.1,Exotoxin A regulatory protein,NC_002516.2,NP_249398,NP_249398.1,NZ_QZGE01000025.1,P09852,PA0707,TOXR_PSEAE,ToxR,Transcriptional regulator ToxR,WP_010793844.1,pae:PA0707,regA,toxR,transcriptional regulator ToxR
trpI	208964.PA0037	HTH-type transcriptional regulator TrpI; Activates the expression of the trpBA genes, which encode the two tryptophan synthase subunits, and represses initiation at its own promoter. Acts by binding to two adjacent sites in the intergenic region. In the absence of the inducer indoleglycerol phosphate (InGP), TrpI binds to site I. In the presence of InGP, TrpI binds to site I and site II. Binding …	domain annotation not available for this species	883090,AAG03427,AAG03427.1,HTH-type transcriptional regulator TrpI,NC_002516.2,NP_248727,NP_248727.1,NZ_QZGE01000012.1,P11720,PA0037,Q9I795,TRPI_PSEAE,Transcriptional regulator TrpI,TrpBA operon transcriptional activator,TrpI,WP_003114633.1,pae:PA0037,transcriptional regulator TrpI,trpI
vfr	208964.PA0652	Cyclic AMP receptor-like protein; Can bind cyclic AMP. Is a global regulator of virulence factor expression and is required for exotoxin A and protease production.	domain annotation not available for this species	2OZ6,880744,AAG04041,AAG04041.1,CAMP-regulatory protein,CRP/FNR family transcriptional regulator, cyclic AMP receptor protein,Cyclic AMP receptor-like protein,NC_002516.2,NP_249343,NP_249343.1,NZ_QZGE01000010.1,P55222,PA0652,Transcriptional regulator Vfr,VFR_PSEAE,Vfr,WP_003085214.1,pae:PA0652,transcriptional regulator Vfr,vfr
vqsM	208964.PA2227	HTH-type transcriptional regulator VqsM; Transcriptional regulator involved in both the repression (at least 99 genes, such as mexR and algU) and in the activation (at least 203 genes, such as mvfR, rsaL, vqsR and rpoS) of regulatory or putative regulatory proteins which are implicated in quorum sensing, virulence and multidrug resistance.	domain annotation not available for this species	882297,AAG05615,AAG05615.1,AraC-type transcriptional regulator VqsM,HTH-type transcriptional regulator VqsM,NC_002516.2,NP_250917,NP_250917.1,NZ_QZGE01000014.1,PA222,PA2227,Q9I1P2,VQSM_PSEAE,Virulence and quorum sensing modulator protein,VqsM,WP_003113714.1,pae:PA2227,vqsM
vreI	208964.PA0675	ECF sigma factor, VreI; Product name confidence: Class 1: Function experimentally demonstrated in P. aeruginosa; Belongs to the sigma-70 factor family. ECF subfamily.	domain annotation not available for this species	878410,AAG04064,AAG04064.1,ECF sigma factor VreI,ECF sigma factor, VreI,NC_002516.2,NP_249366,NP_249366.1,NZ_QZGE01000025.1,PA0675,Q9I5P9,Q9I5P9_PSEAE,VreI,WP_003085329.1,pae:PA0675,vreI
xylS	208964.PA2519	Transcriptional regulator XylS; Product name confidence: Class 2 (High similarity to functionally studied protein)	domain annotation not available for this species	882893,AAG05907,AAG05907.1,NC_002516.2,NP_251209,NP_251209.1,NZ_QZGE01000008.1,PA2519,Q9I0W3,Q9I0W3_PSEAE,Transcriptional regulator XylS,WP_003109534.1,XylS,pae:PA2519,transcriptional regulator XylS,xylS

## Sheet: Suppl S2
Gene	Gene ID	Family
nd	PA0032	LysR
nd	PA0034	LuxR
osaR	PA0056	LysR
nd	PA0120	GntR
hypo protein	PA0121	GntR
nd	PA0123	LysR
nd	PA0149	RNA polymerase sigma factor 70
nd	PA0159	LysR
nd	PA0163	AraC
nd	PA0167	TetR
nd	PA0181	LysR
nd	PA0191	LysR
nd	PA0207	LysR
mdcR	PA0217	LysR
nd	PA0218	LysR
nd	PA0233	LysR
pip	PA0243	TetR
pobR	PA0248	AraC
hudR	PA0253	Mar
nd	PA0268	GntR
nd	PA0272	LysR
nd	PA0275	Crp
nd	PA0306	AraC
laoR	PA0367	TetR
nd	PA0436	TetR
gcdR	PA0448	LysR
fiul	PA0472	Sigma-70 region 2
nd	PA0475	TetR
nd	PA0477	LysR
nd	PA0479	LysR
nd	PA0491	LysR
nd	PA0528	LysR
nd	PA0564	AraC
agtR	PA0601	LuxR
nd	PA0701	LysR
nd	PA0708	LysR
nd	PA0739	LysR
nd	PA0756	OmpR/PhoB-type DNA-binding domain
nd	PA0784	LysR
nd	PA0791	AraC
pmiR	PA0797	GntR
nd	PA0815	LysR
nd	PA0816	LysR
nd	PA0828	TetR
nd	PA0839	TetR
nd	PA0864	AraC
nd	PA0876	LysR
nd	PA0877	LysR
pirR	PA0929	OmpR/PhoB-type DNA-binding domain
nd	PA0942	MarR
nd	PA1067	LysR
nd	PA1109	AraC
nd	PA1128	LysR
nd	PA1138	LysR
nd	PA1141	LysR
nd	PA1142	GntR
nd	PA1145	LysR
nd	PA1157	OmpR/PhoB-type DNA-binding domain
nd	PA1182	AraC
nd	PA1184	LysR
ddaR	PA1196	RNA polymerase sigma factor 54
nd	PA1201	LysR
nd	PA1223	LysR
nd	PA1226	TetR
yeaM	PA1229	AraC
nd	PA1235	AraC
nd	PA1241	TetR
ihpR	PA1261	AraC
nd	PA1264	LysR
nd	PA1269	GntR
nd	PA1283	TetR
nd	PA1290	TetR
hxul	PA1300	RNA polymerase sigma factor 70
nd	PA1309	LysR
nd	PA1312	LysR
nd	PA1315	TetR
nd	PA1328	LysR
aauR	PA1335	RNA polymerase sigma factor 54
nd	PA1351	RNA polymerase sigma factor 70
nd	PA1363	RNA polymerase sigma factor 70
nd	PA1380	AraC
nd	PA1397	LuxR
nd	PA1399	LysR
nd	PA1403	TetR
ynej	PA1413	LysR
nd	PA1437	OmpR/PhoB-type DNA-binding domain
nd	PA1490	DeoR
nd	PA1504	TetR
ugmR	PA1520	GntR
nd	PA1526	GntR
nd	PA1539	TetR
nd	PA1570	LysR
nd	PA1599	AraC
nd	PA1619	AraC
nd	PA1627	GntR
sfa2	PA1663	RNA polymerase sigma factor
nd	PA1738	LysR
nd	PA1759	LuxR
nd	PA1760	LuxR
nd	PA1826	LysR
nd	PA1836	TetR
nd	PA1850	AraC
nd	PA1853	LysR
nd	PA1859	LysR
nd	PA1864	TetR
nd	PA1945	RNA polymerase sigma factor 54
nd	PA1961	LysR
hbcR	PA2005	RNA polymerase sigma factor 54
mexZ	PA2020	TetR
yjiR	PA2032	GntR
cmrA	PA2047	AraC
nd	PA2050	RNA polymerase sigma factor 70
nd	PA2056	LysR
otsR	PA2076	LysR
nd	PA2093	RNA polymerase sigma factor 70
nd	PA2096	AraC
nd	PA2100	GntR
nd	PA2115	LysR
bsrA	PA2121	LysR
nd	PA2123	LysR
nd	PA2196	TetR
nd	PA2206	LysR
oprR	PA2220	LysR
nd	PA2267	LysR
nd	PA2270	TetR
nd	PA2276	AraC
nd	PA2281	AraC
nd	PA2299	GntR
nd	PA2316	LysR
nd	PA2332	AraC
nd	PA2334	LysR
sfnR1	PA2354	RNA polymerase sigma factor 54
sfnR2	PA2359	RNA polymerase sigma factor 54
nd	PA2376	LuxR
nd	PA2383	LysR
nd	PA2417	LysR
nd	PA2447	LysR
gcsR	PA2449	RNA polymerase sigma factor 54
nd	PA2469	LysR
dsbR	PA2479	OmpR/PhoB-type DNA-binding domain
nd	PA2484	TetR
nd	PA2488	AraC
nd	PA2489	AraC
nd	PA2497	LysR
antR	PA2511	AraC
nd	PA2534	LysR
nd	PA2547	LysR
nd	PA2551	LysR
nd	PA2556	AraC
nd	PA2588	AraC
nd	PA2601	LysR
bqsR	PA2657	OmpR/PhoB-type DNA-binding domain
fhpR	PA2665	RNA polymerase sigma factor 54
nd	PA2681	LysR
nd	PA2696	AraC
nd	PA2704	AraC
nd	PA2758	AraC
nd	PA2766	TetR
nd	PA2802	GntR
nd	PA2834	LysR
nd	PA2838	LysR
nd	PA2846	LysR
nd	PA2848	LysR
nd	PA2877	LysR
hpkR	PA2879	LysR
sbrI	PA2896	RNA polymerase sigma factor 70
nd	PA2897	GntR
atvR	PA2899	LuxR
nd	PA2917	AraC
nd	PA2921	LysR
nd	PA2930	LysR
nd	PA2957	TetR
nd	PA3027	AraC
nd	PA3034	TetR
rocA2	PA3045	LuxR
cprR	PA3077	OmpR/PhoB-type DNA-binding domain
nd	PA3094	AraC
yibl	PA3122	LysR
nd	PA3124	LysR
sawR	PA3133	TetR
nd	PA3135	LysR
cpxR	PA3204	OmpR/PhoB-type DNA-binding domain
nd	PA3215	AraC
nd	PA3220	AraC
nd	PA3225	LysR
nd	PA3249	GntR
nd	PA3269	AraC
nd	PA3285	RNA polymerase sigma factor 70
nd	PA3321	LysR
nd	PA3341	MarR
phnF	PA3381	GntR
nd	PA3398	LysR
hasI	PA3410	RNA polymerase sigma factor 70
nd	PA3420	LuxR
nd	PA3423	AraC
ywbl	PA3433	LysR
nd	PA3565	LysR
nd	PA3594	LysR
gfnR	PA3630	LysR
mexL	PA3678	TetR
nd	PA3699	TetR
nd	PA3711	LysR
nd	PA3714	LuxR
nagR	PA3757	GntR
nd	PA3776	LysR
nd	PA3778	LysR
nd	PA3782	AraC
nd	PA3830	AraC
nd	PA3845	LysR
nd	PA3895	LysR
nd	PA3898	AraC
fecI	PA3899	RNA polymerase sigma factor 70
nd	PA3921	LuxR
nd	PA3927	AraC
nd	PA3932	RNA polymerase sigma factor 54
nd	PA3973	TetR
nd	PA3995	LysR
eatR	PA4021	RNA polymerase sigma factor 54
nd	PA4032	OmpR/PhoB-type DNA-binding domain
nd	PA4070	AraC
rcsB	PA4080	LuxR
nd	PA4094	AraC
nd	PA4120	AraC
mpaR	PA4132	GntR
nd	PA4145	LysR
nd	PA4165	GntR
nd	PA4174	LysR
souR	PA4184	AraC
nd	PA4185	GntR
nd	PA4288	AraC
colR	PA4381	OmpR/PhoB-type DNA-binding domain
nd	PA4436	AraC
lldR	PA4769	GntR
nd	PA4787	AraC
nd	PA4831	TetR
nd	PA4896	RNA polymerase sigma factor 70
nd	PA4902	LysR
vanR	PA4906	GntR
amaR	PA4914	LysR
nd	PA4984	TetR
nd	PA4989	LysR
ynfL	PA5029	LysR
nd	PA5032	AraC
phaD	PA5059	TetR
dguR	PA5085	LysR
marR	PA5157	MarR
nd	PA5179	LysR
nd	PA5189	LysR
nd	PA5218	LysR
nd	PA5283	GntR
nd	PA5293	LysR
sphR	PA5324	AraC
nd	PA5342	AraC
yeiE	PA5382	LysR
nd	PA5428	LysR
nd	PA5431	GntR
nd	PA5437	LysR
nd	PA5525	GntR
acoR	PA4147	Sigma-54 interaction domain
ada	PA2118	AraC
aguR	PA0294	TetR
algB	PA5483	Sigma-54 interaction domain
algP	PA5253	nd
algQ	PA5255	Sigma-70 interaction domain
algR	PA5261	LytTR
algU	PA0762	Sigma-54 interaction domain
amgR	PA5200	OmpR/PhoB-type DNA-binding domain
amiR	PA3363	ANTAR (AmiR and NasR transcription antitermination regulators)
ampR	PA4109	LysR
amrZ	PA3385	Arc
anr	PA1544	Crp
argR	PA0893	AraC
dmsR	PA4983	OmpR/PhoB-type DNA-binding domain
atuR	PA2885	TetR
bauR	PA0133	LysR
betI	PA5374	TetR
bexR	PA2432	LysR
bfiR	PA4196	LuxR
bfmR	PA4101	OmpR/PhoB-type DNA-binding domain
bkdR	PA2246	AsnC
catR	PA2510	LysR
cbrB	PA4726	Sigma-54 interaction domain
cdhR	PA5389	AraC
chpD	PA0416	AraC
cifR	PA2931	TetR
copR	PA2809	OmpR/PhoB-type DNA-binding domain
creB	PA0463	OmpR/PhoB-type DNA-binding domain
cueR	PA4778	MerR
cynR	PA2054	LysR
cysB	PA1754	LysR
dauR	PA3864	DauR
dctD	PA5166	TyrR
desT	PA4890	TetR
dhcR	PA1998	LysR
dnr	PA0527	Crp
eraR	PA1980	LuxR
erbR	PA1978	LuxR
erdR	PA3604	LuxR
exsA	PA1713	AraC
femI	PA1912	RNA polymerase sigma-70 like domain
fleQ	PA1097	RNA polymerase sigma factor 54 interaction domain
fleR	PA1099	Fis
fliA	PA1455	RNA polymerase sigma-70
foxI	PA2468	RNA polymerase sigma-70
fpvI	PA2387	RNA polymerase sigma-70
fruR	PA3563	LacI
fur	PA4764	Ferric uptake
gacA	PA2586	LuxR
gbdR	PA5380	AraC
gbuR	PA1422	LysR
glcC	PA5356	GntR
glmR	PA5550	DeoR
glnK	PA5288	Nitrogen regulatory protein PII
glpR	PA3583	DeoR
gltR	PA3192	OmpR/PhoB-type DNA-binding domain
gntR	PA2320	LacI
gpuR	PA0289	LysR
hexR	PA3184	RpiR
hutC	PA5105	GntR
iciA	PA4363	LysR
irlR	PA4885	OmpR/PhoB-type DNA-binding domain
iscR	PA3815	Rrf2
kdpE	PA1637	OmpR/PhoB-type DNA-binding domain
lasR	PA1430	LuxR
lexA	PA3007	LexA
metR	PA3587	LysR
mexR	PA0424	MarR
mifR	PA5511	RNA polymerase sigma factor 54 interaction domain
mmsR	PA3571	AraC
mraZ	PA4421	MraZ
mtlR	PA2337	AraC
mvfR	PA1003	LysR
nalC	PA3721	TetR
nalD	PA3574	TetR
narL	PA3879	LuxR
nfxB	PA4600	TetR
nirQ	PA0520	MOXR
nmoR	PA4203	LysR
nosR	PA3391	4Fe-4S ferredoxin-type
nrdR	PA4057	NrdR
ntrC	PA5125	RNA polymerase sigma factor 54
nusB	PA4052	NusB
nusG	PA4275	NusG-like
oruR	PA0831	AraC
oxyR	PA5344	LysR
parR	PA1799	OmpR/PhoB-type DNA-binding domain
pcaQ	PA0152	LysR
pchR	PA4227	AraC
pfeR	PA2686	OmpR/PhoB-type DNA-binding domain
phhR	PA0873	TyrR
phoB	PA5360	OmpR/PhoB-type DNA-binding domain
phoP	PA1179	OmpR/PhoB-type DNA-binding domain
pilR	PA4547	Fis
pmpR	PA0964	YebC
pmrA	PA4776	OmpR/PhoB-type DNA-binding domain
pprB	PA4296	LuxR
prtN	PA0610	nd
prtR	PA0611	LexA
pruR	PA0780	AraC
psrA	PA3006	TetR
ptxR	PA2258	LysR
ptxS	PA2259	LacI
pvdS	PA2426	RNA polymerase sigma-70 like domain
pyrR	PA0403	RNA polymerase sigma-70 like domain
rbsR	PA1949	LacI
rhlR	PA3477	LuxR
rho	PA5239	Rho termination factor
rocA1	PA3948	LuxR
rpoD	PA0576	RNA polymerase sigma-70
rpoH	PA0376	RNA polymerase sigma-70
rpoN	PA4462	RNA polymerase sigma-54
rpoS	PA3622	RNA polymerase sigma-70
rtcR	PA4581	RNA polymerase sigma-54
sigX	PA1776	RNA polymerase sigma-70
soxR	PA2273	MerR
toxR	PA0707	EAL
trpI	PA0037	LysR
vfr	PA0652	Crp
vqsM	PA2227	AraC
vreI	PA0675	RNA polymerase sigma-70
xylS	PA2519	AraC
