# Supplementary material for: Transcriptional Regulatory Systems in Pseudomonas: A Comparative Analysis of Helix-Turn-Helix Domains and Two-Component Signal Transduction Networks
Source: Int J Mol Sci. 2025 May 14;26(10):4677. doi: 10.3390/ijms26104677 (PMC12112638; doi:10.3390/ijms26104677)
Supplement: Supplementary file 1 [file ijms-26-04677-s001.zip › Table S5_IJMS_NV.xlsx]

## Sheet: Protein_annotations
#node	identifier	domain_summary_url	annotation	other_names_and_aliases
Beta-ketothiolase	160488.PP_3355	Acetyl-coa c-acetyltransferase; Belongs to the thiolase-like superfamily. Thiolase family	https://smart.embl.de/smart/DDvec.cgi?smart=396:Pfam_Thiolase_N(1|265)+Pfam_Thiolase_C(269|391)+	1046994,2.3.1.9,24984997,AAN68959,AAN68959.1,Acetyl-CoA C-acetyltransferase ,Beta-ketothiolase,EC 2.3.1.9,GI:24984997,NC_002947.4,NP_745495,NP_745495.1,PP_3355,Q88HK1,Q88HK1_PSEPK,WP_010954231.1,beta-ketothiolase,ppu:PP_3355
MotA	160488.PP_4905	Flagellar motor rotation protein; Similar to SP:P25821, and PID:150353; identified by sequence similarity; putative	https://smart.embl.de/smart/DDvec.cgi?smart=283:TRANS(4|21)+TRANS(26|48)+TRANS(68|85)+Pfam_MotA_ExbB(116|240)+	1042628,24986671,AAN70472,AAN70472.1,Chemotaxis protein MotA,Flagellar motor rotation protein,GI:24986671,MotA,Motility protein, MotA family,NC_002947.4,NP_747008,NP_747008.1,PP_4905,Q88DC2,Q88DC2_PSEPK,WP_003249507.1,motA,motility protein, MotA family,ppu:PP_4905
PP_0109	160488.PP_0109	Cytochrome c oxidase assembly protein subunit 15; Uncharacterized protein; Similar to GP:9945939; identified by sequence similarity; putative	https://smart.embl.de/smart/DDvec.cgi?smart=359:Pfam_COX15-CtaA(6|317)+	1043598,24981454,AAN65743,AAN65743.1,Cytochrome c oxidase assembly protein subunit 15,GI:24981454,Membrane protein,Membrane protein, putative,NC_002947.4,NP_742279,NP_742279.1,PP_0109,Q88RM0,Q88RM0_PSEPK,Uncharacterized protein,WP_010951510.1,membrane protein, putative,ppu:PP_0109
PP_0264	160488.PP_0264	Sensor histidine kinase; Similar to GP:9951467; identified by sequence similarity; putative	https://smart.embl.de/smart/DDvec.cgi?smart=604:SIGNAL(1|29)+Pfam_dCache_1(37|271)+TRANS(280|302)+COIL(318|369)+HisKA(370|438)+HATPase_c(480|591)+	1043853,2.7.13.3,24981623,AAN65895,AAN65895.1,EC 2.7.13.3,GI:24981623,NC_002947.4,NP_742431,NP_742431.1,PP_0264,Q88R70,Q88R70_PSEPK,Sensor histidine kinase,WP_010951634.1,ppu:PP_0264,sensor histidine kinase
PP_0317	160488.PP_0317	Methyl-accepting chemotaxis transducer; Similar to GP:9947573; identified by sequence similarity; putative	https://smart.embl.de/smart/DDvec.cgi?smart=541:Pfam_4HB_MCP_1(5|185)+HAMP(212|264)+MA(279|540)+	1044012,24981682,AAN65948,AAN65948.1,GI:24981682,Methyl-accepting chemotaxis protein,Methyl-accepting chemotaxis transducer,NC_002947.4,NP_742484,NP_742484.1,PP_0317,Q88R17,Q88R17_PSEPK,WP_010951679.1,methyl-accepting chemotaxis transducer,ppu:PP_0317
PP_0351	160488.PP_0351	annotation not available	https://smart.embl.de/smart/DDvec.cgi?smart=318:Pfam_DUF4880(12|54)+TRANS(80|102)+Pfam_FecR(112|205)+	1044058,24981720,AAN65982,AAN65982.1,GI:24981720,NC_002947.4,NP_742518,NP_742518.1,PP_0351,Putative Transmembrane sensor protein,Q88QY3,Q88QY3_PSEPK,Transmembrane sensor,Transmembrane sensor protein, putative,WP_010951703.1,ppu:PP_0351,transmembrane sensor protein, putative
PP_0352	160488.PP_0352	Rna polymerase sigma-19 factor, ecf subfamily; Belongs to the sigma-70 factor family. ECF subfamily	https://smart.embl.de/smart/DDvec.cgi?smart=172:Pfam_Sigma70_r2(15|81)+Pfam_Sigma70_r4(116|164)+	1044059,24981721,AAN65983,AAN65983.1,ECF family RNA polymerase sigma-70 factor,GI:24981721,NC_002947.4,NP_742519,NP_742519.1,PP_0352,Q88QY2,Q88QY2_PSEPK,RNA polymerase sigma-19 factor, ECF subfamily,RNA polymerase sigma-70 factor, ECF subfamily,WP_010951704.1,ppu:PP_0352
PP_0534	160488.PP_0534	Two-component system, ompr family, response regulator pfer; Putative Transcriptional regulator PfeR; Similar to GB:X64838, SP:P30622, PID:35999, GB:X64838, SP:P30622, and PID:35999; identified by sequence similarity; putative	https://smart.embl.de/smart/DDvec.cgi?smart=230:REC(3|113)+Trans_reg_C(148|224)+	1044311,24981916,AAN66161,AAN66161.1,GI:24981916,NC_002947.4,NP_742697,NP_742697.1,PP_0534,Putative Transcriptional regulator PfeR,Q88QG0,Q88QG0_PSEPK,Transcriptional regulator PfeR,Transcriptional regulator PfeR, putative,WP_010951815.1,ppu:PP_0534,transcriptional regulator PfeR, putative
PP_0582	160488.PP_0582	Acetyl-coa c-acetyltransferase; Belongs to the thiolase-like superfamily. Thiolase family	https://smart.embl.de/smart/DDvec.cgi?smart=425:Pfam_Thiolase_N(7|275)+Pfam_Thiolase_C(282|425)+	1044385,2.3.1.9,24981969,AAN66209,AAN66209.1,Acetyl-CoA C-acetyltransferase ,EC 2.3.1.9,GI:24981969,NC_002947.4,NP_742745,NP_742745.1,PP_0582,Q88QB2,Q88QB2_PSEPK,Thiolase family protein,WP_010951855.1,ppu:PP_0582,thiolase family protein
PP_0584	160488.PP_0584	Methyl-accepting chemotaxis transducer; Identified by match to PFAM protein family HMM PF00672	https://smart.embl.de/smart/DDvec.cgi?smart=647:TRANS(7|29)+Pfam_dCache_1(35|279)+TRANS(292|314)+HAMP(316|370)+MA(385|646)+	1044392,24981971,AAN66211,AAN66211.1,GI:24981971,Methyl-accepting chemotaxis protein,Methyl-accepting chemotaxis transducer,NC_002947.4,NP_742747,NP_742747.1,PP_0584,Q88QB0,Q88QB0_PSEPK,WP_010951857.1,methyl-accepting chemotaxis transducer,ppu:PP_0584
PP_0703	160488.PP_0703	Putative Transmembrane sensor; Similar to GB:L06139, SP:Q02763, and PID:292824; identified by sequence similarity; putative	https://smart.embl.de/smart/DDvec.cgi?smart=316:Pfam_DUF4880(12|54)+Pfam_FecR(111|204)+	1044534,24982100,AAN66328,AAN66328.1,GI:24982100,NC_002947.4,NP_742864,NP_742864.1,PP_0703,Putative Transmembrane sensor,Q88PZ5,Q88PZ5_PSEPK,Transmembrane sensor,Transmembrane sensor, putative,WP_010951951.1,ppu:PP_0703,transmembrane sensor, putative
PP_0779	160488.PP_0779	Methyl-accepting chemotaxis transducer/sensory box protein; Identified by match to TIGR protein family HMM TIGR00229	https://smart.embl.de/smart/DDvec.cgi?smart=446:PAS(26|95)+PAC(101|143)+PAS(148|218)+MA(254|441)+	1044618,24982183,AAN66404,AAN66404.1,GI:24982183,Methyl-accepting chemotaxis protein,NC_002947.4,NP_742940,NP_742940.1,PP_0779,Q88PR9,Q88PR9_PSEPK,WP_010952017.1,ppu:PP_0779
PP_0866	160488.PP_0866	Putative Transmembrane sensor; Similar to GP:9947237; identified by sequence similarity; putative	https://smart.embl.de/smart/DDvec.cgi?smart=328:Pfam_DUF4880(19|61)+TRANS(94|111)+Pfam_FecR(121|213)+Pfam_DUF4974(224|322)+	1044743,24982280,AAN66491,AAN66491.1,GI:24982280,NC_002947.4,NP_743027,NP_743027.1,PP_0866,Putative Transmembrane sensor,Q88PI4,Q88PI4_PSEPK,Transmembrane sensor,Transmembrane sensor, putative,WP_010952077.1,ppu:PP_0866,transmembrane sensor, putative
PP_0887	160488.PP_0887	Two-component system, sensor histidine kinase regb; Sensor histidine kinase; Identified by match to PFAM protein family HMM PF04093	https://smart.embl.de/smart/DDvec.cgi?smart=450:TRANS(52|71)+TRANS(75|97)+TRANS(118|140)+TRANS(153|175)+TRANS(188|210)+HisKA(235|300)+HATPase_c(342|446)+	1044773,2.7.13.3,24982303,AAN66512,AAN66512.1,EC 2.7.13.3,GI:24982303,NC_002947.4,NP_743048,NP_743048.1,PP_0887,Q88PG3,Q88PG3_PSEPK,Sensor histidine kinase,WP_010952094.1,ppu:PP_0887,sensor histidine kinase
PP_1067	160488.PP_1067	Two-component system, sensor histidine kinase aaus; Sensor histidine kinase; Identified by match to PFAM protein family HMM PF02518	https://smart.embl.de/smart/DDvec.cgi?smart=635:TRANS(21|43)+Pfam_dCache_1(50|305)+TRANS(317|339)+COIL(349|406)+HisKA(409|477)+HATPase_c(516|626)+	1044716,2.7.13.3,24982500,AAN66692,AAN66692.1,EC 2.7.13.3,GI:24982500,NC_002947.4,NP_743228,NP_743228.1,PP_1067,Q88NY6,Q88NY6_PSEPK,Sensor histidine kinase,WP_010952239.1,ppu:PP_1067,sensor histidine kinase
PP_1181	160488.PP_1181	Two-component system, ompr family, response regulator rsta; DNA-binding response regulator; Similar to GP:9947080, and GP:9947080; identified by sequence similarity; putative	https://smart.embl.de/smart/DDvec.cgi?smart=232:REC(6|116)+Trans_reg_C(151|227)+	1045882,24982625,AAN66805,AAN66805.1,DNA-binding response regulator,GI:24982625,NC_002947.4,NP_743341,NP_743341.1,PP_1181,Q88NM6,Q88NM6_PSEPK,Two-component system response regulator,WP_010952334.1,ppu:PP_1181
PP_1182	160488.PP_1182	Two-component system, ompr family, sensor histidine kinase rstb; Sensor histidine kinase; Identified by match to PFAM protein family HMM PF02518	https://smart.embl.de/smart/DDvec.cgi?smart=535:TRANS(10|32)+TRANS(234|254)+HAMP(255|307)+HisKA(308|373)+HATPase_c(421|532)+	1045871,2.7.13.3,24982626,AAN66806,AAN66806.1,EC 2.7.13.3,GI:24982626,NC_002947.4,NP_743342,NP_743342.1,PP_1182,Q88NM5,Q88NM5_PSEPK,Sensor histidine kinase,WP_010952335.1,ppu:PP_1182,sensor histidine kinase
PP_1202	160488.PP_1202	Phosphatidylglycerol lysyltransferase; Putative enzyme involved in modification of phospholipids; Identified by match to PFAM protein family HMM PF03706	https://smart.embl.de/smart/DDvec.cgi?smart=880:Pfam_LPG_synthase_TM(35|329)+TRANS(351|373)+TRANS(394|416)+TRANS(420|442)+TRANS(449|466)+TRANS(476|498)+TRANS(519|541)+Pfam_DUF2156(560|853)+	1045883,2.3.2.3,24982648,AAN66826,AAN66826.1,EC 2.3.2.3,GI:24982648,Membrane protein, putative,NC_002947.4,NP_743362,NP_743362.1,PP_1202,Phosphatidylglycerol lysyltransferase ,Phospholipids modification protein,Q88NK5,Q88NK5_PSEPK,WP_010952355.1,membrane protein, putative,ppu:PP_1202
PP_1416	160488.PP_1416	Putative Tricarboxylate transport protein TctA; Similar to GP:11128404; identified by sequence similarity; putative	https://smart.embl.de/smart/DDvec.cgi?smart=504:Pfam_TctA(20|440)+TRANS(463|485)+	1045917,24982881,AAN67038,AAN67038.1,GI:24982881,NC_002947.4,NP_743574,NP_743574.1,PP_1416,Putative Tricarboxylate transport protein TctA,Q88N02,Q88N02_PSEPK,Tricarboxylate transport protein TctA,Tricarboxylate transport protein TctA, putative,WP_010952523.1,ppu:PP_1416,tricarboxylate transport protein TctA, putative
PP_1417	160488.PP_1417	Putative Tricarboxylate transport protein TctB; Similar to GP:11128403; identified by sequence similarity; putative	https://smart.embl.de/smart/DDvec.cgi?smart=161:Pfam_TctB(13|152)+	1045878,24982882,AAN67039,AAN67039.1,GI:24982882,NC_002947.4,NP_743575,NP_743575.1,PP_1417,Putative Tricarboxylate transport protein TctB,Q88N01,Q88N01_PSEPK,Tricarboxylate transport protein TctB,Tricarboxylate transport protein TctB, putative,WP_010952524.1,ppu:PP_1417,tricarboxylate transport protein TctB, putative
PP_1418	160488.PP_1418	Putative Tricarboxylate transport protein TctC; Similar to GP:11128402; identified by sequence similarity; putative	https://smart.embl.de/smart/DDvec.cgi?smart=326:SIGNAL(1|23)+Pfam_TctC(47|324)+	1045876,24982884,AAN67040,AAN67040.1,GI:24982884,NC_002947.4,NP_743576,NP_743576.1,PP_1418,Putative Tricarboxylate transport protein TctC,Q88N00,Q88N00_PSEPK,Tricarboxylate transport protein TctC,Tricarboxylate transport protein TctC, putative,WP_010952525.1,ppu:PP_1418,tricarboxylate transport protein TctC, putative
PP_1421	160488.PP_1421	Putative Sensor histidine kinase TctE; Similar to GP:9946644, GP:9946644, and GP:11128400; identified by sequence similarity; putative	https://smart.embl.de/smart/DDvec.cgi?smart=463:Pfam_2CSK_N(23|171)+HAMP(195|247)+HisKA(248|313)+HATPase_c(361|463)+	1045863,2.7.13.3,24982887,AAN67043,AAN67043.1,EC 2.7.13.3,GI:24982887,NC_002947.4,NP_743579,NP_743579.1,PP_1421,Putative Sensor histidine kinase TctE,Q88MZ7,Q88MZ7_PSEPK,Sensor histidine kinase TctE,Sensor histidine kinase TctE, putative,WP_010952528.1,ppu:PP_1421,sensor histidine kinase TctE, putative
PP_1437	160488.PP_1437	Two-component system, ompr family, heavy metal sensor histidine kinase cuss; Member of a two-component regulatory system	https://smart.embl.de/smart/DDvec.cgi?smart=460:TRANS(10|32)+TRANS(161|183)+HAMP(186|239)+HisKA(240|306)+HATPase_c(349|460)+	1045840,2.7.13.3,24982904,AAN67059,AAN67059.1,EC 2.7.13.3,GI:24982904,Heavy metal sensor histidine kinase,NC_002947.4,NP_743595,NP_743595.1,PP_1437,Q88MY1,Q88MY1_PSEPK,Sensor protein,WP_010952539.1,heavy metal sensor histidine kinase,ppu:PP_1437
PP_1488	160488.PP_1488	Methyl-accepting chemotaxis protein wspa; Methyl-accepting chemotaxis transducer; Identified by match to PFAM protein family HMM PF00672	https://smart.embl.de/smart/DDvec.cgi?smart=540:Pfam_4HB_MCP_1(3|184)+HAMP(211|263)+MA(271|539)+	1045707,24982961,AAN67110,AAN67110.1,GI:24982961,Methyl-accepting chemotaxis protein WspA,Methyl-accepting chemotaxis transducer,NC_002947.4,NP_743646,NP_743646.1,PP_1488,Q88MT0,Q88MT0_PSEPK,WP_010952581.1,methyl-accepting chemotaxis transducer,ppu:PP_1488
PP_1489	160488.PP_1489	Chemotaxis-related protein wspb; CheW domain protein; Identified by match to PFAM protein family HMM PF01584	https://smart.embl.de/smart/DDvec.cgi?smart=168:CheW(14|150)+	1045703,24982962,AAN67111,AAN67111.1,CheW domain protein,CheW domain-containing protein,Chemotaxis-related protein WspB,GI:24982962,NC_002947.4,NP_743647,NP_743647.1,PP_1489,Q88MS9,Q88MS9_PSEPK,WP_010952582.1,ppu:PP_1489
PP_1491	160488.PP_1491	Chemotaxis-related protein wspd; CheW domain protein; Identified by match to PFAM protein family HMM PF01584	https://smart.embl.de/smart/DDvec.cgi?smart=215:CheW(69|207)+	1045692,24982964,AAN67113,AAN67113.1,CheW domain protein,CheW domain-containing protein,Chemotaxis-related protein WspD,GI:24982964,NC_002947.4,NP_743649,NP_743649.1,PP_1491,Q88MS7,Q88MS7_PSEPK,WP_010952584.1,ppu:PP_1491
PP_1492	160488.PP_1492	Two-component system, chemotaxis family, sensor histidine kinase and response regulator wspe; Sensor histidine kinase/response regulator; Identified by match to PFAM protein family HMM PF00072	https://smart.embl.de/smart/DDvec.cgi?smart=762:HPT(8|105)+HATPase_c(337|480)+CheW(472|611)+REC(639|753)+	1045691,24982965,AAN67114,AAN67114.1,GI:24982965,NC_002947.4,NP_743650,NP_743650.1,PP_1492,Q88MS6,Q88MS6_PSEPK,Sensor histidine kinase/response regulator,WP_010952585.1,ppu:PP_1492,sensor histidine kinase/response regulator
PP_1494	160488.PP_1494	Two-component system, chemotaxis family, response regulator wspr; Response regulator/GGDEF domain protein; Identified by match to PFAM protein family HMM PF00990	https://smart.embl.de/smart/DDvec.cgi?smart=335:REC(18|132)+GGDEF(159|335)+	1045673,2.7.7.65,24982967,AAN67116,AAN67116.1,EC 2.7.7.65,GGDEF domain-containing response regulator,GI:24982967,NC_002947.4,NP_743652,NP_743652.1,PP_1494,Q88MS4,Q88MS4_PSEPK,Response regulator/GGDEF domain protein,WP_010952587.1,ppu:PP_1494,response regulator/GGDEF domain protein
PP_1651	160488.PP_1651	Two-component system, ompr family, response regulator pfer; Two-component response regulator; Identified by match to PFAM protein family HMM PF00072	https://smart.embl.de/smart/DDvec.cgi?smart=272:REC(42|152)+Trans_reg_C(189|266)+	1044421,24983136,AAN67272,AAN67272.1,DNA-binding response regulator,GI:24983136,NC_002947.4,NP_743808,NP_743808.2,PP_1651,Q88MC2,Q88MC2_PSEPK,Two-component response regulator,Two-component system response regulator,WP_061405591.1,ppu:PP_1651
PP_1798	160488.PP_1798	Outer membrane efflux protein; Identified by match to PFAM protein family HMM PF02321	https://smart.embl.de/smart/DDvec.cgi?smart=471:SIGNAL(1|21)+Pfam_OEP(44|228)+Pfam_OEP(251|437)+	1043305,24983297,AAN67417,AAN67417.1,GI:24983297,NC_002947.4,NP_743953,NP_743953.1,Outer membrane efflux protein,Outer membrane protein,PP_1798,Q88LX9,Q88LX9_PSEPK,WP_010952834.1,outer membrane efflux protein,ppu:PP_1798
PP_1819	160488.PP_1819	Methyl-accepting chemotaxis transducer; Identified by match to PFAM protein family HMM PF00672	https://smart.embl.de/smart/DDvec.cgi?smart=646:HBM(37|295)+HAMP(317|369)+MA(384|645)+	1043282,24983320,AAN67438,AAN67438.1,GI:24983320,Methyl-accepting chemotaxis protein,Methyl-accepting chemotaxis transducer,NC_002947.4,NP_743974,NP_743974.1,PP_1819,Q88LV8,Q88LV8_PSEPK,WP_010952854.1,methyl-accepting chemotaxis transducer,ppu:PP_1819
PP_1875	160488.PP_1875	Two-component system sensor histidine kinase/response regulator; Sensor histidine kinase/response regulator; Identified by match to PFAM protein family HMM PF02518	https://smart.embl.de/smart/DDvec.cgi?smart=785:TRANS(30|49)+HisKA(305|370)+HATPase_c(416|527)+REC(664|777)+	1043221,2.7.13.3,24983381,AAN67494,AAN67494.1,EC 2.7.13.3,GI:24983381,NC_002947.4,NP_744030,NP_744030.1,PP_1875,Q88LQ4,Q88LQ4_PSEPK,Sensor histidine kinase/response regulator,WP_010952903.1,ppu:PP_1875,sensor histidine kinase/response regulator
PP_1940	160488.PP_1940	Methyl-accepting chemotaxis transducer; Identified by match to PFAM protein family HMM PF04166	https://smart.embl.de/smart/DDvec.cgi?smart=716:TRANS(10|32)+TRANS(361|383)+HAMP(385|439)+MA(454|715)+	1043120,24983452,AAN67556,AAN67556.1,GI:24983452,Methyl-accepting chemotaxis protein,Methyl-accepting chemotaxis transducer,NC_002947.4,NP_744092,NP_744092.1,PP_1940,Q88LJ2,Q88LJ2_PSEPK,WP_010952960.1,methyl-accepting chemotaxis transducer,ppu:PP_1940
PP_2100	160488.PP_2100	Two-component system, narl family, sensor histidine kinase evgs; Two-component sensor protein; Similar to GB:L07555, GB:Z30426, GB:Z30430, GB:Z30427, GB:Z30429, GB:Z30428, SP:Q07108, PID:291898, PID:397939, and PID:558352; identified by sequence similarity; putative	https://smart.embl.de/smart/DDvec.cgi?smart=1211:SIGNAL(1|22)+PBPb(58|279)+PBPb(303|522)+PAS(576|644)+HisKA(711|777)+HATPase_c(824|941)+REC(962|1078)+Pfam_Hpt(1110|1200)+	1044952,2.7.13.3,24983627,AAN67714,AAN67714.1,EC 2.7.13.3,GI:24983627,NC_002947.4,NP_744250,NP_744250.1,PP_2100,Q88L35,Q88L35_PSEPK,Two-component sensor protein,Two-component system sensor protein,WP_010953099.1,ppu:PP_2100,two-component sensor protein
PP_2157	160488.PP_2157	Two-component system, ompr family, heavy metal sensor histidine kinase cuss; Member of a two-component regulatory system	https://smart.embl.de/smart/DDvec.cgi?smart=450:TRANS(7|29)+HAMP(178|231)+HisKA(232|298)+HATPase_c(341|450)+	1045015,2.7.13.3,24983689,AAN67770,AAN67770.1,EC 2.7.13.3,GI:24983689,NC_002947.4,NP_744306,NP_744306.1,PP_2157,Q88KY2,Q88KY2_PSEPK,Sensor histidine kinase,Sensor protein,WP_010953144.1,ppu:PP_2157,sensor histidine kinase
PP_2356	160488.PP_2356	Two-component system, chemotaxis family, sensor kinase cph1; Putative Phytochrome family protein; Similar to GP:6521382, and SP:Q9R6X3; identified by sequence similarity; putative	https://smart.embl.de/smart/DDvec.cgi?smart=755:PAS(23|93)+GAF(159|333)+Pfam_PHY(338|517)+HisKA(532|600)+HATPase_c(641|753)+	1045381,2.7.13.3,24983909,AAN67969,AAN67969.1,EC 2.7.13.3,GI:24983909,Histidine kinase,NC_002947.4,NP_744505,NP_744505.1,PP_2356,Phytochrome family protein,Phytochrome family protein, putative,Q88KD4,Q88KD4_PSEPK,WP_010953315.1,phytochrome family protein, putative,ppu:PP_2356
PP_2664	160488.PP_2664	Two-component system sensor histidine kinase/response regulator; Putative hybrid sensor and regulator, histidine kinase; Identified by match to PFAM protein family HMM PF02518	https://smart.embl.de/smart/DDvec.cgi?smart=655:COIL(29|117)+PAS(118|184)+PAC(189|231)+HisKA(290|355)+HATPase_c(399|510)+REC(532|646)+	1046081,2.7.13.3,24984244,AAN68272,AAN68272.1,EC 2.7.13.3,GI:24984244,NC_002947.4,NP_744808,NP_744808.2,PP_2664,Q88JI5,Q88JI5_PSEPK,Sensory box histidine kinase/response regulator,Two-component system, sensor histidine kinase ,WP_049586276.1,ppu:PP_2664,sensory box histidine kinase/response regulator
PP_2671	160488.PP_2671	Two-component system, narl family, sensor histidine kinase uhpb; Histidine kinase; Similar to GP:8671337; identified by sequence similarity; putative	https://smart.embl.de/smart/DDvec.cgi?smart=424:SIGNAL(1|28)+HAMP(161|213)+Pfam_HisKA_3(229|295)+HATPase_c(333|424)+	1046105,2.7.13.3,24984252,AAN68279,AAN68279.1,EC 2.7.13.3,GI:24984252,Histidine kinase,NC_002947.4,NP_744815,NP_744815.1,PP_2671,Q88JH8,Q88JH8_PSEPK,Sensor histidine kinase,WP_010953590.1,ppu:PP_2671,sensor histidine kinase
PP_2713	160488.PP_2713	Two-component system, ompr family, response regulator qseb; DNA-binding response regulator; Identified by match to TIGR protein family HMM TIGR01387	https://smart.embl.de/smart/DDvec.cgi?smart=220:REC(1|112)+Trans_reg_C(145|216)+	1041732,24984298,AAN68321,AAN68321.1,DNA-binding response regulator,GI:24984298,NC_002947.4,NP_744857,NP_744857.1,PP_2713,Q88JD6,Q88JD6_PSEPK,Two-component system response regulator,WP_010953629.1,ppu:PP_2713
PP_2714	160488.PP_2714	Two-component system, ompr family, sensor histidine kinase qsec; Sensor histidine kinase; Identified by match to PFAM protein family HMM PF00512	https://smart.embl.de/smart/DDvec.cgi?smart=454:Pfam_2CSK_N(14|160)+TRANS(165|187)+HisKA(237|302)+HATPase_c(348|454)+	1047022,2.7.13.3,24984299,AAN68322,AAN68322.1,EC 2.7.13.3,GI:24984299,NC_002947.4,NP_744858,NP_744858.1,PP_2714,Q88JD5,Q88JD5_PSEPK,Sensor histidine kinase,WP_010953630.1,ppu:PP_2714,sensor histidine kinase
PP_2823	160488.PP_2823	Methyl-accepting chemotaxis transducer; Identified by match to PFAM protein family HMM PF00672	https://smart.embl.de/smart/DDvec.cgi?smart=550:TRANS(20|42)+TRANS(199|218)+HAMP(219|273)+MA(288|549)+	1042686,24984417,AAN68431,AAN68431.1,GI:24984417,Methyl-accepting chemotaxis protein,Methyl-accepting chemotaxis transducer,NC_002947.4,NP_744967,NP_744967.1,PP_2823,Q88J26,Q88J26_PSEPK,WP_010953732.1,methyl-accepting chemotaxis transducer,ppu:PP_2823
PP_3124	160488.PP_3124	Putative short chain fatty acid transporter; Similar to SP:P17161, GB:X03147, and PID:43926; identified by sequence similarity; putative	https://smart.embl.de/smart/DDvec.cgi?smart=472:Pfam_SCFA_trans(10|460)+	1046772,24984748,AAN68732,AAN68732.1,GI:24984748,NC_002947.4,NP_745268,NP_745268.1,PP_3124,Putative short chain fatty acid transporter,Q88I77,Q88I77_PSEPK,Short chain fatty acid transporter,Short-chain fatty acids transporter,WP_004576289.1,ppu:PP_3124
PP_3126	160488.PP_3126	Putative polysaccharide exported protein; Similar to GP:10946230; identified by sequence similarity; putative	https://smart.embl.de/smart/DDvec.cgi?smart=185:SIGNAL(1|21)+Pfam_Poly_export(22|98)+Pfam_SLBB(104|157)+	1046778,24984750,AAN68734,AAN68734.1,GI:24984750,NC_002947.4,NP_745270,NP_745270.1,PP_3126,Polysaccharide biosynthesis/export protein,Polysaccharide export protein, putative,Putative polysaccharide exported protein,Q88I75,Q88I75_PSEPK,WP_010954016.1,polysaccharide export protein, putative,ppu:PP_3126
PP_3148	160488.PP_3148	Glutamine synthetase, putative; Belongs to the glutamine synthetase family	https://smart.embl.de/smart/DDvec.cgi?smart=452:Gln-synt_C(114|370)+	1046798,24984774,6.3.1.2,AAN68756,AAN68756.1,EC 6.3.1.2,GI:24984774,Glutamine synthetase,Glutamine synthetase ,Glutamine synthetase, putative,NC_002947.4,NP_745292,NP_745292.1,PP_3148,Putative Glutamine synthetase,Q88I53,Q88I53_PSEPK,WP_010954037.1,glutamine synthetase, putative,ppu:PP_3148
PP_3413	160488.PP_3413	Sensor histidine kinase/response regulator; Similar to GB:L07555, GB:Z30426, GB:Z30430, GB:Z30427, GB:Z30429, GB:Z30428, SP:Q07108, PID:291898, PID:397939, and PID:558352; identified by sequence similarity; putative	https://smart.embl.de/smart/DDvec.cgi?smart=1093:SIGNAL(1|17)+PBPb(55|276)+PBPb(301|522)+HisKA(598|664)+HATPase_c(710|825)+REC(846|962)+Pfam_Hpt(997|1089)+	1042718,2.7.13.3,24985059,AAN69015,AAN69015.1,EC 2.7.13.3,GI:24985059,NC_002947.4,NP_745551,NP_745551.1,PP_3413,Q88HE7,Q88HE7_PSEPK,Sensor histidine kinase/response regulator,WP_010954281.1,ppu:PP_3413,sensor histidine kinase/response regulator
PP_3414	160488.PP_3414	Methyl-accepting chemotaxis transducer/sensory box protein; Similar to GB:Z15114, SP:P05129, and PID:35497; identified by sequence similarity; putative	https://smart.embl.de/smart/DDvec.cgi?smart=439:PAS(23|91)+PAC(96|138)+PAS(143|213)+MA(232|439)+	1046248,24985060,AAN69016,AAN69016.1,GI:24985060,Methyl-accepting chemotaxis protein,NC_002947.4,NP_745552,NP_745552.1,PP_3414,Q88HE6,Q88HE6_PSEPK,WP_010954282.1,ppu:PP_3414
PP_3557	160488.PP_3557	Methyl-accepting chemotaxis transducer; Identified by match to PFAM protein family HMM PF00672	https://smart.embl.de/smart/DDvec.cgi?smart=714:TRANS(12|34)+HAMP(383|437)+MA(452|713)+	1045201,24985218,AAN69158,AAN69158.1,GI:24985218,Methyl-accepting chemotaxis protein,Methyl-accepting chemotaxis transducer,NC_002947.4,NP_745694,NP_745694.1,PP_3557,Q88H08,Q88H08_PSEPK,WP_010954412.1,methyl-accepting chemotaxis transducer,ppu:PP_3557
PP_3576	160488.PP_3576	Putative Transmembrane sensor; Similar to GB:L06139, SP:Q02763, and PID:292824; identified by sequence similarity; putative	https://smart.embl.de/smart/DDvec.cgi?smart=314:Pfam_DUF4880(13|55)+Pfam_FecR(109|198)+	1046225,24985239,AAN69177,AAN69177.1,GI:24985239,NC_002947.4,NP_745713,NP_745713.1,PP_3576,Putative Transmembrane sensor,Q88GY9,Q88GY9_PSEPK,Transmembrane sensor,Transmembrane sensor, putative,WP_010954429.1,ppu:PP_3576,transmembrane sensor, putative
PP_3759	160488.PP_3759	Two-component system, chemotaxis family, protein-glutamate methylesterase/glutaminase; Protein-glutamate methylesterase; Similar to GB:K02567, GB:M13792, GB:K00509, GB:X02199, GB:S57810, GB:X02189, GB:X02190, GB:X02191, GB:X02192, GB:X02193, GB:X02194, GB:X02195, GB:X02196, GB:X02197, GB:X02198, SP:P00813, PID:1197210, GB:K02567, GB:M13792, GB:K00509, GB:X02199, GB:S57810, GB:X02189, GB:X02190, G…	https://smart.embl.de/smart/DDvec.cgi?smart=191:Pfam_CheB_methylest(7|183)+	1046394,24985436,3.1.1.61,3.5.1.44,AAN69353,AAN69353.1,CheB-like methylesterase,EC 3.1.1.61,EC 3.5.1.44,GI:24985436,Methylesterase, CheB-like,NC_002947.4,NP_745889,NP_745889.1,PP_3759,Protein-glutamate methylesterase,Q88GG5,Q88GG5_PSEPK,WP_010954590.1,methylesterase, CheB-like,ppu:PP_3759
PP_3818	160488.PP_3818	Phosphate transport system substrate-binding protein; Periplamic phosphate-binding protein; Identified by match to PFAM protein family HMM PF01449	https://smart.embl.de/smart/DDvec.cgi?smart=435:SIGNAL(1|18)+Pfam_PBP_like(68|285)+Pfam_OmpA(333|428)+	1046747,24985500,AAN69412,AAN69412.1,GI:24985500,NC_002947.4,NP_745948,NP_745948.1,PP_3818,Periplamic phosphate-binding protein,Phosphate-binding protein,Q88GA6,Q88GA6_PSEPK,WP_010954647.1,periplamic phosphate-binding protein,ppu:PP_3818
PP_3832	160488.PP_3832	Csra-like carbon storage regulator; A key translational regulator that binds mRNA to regulate translation initiation and/or mRNA stability. Mediates global changes in gene expression, shifting from rapid growth to stress survival by linking envelope stress, the stringent response and the catabolite repression systems. Usually binds in the 5'-UTR; binding at or near the Shine-Dalgarno sequence pre…	https://smart.embl.de/smart/DDvec.cgi?smart=65:Pfam_CsrA(1|53)+	1046733,24985515,AAN69426,AAN69426.1,CSRA_PSEPK,Carbon storage regulator,CsrA-like carbon storage regulator,GI:24985515,NC_002947.4,NP_745962,NP_745962.1,PP_3832,Q88G93,Translational regulator CsrA,WP_010954659.1,carbon storage regulator,csrA,ppu:PP_3832
PP_4173	160488.PP_4173	Two-component system sensor histidine kinase/response regulator; Histidine kinase; Identified by match to PFAM protein family HMM PF02518	https://smart.embl.de/smart/DDvec.cgi?smart=643:Pfam_DUF2222(34|164)+TRANS(166|185)+HAMP(190|242)+HisKA(264|329)+HATPase_c(377|493)+REC(515|628)+	1042372,2.7.13.3,24985876,AAN69754,AAN69754.1,EC 2.7.13.3,GI:24985876,Histidine kinase,NC_002947.4,NP_746290,NP_746290.1,PP_4173,Q88FC5,Q88FC5_PSEPK,Sensor histidine kinase/response regulator,Two-component system, sensor histidine kinase ,WP_010954939.1,ppu:PP_4173,sensor histidine kinase/response regulator
PP_4333	160488.PP_4333	CheW domain protein; Similar to GP:2853605; identified by sequence similarity; putative	https://smart.embl.de/smart/DDvec.cgi?smart=298:CheW(147|282)+	1043822,24986053,AAN69912,AAN69912.1,CheW domain protein,CheW domain-containing protein,GI:24986053,NC_002947.4,NP_746448,NP_746448.1,PP_4333,Purine-binding chemotaxis protein CheW,Q88EW9,Q88EW9_PSEPK,WP_010955063.1,ppu:PP_4333
PP_4362	160488.PP_4362	Histidine phosphotransfer protein hptb; Identified by match to PFAM protein family HMM PF01627	https://smart.embl.de/smart/DDvec.cgi?smart=112:HPT(11|102)+	1043087,24986083,AAN69940,AAN69940.1,Conserved hypothetical protein,GI:24986083,HPt domain-containing protein,Histidine phosphotransfer protein HptB,Hypothetical protein,NC_002947.4,NP_746476,NP_746476.1,PP_4362,Q88EU1,Q88EU1_PSEPK,WP_003254423.1,conserved hypothetical protein,ppu:PP_4362
PP_4363	160488.PP_4363	Two-component system, hptb-dependent secretion and biofilm response regulator; Sensor histidine kinase/response regulator; Similar to GP:5921667; identified by sequence similarity; putative	https://smart.embl.de/smart/DDvec.cgi?smart=563:REC(7|120)+PP2C_SIG(177|382)+HATPase_c(438|554)+	1041733,24986084,AAN69941,AAN69941.1,GI:24986084,NC_002947.4,NP_746477,NP_746477.1,PP_4363,Q88EU0,Q88EU0_PSEPK,Sensor histidine kinase/response regulator,WP_010955086.1,ppu:PP_4363,sensor histidine kinase/response regulator
PP_4364	160488.PP_4364	Hptb-dependent secretion and biofilm anti anti-sigma factor; Putative Anti-sigma F factor antagonist; Identified by match to TIGR protein family HMM TIGR00377	https://smart.embl.de/smart/DDvec.cgi?smart=101:Pfam_STAS_2(16|95)+	1042527,24986085,AAN69942,AAN69942.1,Anti-sigma F factor antagonist,Anti-sigma F factor antagonist, putative,GI:24986085,NC_002947.4,NP_746478,NP_746478.1,PP_4364,Putative Anti-sigma F factor antagonist,Q88ET9,Q88ET9_PSEPK,WP_003254426.1,anti-sigma F factor antagonist, putative,ppu:PP_4364
PP_4399	160488.PP_4399	Glutamine synthetase, putative; Belongs to the glutamine synthetase family	https://smart.embl.de/smart/DDvec.cgi?smart=413:Gln-synt_C(75|331)+	1041876,24986123,6.3.1.2,AAN69977,AAN69977.1,EC 6.3.1.2,GI:24986123,Glutamine synthetase,Glutamine synthetase ,Glutamine synthetase, putative,NC_002947.4,NP_746513,NP_746513.1,PP_4399,Putative Glutamine synthetase,Q88EQ4,Q88EQ4_PSEPK,WP_010955109.1,glutamine synthetase, putative,ppu:PP_4399
PP_4521	160488.PP_4521	Putative aerotaxis receptor; Similar to GP:9947522; identified by sequence similarity; putative	https://smart.embl.de/smart/DDvec.cgi?smart=521:PAS(8|74)+PAC(80|121)+TRANS(168|190)+MA(259|520)+	1046348,24986255,AAN70095,AAN70095.1,Aerotaxis receptor,Aerotaxis receptor, putative,GI:24986255,NC_002947.4,NP_746631,NP_746631.1,PP_4521,Putative aerotaxis receptor,Q88EE4,Q88EE4_PSEPK,WP_010955204.1,aerotaxis receptor, putative,ppu:PP_4521
PP_4547	160488.PP_4547	Glutamine synthetase, putative; Belongs to the glutamine synthetase family	https://smart.embl.de/smart/DDvec.cgi?smart=454:Gln-synt_C(117|372)+	1046115,24986283,6.3.1.2,AAN70120,AAN70120.1,EC 6.3.1.2,GI:24986283,Glutamine synthetase,Glutamine synthetase ,Glutamine synthetase, putative,NC_002947.4,NP_746656,NP_746656.1,PP_4547,Putative Glutamine synthetase,Q88EB9,Q88EB9_PSEPK,WP_010955221.1,glutamine synthetase, putative,ppu:PP_4547
PP_4607	160488.PP_4607	annotation not available	https://smart.embl.de/smart/DDvec.cgi?smart=326:Pfam_DUF4880(13|54)+TRANS(92|114)+Pfam_FecR(122|213)+Pfam_DUF4974(225|316)+	1045959,24986348,AAN70180,AAN70180.1,GI:24986348,NC_002947.4,NP_746716,NP_746716.1,PP_4607,Putative Transmembrane sensor,Q88E61,Q88E61_PSEPK,Transmembrane sensor,Transmembrane sensor, putative,WP_010955271.1,ppu:PP_4607,transmembrane sensor, putative
PP_4611	160488.PP_4611	Rna polymerase sigma-19 factor, ecf subfamily; Belongs to the sigma-70 factor family. ECF subfamily	https://smart.embl.de/smart/DDvec.cgi?smart=170:Pfam_Sigma70_r2(18|84)+Pfam_Sigma70_r4(119|167)+	1042506,24986353,AAN70184,AAN70184.1,ECF family RNA polymerase sigma-70 factor,GI:24986353,NC_002947.4,NP_746720,NP_746720.1,PP_4611,Q88E57,Q88E57_PSEPK,RNA polymerase sigma-19 factor, ECF subfamily,RNA polymerase sigma-70 factor, ECF subfamily,WP_010955275.1,ppu:PP_4611
PP_4612	160488.PP_4612	Putative FecR protein; Similar to GB:L06139, SP:Q02763, and PID:292824; identified by sequence similarity; putative	https://smart.embl.de/smart/DDvec.cgi?smart=308:Pfam_DUF4880(11|53)+Pfam_FecR(108|200)+	1042395,24986354,AAN70185,AAN70185.1,Fec operon regulator FecR,FecR protein, putative,GI:24986354,NC_002947.4,NP_746721,NP_746721.1,PP_4612,Putative FecR protein,Q88E56,Q88E56_PSEPK,Transmembrane sensor,WP_010955276.1,ppu:PP_4612
PP_4923	160488.PP_4923	Outer membrane efflux protein; Similar to SP:P02930; identified by sequence similarity; putative	https://smart.embl.de/smart/DDvec.cgi?smart=477:SIGNAL(1|21)+Pfam_OEP(32|218)+Pfam_OEP(242|436)+	1041623,24986691,AAN70490,AAN70490.1,GI:24986691,NC_002947.4,NP_747026,NP_747026.1,Outer membrane efflux protein,Outer membrane protein,PP_4923,Q88DA4,Q88DA4_PSEPK,WP_010955503.1,outer membrane efflux protein,ppu:PP_4923
PP_4987	160488.PP_4987	annotation not available	https://smart.embl.de/smart/DDvec.cgi?smart=157:CheW(9|144)+	1042298,24986762,AAN70553,AAN70553.1,Chemosensory pili system protein ChpC,Chemotaxis protein, putative,GI:24986762,NC_002947.4,NP_747089,NP_747089.1,PP_4987,Putative Chemotaxis protein,Q88D41,Q88D41_PSEPK,WP_003249336.1,chemotaxis protein, putative,ppu:PP_4987
PP_4988	160488.PP_4988	Chemosensory pili system protein chpa (sensor histidine kinase/response regulator); Signal transduction histidine kinase CheA/CheY-like receiver; Identified by match to TIGR protein family HMM TIGR01387	https://smart.embl.de/smart/DDvec.cgi?smart=1646:Pfam_Hpt(13|114)+HPT(438|535)+HPT(574|668)+HPT(887|984)+H-kinase_dim(1038|1175)+HATPase_c(1220|1361)+CheW(1353|1497)+REC(1525|1638)+	1042467,2.7.3.-,24986763,AAN70554,AAN70554.1,GI:24986763,NC_002947.4,NP_747090,NP_747090.1,PP_4988,Q88D40,Q88D40_PSEPK,WP_010955557.1,ppu:PP_4988
PP_5021	160488.PP_5021	Methyl-accepting chemotaxis transducer; Identified by match to PFAM protein family HMM PF00672	https://smart.embl.de/smart/DDvec.cgi?smart=647:HBM(37|296)+HAMP(318|370)+MA(385|646)+	1045912,24986798,AAN70586,AAN70586.1,GI:24986798,Methyl-accepting chemotaxis protein,Methyl-accepting chemotaxis transducer,NC_002947.4,NP_747122,NP_747122.1,PP_5021,Q88D08,Q88D08_PSEPK,WP_010955580.1,methyl-accepting chemotaxis transducer,ppu:PP_5021
PstS	160488.PP_2656	Phosphate abc transporter, periplasmic phosphate-binding protein; Part of the ABC transporter complex PstSACB involved in phosphate import	https://smart.embl.de/smart/DDvec.cgi?smart=348:Pfam_PBP_like(51|268)+	1046051,24984235,AAN68264,AAN68264.1,GI:24984235,NC_002947.4,NP_744800,NP_744800.1,PP_2656,Phosphate-binding protein PstS,PstS,Q88JJ3,Q88JJ3_PSEPK,WP_010953576.1,ppu:PP_2656,pstS
aer-1	160488.PP_2257	Putative aerotaxis receptor; Similar to GP:4545127, and GP:4545127; identified by sequence similarity; putative	https://smart.embl.de/smart/DDvec.cgi?smart=521:PAS(8|74)+PAC(80|120)+MA(259|520)+	1045149,24983799,AAN67870,AAN67870.1,Aerotaxis receptor,Aerotaxis receptor Aer-1,GI:24983799,NC_002947.4,NP_744406,NP_744406.1,PP_2257,Putative aerotaxis receptor,Q88KN3,Q88KN3_PSEPK,WP_010953233.1,aer-1,aerotaxis receptor Aer-1,ppu:PP_2257
aer-2	160488.PP_2111	Putative aerotaxis receptor; Similar to GP:9947522, GB:K01316, SP:P01857, SP:P01859, SP:P01860, SP:P01861, PID:184759, PID:185291, PID:2414492, PID:2414494, PID:567112, PID:577056, and PID:683576; identified by sequence similarity; putative	https://smart.embl.de/smart/DDvec.cgi?smart=521:PAS(8|74)+PAC(80|121)+MA(259|520)+	1044963,24983638,AAN67724,AAN67724.1,Aerotaxis receptor,Aerotaxis receptor Aer-2,GI:24983638,NC_002947.4,NP_744260,NP_744260.1,PP_2111,Putative aerotaxis receptor,Q88L25,Q88L25_PSEPK,WP_010953109.1,aer-2,aerotaxis receptor Aer-2,ppu:PP_2111
algB	160488.PP_0133	Alginate biosynthesis transcriptional regulatory protein algb; Positive regulator of the alginate biosynthetic gene algD	https://smart.embl.de/smart/DDvec.cgi?smart=448:REC(9|120)+AAA(167|310)+Pfam_HTH_8(406|446)+	1043633,24981480,AAN65767,AAN65767.1,ALGB_PSEPK,AlgB,GI:24981480,NC_002947.4,NP_742303,NP_742303.1,PP_0133,Q88RJ6,WP_010951528.1,algB,ppu:PP_0133
algD	160488.PP_1288	Gdp-mannose 6-dehydrogenase; Catalyzes the oxidation of guanosine diphospho-D-mannose (GDP-D-mannose) to GDP-D-mannuronic acid, a precursor for alginate polymerization. The alginate layer causes a mucoid phenotype and provides a protective barrier against host immune defenses and antibiotics (By similarity)	https://smart.embl.de/smart/DDvec.cgi?smart=438:Pfam_UDPG_MGDP_dh_N(1|190)+Pfam_UDPG_MGDP_dh(204|299)+UDPG_MGDP_dh_C(317|425)+	1.1.1.132,1041882,24982742,AAN66912,AAN66912.1,ALGD_PSEPK,AlgD,EC 1.1.1.132,GDP-mannose 6-dehydrogenase,GDP-mannose 6-dehydrogenase ,GI:24982742,GMD,NC_002947.4,NP_743448,NP_743448.1,PP_1288,Q88NC4,WP_010952417.1,algD,ppu:PP_1288
algY	160488.PP_1430	Alginate biosynthesis negative regulator, serine protease algy; Belongs to the peptidase S1C family	https://smart.embl.de/smart/DDvec.cgi?smart=492:SIGNAL(1|40)+Pfam_Trypsin_2(116|249)+PDZ(288|370)+PDZ(402|481)+	1045851,24982897,3.4.21.107,AAN67052,AAN67052.1,DegP-like serine endoprotease,EC 3.4.21.107,GI:24982897,NC_002947.4,NP_743588,NP_743588.1,PP_1430,Periplasmic serine endoprotease DegP-like,Q88MY8,Q88MY8_PSEPK,Serine protease Do ,WP_010952534.1,algY,ppu:PP_1430
ampC	160488.PP_2876	Beta-lactamase; Similar to GB:L10338, GB:L16242, SP:Q07699, PID:307415, PID:450603, and PID:619592; identified by sequence similarity; putative	https://smart.embl.de/smart/DDvec.cgi?smart=380:SIGNAL(1|22)+Pfam_Beta-lactamase(32|380)+	1042772,24984475,3.5.2.6,AAN68484,AAN68484.1,AmpC,Beta-lactamase,Beta-lactamase class C ,EC 3.5.2.6,GI:24984475,NC_002947.4,NP_745020,NP_745020.1,PP_2876,Q88IX3,Q88IX3_PSEPK,WP_010953781.1,ampC,beta-lactamase,ppu:PP_2876
ansA	160488.PP_2453	Glutamin-(asparagin-)ase; Belongs to the asparaginase 1 family	https://smart.embl.de/smart/DDvec.cgi?smart=362:SIGNAL(1|25)+Asparaginase(36|356)+	1045622,24984014,3.5.1.38,AAN68065,AAN68065.1,ASPQ_PSEPK,AnsB,EC 3.5.1.38,GI:24984014,Glutamin-(asparagin-)ase ,Glutaminase-asparaginase,L-ASNase/L-GLNase,L-asparaginase II,L-asparagine/L-glutamine amidohydrolase,NC_002947.4,NP_744601,NP_744601.1,PP_2453,Q88K39,WP_010953400.1,ansA,ansB,ppu:PP_2453
atoB	160488.PP_2051	Acetyl-coa c-acetyltransferase; Belongs to the thiolase-like superfamily. Thiolase family	https://smart.embl.de/smart/DDvec.cgi?smart=394:Pfam_Thiolase_N(4|264)+Pfam_Thiolase_C(271|393)+	1042860,2.3.1.16,2.3.1.9,24983572,3-ketoacyl-CoA thiolase,3-ketoacyl-CoA thiolase (Thiolase I),AAN67665,AAN67665.1,Acetyl-CoA C-acetyltransferase ,EC 2.3.1.9,FadA,GI:24983572,NC_002947.4,NP_744201,NP_744201.1,PP_2051,Q88L84,Q88L84_PSEPK,WP_010953057.1,acetyl-CoA acetyltransferase,atoB,fadA,ppu:PP_2051
bktB	160488.PP_3754	Acetyl-coa c-acetyltransferase; Belongs to the thiolase-like superfamily. Thiolase family	https://smart.embl.de/smart/DDvec.cgi?smart=394:Pfam_Thiolase_N(6|264)+Pfam_Thiolase_C(271|393)+	1046330,2.3.1.16,2.3.1.9,24985431,AAN69348,AAN69348.1,Acetyl-CoA C-acetyltransferase ,Beta-ketothiolase,Beta-ketothiolase BktB,BktB,EC 2.3.1.9,GI:24985431,NC_002947.4,NP_745884,NP_745884.1,PP_3754,Q88GH0,Q88GH0_PSEPK,WP_010954586.1,beta-ketothiolase,bktB,ppu:PP_3754
bvgA	160488.PP_1090	Two-component system, narl family, response regulator evga; Putative Virulence factors positive transcription regulator BvgA; Similar to GB:M28825, GB:M22080, GB:M22163, GB:M22164, GB:M22165, GB:M22166, GB:M22167, GB:X79309, GB:X79308, GB:M27735, GB:M14663, SP:P06126, PID:180046, PID:530884, GB:M28825, GB:M22080, GB:M22163, GB:M22164, GB:M22165, GB:M22166, GB:M22167, GB:X79309, GB:X79308, GB:M277…	https://smart.embl.de/smart/DDvec.cgi?smart=207:REC(2|114)+HTH_LUXR(144|201)+	1045150,24982525,AAN66715,AAN66715.1,BvgA,DNA-binding response regulator, LuxR family,GI:24982525,NC_002947.4,NP_743251,NP_743251.1,PP_1090,Q88NW4,Q88NW4_PSEPK,Virulence factors transcription regulator BvgA,WP_003254939.1,bvgA,ppu:PP_1090
ccoN-1	160488.PP_4250	Cytochrome c oxidase, cbb3-type, subunit i; Belongs to the heme-copper respiratory oxidase family	https://smart.embl.de/smart/DDvec.cgi?smart=474:Pfam_COX1(12|443)+	1.9.3.1,1047010,24985963,7.1.1.9,AAN69830,AAN69830.1,Cbb3-type cytochrome c oxidase subunit 1,CcoN-I,Cytochrome c oxidase cbb3-type subunit I ,Cytochrome c oxidase subunit I, cbb3-type,Cytochrome c oxidase, cbb3-type, subunit I,EC 7.1.1.9,GI:24985963,NC_002947.4,NP_746366,NP_746366.1,PP_4250,Q88F49,Q88F49_PSEPK,WP_003254280.1,ccoN-1,ccoN-I,cytochrome c oxidase, cbb3-type, subunit I,ppu:PP_4250
ccoN-2	160488.PP_4255	Cytochrome c oxidase, cbb3-type, subunit i; Belongs to the heme-copper respiratory oxidase family	https://smart.embl.de/smart/DDvec.cgi?smart=480:Pfam_COX1(13|444)+	1.9.3.1,1042804,24985968,7.1.1.9,AAN69835,AAN69835.1,Cbb3-type cytochrome c oxidase subunit 1,CcoN-II,Cytochrome c oxidase cbb3-type subunit I ,Cytochrome c oxidase subunit I, cbb3-type,Cytochrome c oxidase, cbb3-type, subunit I,EC 7.1.1.9,GI:24985968,NC_002947.4,NP_746371,NP_746371.1,PP_4255,Q88F44,Q88F44_PSEPK,WP_003254284.1,ccoN-2,ccoN-II,cytochrome c oxidase, cbb3-type, subunit I,ppu:PP_4255
ccoO-1	160488.PP_4251	Cytochrome c oxidase, cbb3-type, subunit ii; Cytochrome c oxidase subunit, cbb3-type; Identified by match to TIGR protein family HMM TIGR00781	https://smart.embl.de/smart/DDvec.cgi?smart=202:Pfam_FixO(3|182)+	1041937,24985964,AAN69831,AAN69831.1,Cbb3-type cytochrome c oxidase subunit,CcoO-I,Cytochrome c oxidase cbb3-type subunit II,Cytochrome c oxidase subunit, cbb3-type,Cytochrome c oxidase, cbb3-type, subunit II,GI:24985964,NC_002947.4,NP_746367,NP_746367.1,PP_4251,Q88F48,Q88F48_PSEPK,WP_010955002.1,ccoO-1,ccoO-I,cytochrome c oxidase, cbb3-type, subunit II,ppu:PP_4251
ccoO-2	160488.PP_4256	Cytochrome c oxidase, cbb3-type, subunit ii; Cytochrome c oxidase subunit, cbb3-type; Identified by match to TIGR protein family HMM TIGR00781	https://smart.embl.de/smart/DDvec.cgi?smart=202:Pfam_Cytochrom_C(53|195)+	1041699,24985969,AAN69836,AAN69836.1,Cbb3-type cytochrome c oxidase subunit,CcoO-II,Cytochrome c oxidase cbb3-type subunit II,Cytochrome c oxidase subunit, cbb3-type,Cytochrome c oxidase, cbb3-type, subunit II,GI:24985969,NC_002947.4,NP_746372,NP_746372.1,PP_4256,Q88F43,Q88F43_PSEPK,WP_010955006.1,ccoO-2,ccoO-II,cytochrome c oxidase, cbb3-type, subunit II,ppu:PP_4256
ccoP-1	160488.PP_4253	Cytochrome c oxidase, cbb3-type, subunit iii; C-type cytochrome. Part of the cbb3-type cytochrome c oxidase complex	https://smart.embl.de/smart/DDvec.cgi?smart=313:TRANS(4|26)+Pfam_FixP_N(36|83)+Pfam_Cytochrome_CBB3(130|205)+Pfam_Cytochrom_C(222|302)+	1041688,24985966,AAN69833,AAN69833.1,Cbb3-type cytochrome c oxidase subunit,CcoP-I,Cytochrome c oxidase cbb3-type subunit III,Cytochrome c oxidase, cbb3-type, subunit III,GI:24985966,NC_002947.4,NP_746369,NP_746369.1,PP_4253,Q88F46,Q88F46_PSEPK,WP_010955004.1,ccoP-1,ccoP-I,cytochrome c oxidase, cbb3-type, subunit III,ppu:PP_4253
ccoP-2	160488.PP_4258	Cytochrome c oxidase, cbb3-type, subunit iii; C-type cytochrome. Part of the cbb3-type cytochrome c oxidase complex	https://smart.embl.de/smart/DDvec.cgi?smart=325:TRANS(4|26)+Pfam_FixP_N(36|83)+Pfam_Cytochrome_CBB3(144|219)+Pfam_Cytochrom_C(236|316)+	1041696,24985971,AAN69838,AAN69838.1,Cbb3-type cytochrome c oxidase subunit,CcoP-II,Cytochrome c oxidase cbb3-type subunit III,Cytochrome c oxidase, cbb3-type, subunit III,GI:24985971,NC_002947.4,NP_746374,NP_746374.1,PP_4258,Q88F41,Q88F41_PSEPK,WP_010955007.1,ccoP-2,ccoP-II,cytochrome c oxidase, cbb3-type, subunit III,ppu:PP_4258
ccoQ-1	160488.PP_4252	annotation not available	https://smart.embl.de/smart/DDvec.cgi?smart=64:Pfam_FixQ(2|47)+	1041734,24985965,AAN69832,AAN69832.1,Cbb3-type cytochrome c oxidase subunit,CcoQ-I,Cytochrome c oxidase cbb3-type subunit IV,Cytochrome c oxidase subunit, cbb3-type,Cytochrome c oxidase, cbb3-type, CcoQ subunit,GI:24985965,NC_002947.4,NP_746368,NP_746368.1,PP_4252,Q88F47,Q88F47_PSEPK,WP_010955003.1,ccoQ-1,ccoQ-I,cytochrome c oxidase, cbb3-type, CcoQ subunit,ppu:PP_4252
ccoQ-2	160488.PP_4257	Cytochrome c oxidase subunit, cbb3-type; Similar to GB:L24376, SP:P37870, PID:402363, and GB:AL009126; identified by sequence similarity; putative	https://smart.embl.de/smart/DDvec.cgi?smart=63:Pfam_FixQ(3|45)+	1041967,24985970,AAN69837,AAN69837.1,Cbb3-type cytochrome c oxidase subunit,CcoQ-II,Cytochrome c oxidase cbb3-type subunit IV,Cytochrome c oxidase subunit, cbb3-type,Cytochrome c oxidase, cbb3-type, CcoQ subunit,GI:24985970,NC_002947.4,NP_746373,NP_746373.1,PP_4257,Q88F42,Q88F42_PSEPK,WP_003254287.1,ccoQ-2,ccoQ-II,cytochrome c oxidase, cbb3-type, CcoQ subunit,ppu:PP_4257
cheA	160488.PP_4338	Chemotaxis histidine kinase CheA; Similar to GP:2853600, and GP:2853600; identified by sequence similarity; putative	https://smart.embl.de/smart/DDvec.cgi?smart=747:HPT(6|103)+H-kinase_dim(360|420)+HATPase_c(465|608)+CheW(600|739)+	1041662,2.7.13.3,24986058,AAN69917,AAN69917.1,CheA,Chemotaxis histidine kinase CheA,EC 2.7.13.3,GI:24986058,NC_002947.4,NP_746453,NP_746453.1,PP_4338,Q88EW4,Q88EW4_PSEPK,WP_010955068.1,cheA,chemotaxis histidine kinase CheA,ppu:PP_4338
cheB	160488.PP_4337	Two-component system, chemotaxis family, protein-glutamate methylesterase/glutaminase; Involved in chemotaxis. Part of a chemotaxis signal transduction system that modulates chemotaxis in response to various stimuli. Catalyzes the demethylation of specific methylglutamate residues introduced into the chemoreceptors (methyl-accepting chemotaxis proteins or MCP) by CheR. Also mediates the irreversi…	https://smart.embl.de/smart/DDvec.cgi?smart=370:REC(3|122)+Pfam_CheB_methylest(189|365)+	1046087,24986057,3.1.1.61,3.5.1.44,AAN69916,AAN69916.1,CHEB1_PSEPK,CheBA,EC 3.1.1.61,EC 3.5.1.44,GI:24986057,NC_002947.4,NP_746452,NP_746452.1,PP_4337,Protein-glutamate methylesterase CheB,Q88EW5,WP_010955067.1,cheB,cheB1,ppu:PP_4337,protein-glutamate methylesterase CheB
cheB3	160488.PP_1493	Two-component system, chemotaxis family, response regulator wspf; Involved in chemotaxis. Part of a chemotaxis signal transduction system that modulates chemotaxis in response to various stimuli. Catalyzes the demethylation of specific methylglutamate residues introduced into the chemoreceptors (methyl-accepting chemotaxis proteins or MCP) by CheR. Also mediates the irreversible deamidation of sp…	https://smart.embl.de/smart/DDvec.cgi?smart=337:REC(1|116)+Pfam_CheB_methylest(155|331)+	1045676,24982966,3.1.1.61,3.5.1.44,AAN67115,AAN67115.1,CHEB3_PSEPK,CheBC,EC 3.1.1.61,GI:24982966,Methylesterase, CheB-like,NC_002947.4,NP_743651,NP_743651.1,PP_1493,Q88MS5,WP_010952586.1,cheB3,methylesterase, CheB-like,ppu:PP_1493
cheR	160488.PP_4392	Chemotaxis protein methyltransferase cher; Methylation of the membrane-bound methyl-accepting chemotaxis proteins (MCP) to form gamma-glutamyl methyl ester residues in MCP. Methylates the McpS chemotaxis receptor	https://smart.embl.de/smart/DDvec.cgi?smart=275:MeTrc(5|272)+	1043793,2.1.1.80,24986116,AAN69970,AAN69970.1,CHER2_PSEPK,CheR,Chemotaxis protein methyltransferase,Chemotaxis protein methyltransferase CheR,Chemotaxis protein methyltransferase CheR ,Chemotaxis protein methyltransferase Cher2,EC 2.1.1.80,GI:24986116,NC_002947.4,NP_746506,NP_746506.1,PP_4392,Q88ER1,WP_004575768.1,cheR,cheR2,chemotaxis protein methyltransferase CheR,ppu:PP_4392
cheR3	160488.PP_3760	Chemotaxis protein methyltransferase, cher-like; Putative methyltransferase Cher3; Similar to GB:J03459, GB:J02959, SP:P09960, PID:307130, PID:307131, PID:976396, GB:J03459, GB:J02959, SP:P09960, PID:307130, PID:307131, and PID:976396; identified by sequence similarity; putative	https://smart.embl.de/smart/DDvec.cgi?smart=273:MeTrc(8|271)+	1046426,2.1.1.-,2.1.1.80,24985437,AAN69354,AAN69354.1,CHER3_PSEPK,Chemotaxis protein methyltransferase CheR ,Chemotaxis protein methyltransferase, CheR-like,EC 2.1.1.80,GI:24985437,Methyltransferase,NC_002947.4,NP_745890,NP_745890.1,PP_3760,Putative methyltransferase Cher3,Q88GG4,WP_010954591.1,cheR3,chemotaxis protein methyltransferase, CheR-like,ppu:PP_3760
cheV-3	160488.PP_4393	Two-component system, chemotaxis family, chemotaxis protein chev; Putative chemotaxis protein; Identified by match to PFAM protein family HMM PF01584	https://smart.embl.de/smart/DDvec.cgi?smart=309:CheW(17|154)+REC(180|301)+	1041669,24986117,AAN69971,AAN69971.1,Chemotaxis protein,Chemotaxis protein CheV,GI:24986117,NC_002947.4,NP_746507,NP_746507.1,PP_4393,Putative chemotaxis protein,Q88ER0,Q88ER0_PSEPK,WP_010955104.1,cheV-3,chemotaxis protein CheV,ppu:PP_4393
cheW	160488.PP_4332	Chemotaxis protein CheW; Similar to GP:2853606, and GP:2853606; identified by sequence similarity; putative	https://smart.embl.de/smart/DDvec.cgi?smart=159:CheW(11|148)+	1045448,24986052,AAN69911,AAN69911.1,Chemotaxis protein CheW,GI:24986052,NC_002947.4,NP_746447,NP_746447.1,PP_4332,Purine-binding chemotaxis protein CheW,Q88EX0,Q88EX0_PSEPK,WP_003254393.1,cheW,ppu:PP_4332,purine-binding chemotaxis protein CheW
cheY	160488.PP_4340	Two-component system, chemotaxis family, chemotaxis protein chey; Response regulator for chemotactic signal transduction; Similar to GP:2853598, and GP:2853598; identified by sequence similarity; putative	https://smart.embl.de/smart/DDvec.cgi?smart=124:REC(1|115)+	1043398,24986060,AAN69919,AAN69919.1,CheY,Chemotaxis protein CheY,GI:24986060,NC_002947.4,NP_746455,NP_746455.1,PP_4340,Q88EW2,Q88EW2_PSEPK,Two-component system response regulator,WP_010955070.1,cheY,chemotaxis protein CheY,ppu:PP_4340
chev-1	160488.PP_0802	Putative chemotaxis protein; Similar to GP:5361003; identified by sequence similarity; putative	https://smart.embl.de/smart/DDvec.cgi?smart=299:CheW(10|144)+REC(170|287)+	1044645,24982208,AAN66427,AAN66427.1,Chemotaxis protein,Chemotaxis protein CheV,GI:24982208,NC_002947.4,NP_742963,NP_742963.1,PP_0802,Putative chemotaxis protein,Q88PP6,Q88PP6_PSEPK,WP_010952038.1,chemotaxis protein CheV,chev-1,ppu:PP_0802
chev-2	160488.PP_2128	Two-component system, chemotaxis family, chemotaxis protein chev; Putative CheV-like chemotaxis protein; Identified by match to PFAM protein family HMM PF00072	https://smart.embl.de/smart/DDvec.cgi?smart=311:CheW(17|153)+REC(179|300)+	1044981,24983657,AAN67741,AAN67741.1,CheV-like chemotaxis protein,Chemotaxis protein CheV,GI:24983657,NC_002947.4,NP_744277,NP_744277.1,PP_2128,Putative CheV-like chemotaxis protein,Q88L09,Q88L09_PSEPK,WP_003248753.1,chemotaxis protein CheV,chev-2,ppu:PP_2128
cioA	160488.PP_4651	Ubiquinol oxidase subunit I, cyanide insensitive; Similar to GB:M86697, PID:150672, GB:M86697, and PID:150672; identified by sequence similarity; putative	https://smart.embl.de/smart/DDvec.cgi?smart=478:Pfam_Cyt_bd_oxida_I(9|437)+	1043772,24986396,7.1.1.7,AAN70224,AAN70224.1,CioA,Cyanide insensitive ubiquinol oxidase subunit I,Cytochrome bd ubiquinol oxidase subunit I ,EC 7.1.1.7,GI:24986396,NC_002947.4,NP_746760,NP_746760.1,PP_4651,Q88E17,Q88E17_PSEPK,Ubiquinol oxidase subunit I, cyanide insensitive,WP_010955309.1,cioA,ppu:PP_4651,ubiquinol oxidase subunit I, cyanide insensitive
cioB	160488.PP_4650	Ubiquinol oxidase subunit II, cyanide insensitive; Similar to GB:M86697, and PID:150672; identified by sequence similarity; putative	https://smart.embl.de/smart/DDvec.cgi?smart=335:Pfam_Cyt_bd_oxida_II(5|324)+	1042538,24986395,7.1.1.7,AAN70223,AAN70223.1,CioB,Cyanide insensitive ubiquinol oxidase subunit II,Cytochrome bd ubiquinol oxidase subunit II ,EC 7.1.1.7,GI:24986395,NC_002947.4,NP_746759,NP_746759.1,PP_4650,Q88E18,Q88E18_PSEPK,WP_010955308.1,cioB,ppu:PP_4650
copR	160488.PP_5383	Two-component system, ompr family, copper resistance phosphate regulon response regulator cusr; Transcriptional activator protein; Similar to GP:6045171, GB:D11428, GB:M94048, GB:L03203, GB:X65968, GB:S61788, SP:Q01453, PID:182985, PID:190131, PID:220010, and PID:31653; identified by sequence similarity; putative	https://smart.embl.de/smart/DDvec.cgi?smart=225:REC(1|112)+Trans_reg_C(146|221)+	1042060,24987198,AAN70948,AAN70948.1,CopR-II,GI:24987198,NC_002947.4,NP_747484,NP_747484.1,PP_5383,Q88C00,Q88C00_PSEPK,Transcriptional activator CopR,Transcriptional activator protein,Transcriptional regulator,WP_010955863.1,copR,copR-II,ppu:PP_5383,transcriptional activator CopR
copR-I	160488.PP_2158	Two-component system, ompr family, copper resistance phosphate regulon response regulator cusr; Transcriptional activator protein; Identified by match to TIGR protein family HMM TIGR01387	https://smart.embl.de/smart/DDvec.cgi?smart=226:REC(1|112)+Trans_reg_C(146|221)+	1045016,24983690,AAN67771,AAN67771.1,CopR-I,DNA-binding heavy metal response regulator,GI:24983690,NC_002947.4,NP_744307,NP_744307.1,PP_2158,Q88KY1,Q88KY1_PSEPK,Transcriptional activator protein,Transcriptional regulator,WP_010953145.1,copR-I,ppu:PP_2158
copS	160488.PP_5384	Two-component system, ompr family, heavy metal sensor histidine kinase cuss; Member of a two-component regulatory system	https://smart.embl.de/smart/DDvec.cgi?smart=469:TRANS(12|34)+HAMP(185|238)+HisKA(239|305)+HATPase_c(348|460)+	1042070,2.7.13.3,24987199,AAN70949,AAN70949.1,CopS,Copper sensor protein,EC 2.7.13.3,GI:24987199,NC_002947.4,NP_747485,NP_747485.1,PP_5384,Q88BZ9,Q88BZ9_PSEPK,Sensor protein,Sensor protein CopS,WP_010955864.1,copS,ppu:PP_5384,sensor protein CopS
cpxR	160488.PP_3372	CpxR-Pasp DNA-binding transcriptional two-component system regulator; Similar to GB:M17783, SP:P07093, PID:183064, PID:412157, GB:L34155, SP:Q16787, PID:1149513, and PID:551597; identified by sequence similarity; putative	https://smart.embl.de/smart/DDvec.cgi?smart=233:REC(2|112)+Trans_reg_C(154|230)+	1047021,24985016,AAN68976,AAN68976.1,CpxR,DNA-binding response regulator CpxR,GI:24985016,NC_002947.4,NP_745512,NP_745512.1,PP_3372,Q88HI5,Q88HI5_PSEPK,Two-component system regulator CpxR,WP_010954245.1,cpxR,ppu:PP_3372
crp	160488.PP_0424	Crp/fnr family transcriptional regulator, cyclic amp receptor protein; DNA-binding transcriptional dual regulator; Identified by match to PFAM protein family HMM PF00325	https://smart.embl.de/smart/DDvec.cgi?smart=214:cNMP(1|126)+HTH_CRP(164|212)+	1044152,24981799,AAN66054,AAN66054.1,Catabolite gene activator Crp,Crp,DNA-binding transcriptional dual regulator,GI:24981799,NC_002947.4,NP_742590,NP_742590.1,PP_0424,Q88QR4,Q88QR4_PSEPK,WP_010951759.1,catabolite gene activator Crp,crp,ppu:PP_0424
csrA	160488.PP_4472	Carbon storage regulator csra; A key translational regulator that binds mRNA to regulate translation initiation and/or mRNA stability. Mediates global changes in gene expression, shifting from rapid growth to stress survival by linking envelope stress, the stringent response and the catabolite repression systems. Usually binds in the 5'-UTR; binding at or near the Shine-Dalgarno sequence prevents…	https://smart.embl.de/smart/DDvec.cgi?smart=62:Pfam_CsrA(1|54)+	1042051,24986202,32806911,AAN70047,AAN70047.1,Carbon storage regulator,Carbon storage regulator CsrA,CsrA,GI:24986202,NC_002947.4,NP_746583,NP_746583.1,PP_4472,Q88EJ0,Q88EJ0_PSEPK,Translational regulator CsrA,WP_003254503.1,carbon storage regulator CsrA,csrA,ppu:PP_4472
ctpH	160488.PP_2120	Methyl-accepting chemotaxis protein CtpH; Identified by match to PFAM protein family HMM PF00672	https://smart.embl.de/smart/DDvec.cgi?smart=555:TRANS(27|49)+TRANS(202|224)+HAMP(226|278)+MA(293|554)+	1044973,24983648,AAN67733,AAN67733.1,CtpH,GI:24983648,Methyl-accepting chemotaxis protein,Methyl-accepting chemotaxis protein CtpH,Methyl-accepting chemotaxis transducer,NC_002947.4,NP_744269,NP_744269.1,PP_2120,Q88L17,Q88L17_PSEPK,WP_010953116.1,ctpH,methyl-accepting chemotaxis transducer,ppu:PP_2120
cusA	160488.PP_5387	Heavy metal rnd efflux transporter, czca family; Belongs to the resistance-nodulation-cell division (RND) (TC 2.A.6) family	https://smart.embl.de/smart/DDvec.cgi?smart=1052:Pfam_ACR_tran(5|1036)+	1042073,24987202,AAN70952,AAN70952.1,Copper/silver efflux system protein,CusA,CzcA family RND family copper transporter,GI:24987202,Heavy metal RND efflux transporter, CzcA family,NC_002947.4,NP_747488,NP_747488.1,PP_5387,Probable copper efflux transporter, CzcA family,Q88BZ6,Q88BZ6_PSEPK,WP_010955867.1,cusA,heavy metal RND efflux transporter, CzcA family,ppu:PP_5387
cusB	160488.PP_5386	Heavy metal rnd efflux membrane fusion protein, czcb family; Belongs to the membrane fusion protein (MFP) (TC 8.A.1) family	https://smart.embl.de/smart/DDvec.cgi?smart=490:TRANS(5|24)+Pfam_HlyD_D4(152|206)+Pfam_HlyD_3(210|321)+Pfam_CusF_Ec(421|485)+	1043341,24987201,AAN70951,AAN70951.1,CusB,GI:24987201,NC_002947.4,NP_747487,NP_747487.1,PP_5386,Q88BZ7,Q88BZ7_PSEPK,WP_010955866.1,cusB,ppu:PP_5386
cusF	160488.PP_5388	Probable exported copper efflux protein; Identified by Glimmer2; putative	https://smart.embl.de/smart/DDvec.cgi?smart=113:SIGNAL(1|20)+Pfam_CusF_Ec(47|112)+	1042071,24987203,AAN70953,AAN70953.1,Conserved hypothetical protein,Copper efflux protein,CusF,GI:24987203,NC_002947.4,NP_747489,NP_747489.1,PP_5388,Probable exported copper efflux protein,Q88BZ5,Q88BZ5_PSEPK,WP_010955868.1,conserved hypothetical protein,cusF,ppu:PP_5388
czrR-2	160488.PP_1438	Two-component system, ompr family, copper resistance phosphate regulon response regulator cusr; Response regulator; Similar to GP:12484568; identified by sequence similarity; putative	https://smart.embl.de/smart/DDvec.cgi?smart=224:REC(1|111)+Trans_reg_C(145|220)+	1045839,24982905,AAN67060,AAN67060.1,CzcR-III,DNA-binding response regulator CzrR,GI:24982905,NC_002947.4,NP_743596,NP_743596.1,PP_1438,Q88MY0,Q88MY0_PSEPK,Response regulator,WP_003252070.1,czcR-III,czrR-2,ppu:PP_1438
czrSA	160488.PP_0030	Two-component system, ompr family, heavy metal sensor histidine kinase cuss; Member of a two-component regulatory system	https://smart.embl.de/smart/DDvec.cgi?smart=472:TRANS(15|34)+TRANS(164|186)+HAMP(187|240)+HisKA(241|307)+HATPase_c(351|463)+	1043509,2.7.13.3,24981368,32066179,AAN65664,AAN65664.1,CzrSA,EC 2.7.13.3,GI:24981368,Metal-sensor histidine kinase,NC_002947.4,NP_742200,NP_742200.1,PP_0030,Q88RU9,Q88RU9_PSEPK,Sensor histidine kinase,Sensor protein,WP_010951441.1,czrSA,ppu:PP_0030,sensor histidine kinase
dctA	160488.PP_1188	Aerobic c4-dicarboxylate transport protein; Responsible for the transport of dicarboxylates such as succinate, fumarate, and malate from the periplasm across the membrane	https://smart.embl.de/smart/DDvec.cgi?smart=440:Pfam_SDF(11|403)+	1045900,24982633,AAN66812,AAN66812.1,Aerobic C4-dicarboxylate transport protein,C4-dicarboxylate transport protein,DCTA_PSEPK,DctA-I,GI:24982633,NC_002947.4,NP_743348,NP_743348.1,PP_1188,Q88NL9,WP_010952341.1,dctA,ppu:PP_1188
dctA-III	160488.PP_2255	Aerobic c4-dicarboxylate transport protein; Belongs to the dicarboxylate/amino acid:cation symporter (DAACS) (TC 2.A.23) family	https://smart.embl.de/smart/DDvec.cgi?smart=436:Pfam_SDF(9|402)+	1045147,24983797,AAN67868,AAN67868.1,Aerobic C4-dicarboxylate transport protein,C4-dicarboxylate transport protein,C4-dicarboxylate transporter,DctA-III,GI:24983797,NC_002947.4,NP_744404,NP_744404.1,PP_2255,Q88KN5,Q88KN5_PSEPK,WP_010953231.1,dctA-III,ppu:PP_2255
dctB	160488.PP_1402	C4-dicarboxylate transport sensor protein; Similar to SP:P13633; identified by sequence similarity; putative	https://smart.embl.de/smart/DDvec.cgi?smart=585:SIGNAL(1|24)+Pfam_dCache_1(35|288)+TRANS(300|319)+COIL(324|357)+HisKA(362|430)+HATPase_c(472|581)+	1043290,2.7.13.3,24982867,AAN67025,AAN67025.1,C4-dicarboxylate transport sensor protein,DctB,EC 2.7.13.3,GI:24982867,NC_002947.4,NP_743561,NP_743561.1,PP_1402,Q88N14,Q88N14_PSEPK,WP_010952510.1,dctB,ppu:PP_1402
dctD	160488.PP_1401	C4-dicarboxylate transport transcriptional regulatory protein; Similar to GB:X14046, SP:P11049, and PID:29794; identified by sequence similarity; putative	https://smart.embl.de/smart/DDvec.cgi?smart=444:REC(3|114)+AAA(164|307)+Pfam_HTH_8(392|433)+	1041970,24982866,AAN67024,AAN67024.1,DctD-III,GI:24982866,NC_002947.4,NP_743560,NP_743560.1,PP_1401,Q88N15,Q88N15_PSEPK,WP_010952509.1,dctD,dctD-III,ppu:PP_1401
dctD-I	160488.PP_0263	Two-component system, ntrc family, c4-dicarboxylate transport response regulator dctd; C4-dicarboxylate transport transcriptional regulatory protein; Identified by match to PFAM protein family HMM PF00072	https://smart.embl.de/smart/DDvec.cgi?smart=468:REC(11|122)+AAA(172|315)+Pfam_HTH_8(409|450)+	1043849,24981622,AAN65894,AAN65894.1,DctD-I,GI:24981622,NC_002947.4,NP_742430,NP_742430.1,PP_0263,Q88R71,Q88R71_PSEPK,Sigma-54 dependent response regulator,WP_010951633.1,dctD-I,ppu:PP_0263,sigma-54 dependent response regulator
dctD-II	160488.PP_1066	C4-dicarboxylate transport transcriptional regulatory protein; Identified by match to PFAM protein family HMM PF00072	https://smart.embl.de/smart/DDvec.cgi?smart=442:REC(6|117)+AAA(167|314)+Pfam_HTH_8(398|439)+	1044699,24982499,AAN66691,AAN66691.1,DctD-II,GI:24982499,NC_002947.4,NP_743227,NP_743227.1,PP_1066,Q88NY7,Q88NY7_PSEPK,Sigma-54 dependent response regulator,Two-component system, response regulator AauR,WP_010952238.1,dctD-II,ppu:PP_1066,sigma-54 dependent response regulator
dctM	160488.PP_2056	Aerobic c4-dicarboxylate transport protein; Belongs to the dicarboxylate/amino acid:cation symporter (DAACS) (TC 2.A.23) family	https://smart.embl.de/smart/DDvec.cgi?smart=439:Pfam_SDF(11|403)+	1042852,24983578,AAN67670,AAN67670.1,Aerobic C4-dicarboxylate transport protein,C4-dicarboxylate transport protein,DctA-II,GI:24983578,NC_002947.4,NP_744206,NP_744206.2,PP_2056,Q88L79,Q88L79_PSEPK,WP_049586707.1,dctA-II,dctM,ppu:PP_2056
dnaA	160488.PP_0010	Chromosomal replication initiator protein dnaa; Plays an important role in the initiation and regulation of chromosomal replication. Binds to the origin of replication; it binds specifically double-stranded DNA at a 9 bp consensus (dnaA box): 5'- TTATC[CA]A[CA]A-3'. DnaA binds to ATP and to acidic phospholipids (By similarity)	https://smart.embl.de/smart/DDvec.cgi?smart=506:Pfam_DnaA_N(3|65)+AAA(203|408)+Bac_DnaA_C(414|483)+	1043486,24981346,AAN65644,AAN65644.1,Chromosomal replication initiator protein,Chromosomal replication initiator protein DnaA,DNAA_PSEPK,DnaA,GI:24981346,NC_002947.4,NP_742180,NP_742180.1,P0A116,P13454,PP_0010,WP_010951427.1,chromosomal replication initiator protein DnaA,dnaA,ppu:PP_0010
envZ	160488.PP_0247	Two-component system, ompr family, osmolarity sensor histidine kinase envz; Osmolarity sensor protein EnvZ; Identified by match to PFAM protein family HMM PF02518	https://smart.embl.de/smart/DDvec.cgi?smart=437:TRANS(15|37)+TRANS(145|167)+HAMP(168|220)+HisKA(221|280)+HATPase_c(318|430)+	1043819,2.7.13.3,24981605,AAN65879,AAN65879.1,EC 2.7.13.3,EnvZ,GI:24981605,NC_002947.4,NP_742415,NP_742415.1,Osmolarity sensor protein EnvZ,PP_0247,Q88R86,Q88R86_PSEPK,WP_003255819.1,envZ,osmolarity sensor protein EnvZ,ppu:PP_0247
etp	160488.PP_1903	Phosphotyrosine-protein phosphatase; Belongs to the low molecular weight phosphotyrosine protein phosphatase family	https://smart.embl.de/smart/DDvec.cgi?smart=154:LMWPc(1|149)+	1043179,24983413,3.1.3.2,3.1.3.48,AAN67522,AAN67522.1,EC 3.1.3.48,Etp,GI:24983413,NC_002947.4,NP_744058,NP_744058.1,PP_1903,Phosphotyrosine-protein phosphatase,Protein-tyrosine phosphatase ,Protein-tyrosine-phosphatase,Putative phosphotyrosine-protein phosphatase,Q88LM6,Q88LM6_PSEPK,WP_004575950.1,etp,ppu:PP_1903,protein-tyrosine-phosphatase
evgA	160488.PP_2101	DNA-binding response regulator in two-component regulatory system with EvgS; Similar to GB:M28825, GB:M22080, GB:M22163, GB:M22164, GB:M22165, GB:M22166, GB:M22167, GB:X79309, GB:X79308, GB:M27735, GB:M14663, SP:P06126, PID:180046, and PID:530884; identified by sequence similarity; putative	https://smart.embl.de/smart/DDvec.cgi?smart=207:REC(4|116)+HTH_LUXR(144|201)+	1044953,24983628,AAN67715,AAN67715.1,DNA-binding response regulator, LuxR family,EvgA,GI:24983628,NC_002947.4,NP_744251,NP_744251.1,PP_2101,Q88L34,Q88L34_PSEPK,Two-component system response regulator,WP_010953100.1,evgA,ppu:PP_2101
fadAx	160488.PP_2215	Acetyl-coa c-acetyltransferase; Belongs to the thiolase-like superfamily. Thiolase family	https://smart.embl.de/smart/DDvec.cgi?smart=397:Pfam_Thiolase_N(8|266)+Pfam_Thiolase_C(273|395)+	1045080,2.3.1.9,24983753,3-ketoacyl-CoA thiolase,AAN67828,AAN67828.1,Acetyl-CoA C-acetyltransferase ,Acetyl-CoA acetyltransferase,EC 2.3.1.9,GI:24983753,NC_002947.4,NP_744364,NP_744364.1,PP_2215,Q88KS4,Q88KS4_PSEPK,WP_010953196.1,fadAx,ppu:PP_2215
fepA	160488.PP_2242	Ferric enterobactin transport system outer membrane subunit; Similar to GB:D13640, SP:P49593, PID:2114221, and PID:286007; identified by sequence similarity; putative	https://smart.embl.de/smart/DDvec.cgi?smart=744:SIGNAL(1|26)+Pfam_Plug(58|179)+Pfam_OMP_b-brl_3(370|744)+	1045124,24983783,AAN67855,AAN67855.1,FepA,Ferric enterobactin receptor,GI:24983783,NC_002947.4,NP_744391,NP_744391.1,Outer membrane ferric enterobactin receptor,PP_2242,Q88KP8,Q88KP8_PSEPK,WP_010953218.1,fepA,outer membrane ferric enterobactin receptor,ppu:PP_2242
fleQ	160488.PP_4373	Sigma-54 dependent transcriptional regulator, flagellar regulatory protein; Transcriptional regulator FleQ; Identified by match to PFAM protein family HMM PF02954	https://smart.embl.de/smart/DDvec.cgi?smart=491:Pfam_FleQ(6|123)+AAA(166|310)+Pfam_HTH_8(437|478)+	1042576,24986095,AAN69951,AAN69951.1,FleQ,GI:24986095,NC_002947.4,NP_746487,NP_746487.1,PP_4373,Q88ET0,Q88ET0_PSEPK,Transcriptional regulator FleQ,WP_010955093.1,fleQ,ppu:PP_4373,transcriptional regulator FleQ
fleR	160488.PP_4371	Two component system AtoC DNA-binding transcriptional activator; Identified by match to PFAM protein family HMM PF00072	https://smart.embl.de/smart/DDvec.cgi?smart=451:REC(3|114)+AAA(148|291)+Pfam_HTH_8(398|438)+	1041972,24986093,AAN69949,AAN69949.1,AtoC,GI:24986093,NC_002947.4,NP_746485,NP_746485.1,PP_4371,Q88ET2,Q88ET2_PSEPK,Response regulator FleR,Two-component system, response regulator FlrC,WP_010955091.1,atoC,fleR,ppu:PP_4371,response regulator FleR
fleS	160488.PP_4372	Sensory box histidine kinase FleS; Similar to GP:12056607, GB:U09065, PID:483872, PID:553456, PID:553461, PID:553463, PID:553468, PID:619426, and PID:976315; identified by sequence similarity; putative	https://smart.embl.de/smart/DDvec.cgi?smart=405:PAS(78|141)+HisKA(184|252)+HATPase_c(292|398)+	1041790,2.7.13.3,24986094,AAN69950,AAN69950.1,EC 2.7.13.3,FleS,GI:24986094,NC_002947.4,NP_746486,NP_746486.1,PP_4372,Q88ET1,Q88ET1_PSEPK,Sensory box histidine kinase FleS,WP_010955092.1,fleS,ppu:PP_4372,sensory box histidine kinase FleS
flgM	160488.PP_4395	Negative regulator of flagellin synthesis FlgM; Similar to GB:X72755, SP:Q07325, and PID:311376; identified by sequence similarity; putative	https://smart.embl.de/smart/DDvec.cgi?smart=104:Pfam_FlgM(45|99)+	1044243,24986119,AAN69973,AAN69973.1,Flagellin biosynthesis negative regulator FlgM,FlgM,GI:24986119,NC_002947.4,NP_746509,NP_746509.1,Negative regulator of flagellin synthesis FlgM,PP_4395,Q88EQ8,Q88EQ8_PSEPK,WP_003254479.1,flgM,negative regulator of flagellin synthesis FlgM,ppu:PP_4395
fliA	160488.PP_4341	Rna polymerase sigma factor for flagellar operon flia; Sigma factors are initiation factors that promote the attachment of RNA polymerase to specific initiation sites and are then released. This sigma factor controls the expression of flagella-related genes	https://smart.embl.de/smart/DDvec.cgi?smart=246:Pfam_Sigma70_r2(20|93)+Pfam_Sigma70_r3(99|173)+Pfam_Sigma70_r4_2(183|236)+	1044726,24986061,AAN69920,AAN69920.1,Flagellar biosynthesis sigma factor FliA,FliA,GI:24986061,NC_002947.4,NP_746456,NP_746456.1,PP_4341,Q88EW1,Q88EW1_PSEPK,RNA polymerase sigma 28 factor,RNA polymerase sigma factor FliA,RNA polymerase sigma factor for flagellar operon,Sigma F,Sigma-28,WP_003254406.1,flagellar biosynthesis sigma factor FliA,fliA,ppu:PP_4341
fliC	160488.PP_4378	Flagellin flic; Flagellin is the subunit protein which polymerizes to form the filaments of bacterial flagella	https://smart.embl.de/smart/DDvec.cgi?smart=687:Pfam_Flagellin_N(5|143)+Pfam_Flagellin_IN(228|281)+Pfam_Flagellin_IN(321|376)+Pfam_Flagellin_IN(410|466)+Pfam_Flagellin_IN(489|552)+Pfam_Flagellin_C(601|686)+	1041796,24986101,AAN69956,AAN69956.1,Flagellin,Flagellin FliC,FliC,GI:24986101,NC_002947.4,NP_746492,NP_746492.1,PP_4378,Q88ES5,Q88ES5_PSEPK,WP_010955097.1,flagellin FliC,fliC,ppu:PP_4378
gacA	160488.PP_4099	Two-component system, narl family, invasion response regulator uvry; Two-componenent system BarA/UvrY-regulatory subunit; Similar to GP:3142729, GB:X51405, SP:P16870, and PID:29667; identified by sequence similarity; putative	https://smart.embl.de/smart/DDvec.cgi?smart=212:REC(2|115)+HTH_LUXR(145|202)+	1042216,24985798,AAN69683,AAN69683.1,DNA-binding response regulator GacA,GI:24985798,NC_002947.4,NP_746219,NP_746219.1,PP_4099,Q88FJ6,Q88FJ6_PSEPK,UvrY,WP_003251380.1,gacA,ppu:PP_4099,uvrY
gacS	160488.PP_1650	Two-component system, narl family, sensor histidine kinase bara; Histidine kinase; Similar to GP:6273355, and GP:6273355; identified by sequence similarity; putative	https://smart.embl.de/smart/DDvec.cgi?smart=917:TRANS(10|32)+Pfam_DUF2222(34|170)+HAMP(193|245)+HisKA(285|350)+HATPase_c(397|513)+REC(668|784)+HPT(821|917)+	1044739,2.7.13.3,24983135,AAN67271,AAN67271.1,EC 2.7.13.3,GI:24983135,GacS,Histidine kinase,NC_002947.4,NP_743807,NP_743807.1,PP_1650,Q88MC3,Q88MC3_PSEPK,Sensor histidine kinase/response regulator GacS,Sensor protein GacS,WP_010952710.1,gacS,ppu:PP_1650,sensor histidine kinase/response regulator GacS
glnA	160488.PP_5046	Glutamine synthetase; Similar to SP:P06711; identified by sequence similarity; putative	https://smart.embl.de/smart/DDvec.cgi?smart=468:Pfam_Gln-synt_N(12|94)+Gln-synt_C(101|378)+	1044366,24986826,6.3.1.2,AAN70611,AAN70611.1,EC 6.3.1.2,GI:24986826,GlnA,Glutamine synthetase,Glutamine synthetase ,Glutamine synthetase, type I,NC_002947.4,NP_747147,NP_747147.1,PP_5046,Q88CY3,Q88CY3_PSEPK,WP_003249219.1,glnA,glutamine synthetase, type I,ppu:PP_5046
glnD	160488.PP_1589	[protein-pii] uridylyltransferase; Modifies, by uridylylation and deuridylylation, the PII regulatory proteins (GlnB and homologs), in response to the nitrogen status of the cell that GlnD senses through the glutamine level. Under low glutamine levels, catalyzes the conversion of the PII proteins and UTP to PII-UMP and PPi, while under higher glutamine levels, GlnD hydrolyzes PII-UMP to PII and U…	https://smart.embl.de/smart/DDvec.cgi?smart=900:Pfam_NTP_transf_2(64|159)+Pfam_GlnD_UR_UTase(184|324)+HDc(457|604)+Pfam_ACT(815|873)+	1045160,2.7.7.59,24983069,3.1.4.-,AAN67210,AAN67210.1,Bifunctional [protein-PII] modification enzyme,Bifunctional nitrogen sensor protein,EC 2.7.7.59,GI:24983069,GLND_PSEPK,GlnD,NC_002947.4,NP_743746,NP_743746.1,PII uridylyltransferase,PP_1589,Q88MI2,UR,UTase,UTase/UR,Uridylyltransferase,WP_010952673.1,[Protein-PII] uridylyltransferase,[Protein-PII]-UMP uridylyl-removing enzyme,[protein-PII] urid…
gltI	160488.PP_1071	Glutamate / aspartate ABC transporter-periplasmic binding protein; Similar to GB:S67291, GB:S67292, GB:S67294, GB:X51943, GB:M13361, GB:M60515, GB:M60516, GB:M60518, GB:M60519, GB:M60520, GB:M60521, GB:X59065, GB:X65778, GB:X59612, SP:P05230, PID:181942, PID:182559, PID:292022, PID:292027, PID:32436, PID:386768, PID:396164, PID:396166, PID:553170, and PID:553171; identified by sequence similarity…	https://smart.embl.de/smart/DDvec.cgi?smart=306:SIGNAL(1|24)+PBPb(39|273)+	1044664,24982504,3.6.3.21,AAN66696,AAN66696.1,GI:24982504,GltI,NC_002947.4,NP_743232,NP_743232.1,PP_1071,Q88NY2,Q88NY2_PSEPK,WP_010952243.1,gltI,ppu:PP_1071
gltJ	160488.PP_1070	Glutamate/aspartate transport system permease protein; Glutamate / aspartate ABC transporter-permease subunit; Identified by match to TIGR protein family HMM TIGR01726	https://smart.embl.de/smart/DDvec.cgi?smart=248:Pfam_BPD_transp_1(43|239)+	1044967,24982503,3.6.3.21,AAN66695,AAN66695.1,Amino acid ABC transporter, permease protein,GI:24982503,GltJ,Glutamate/aspartate ABC transporter permease,NC_002947.4,NP_743231,NP_743231.1,PP_1070,Q88NY3,Q88NY3_PSEPK,WP_010952242.1,amino acid ABC transporter, permease protein,gltJ,ppu:PP_1070
gltK	160488.PP_1069	Glutamate / aspartate ABC transporter-permease subunit; Similar to GB:S67291, GB:S67292, GB:S67294, GB:X51943, GB:M13361, GB:M60515, GB:M60516, GB:M60518, GB:M60519, GB:M60520, GB:M60521, GB:X59065, GB:X65778, GB:X59612, SP:P05230, PID:181942, PID:182559, PID:292022, PID:292027, PID:32436, PID:386768, PID:396164, PID:396166, PID:553170, and PID:553171; identified by sequence similarity; putative	https://smart.embl.de/smart/DDvec.cgi?smart=223:Pfam_BPD_transp_1(33|223)+	1044678,24982502,3.6.3.21,AAN66694,AAN66694.1,Amino acid ABC transporter, permease protein,GI:24982502,GltK,Glutamate/aspartate ABC transporter permease,NC_002947.4,NP_743230,NP_743230.1,PP_1069,Q88NY4,Q88NY4_PSEPK,WP_010952241.1,amino acid ABC transporter, permease protein,gltK,ppu:PP_1069
gltL	160488.PP_1068	Glutamate/aspartate transport system atp-binding protein; Glutamate / aspartate ABC transporter-ATP binding subunit; Similar to GB:S67291, GB:S67292, GB:S67294, GB:X51943, GB:M13361, GB:M60515, GB:M60516, GB:M60518, GB:M60519, GB:M60520, GB:M60521, GB:X59065, GB:X65778, GB:X59612, SP:P05230, PID:181942, PID:182559, PID:292022, PID:292027, PID:32436, PID:386768, PID:396164, PID:396166, PID:553170,…	https://smart.embl.de/smart/DDvec.cgi?smart=256:AAA(38|225)+	1044717,24982501,3.6.3.21,7.4.2.1,AAN66693,AAN66693.1,Amino acid ABC transporter, ATP-binding protein,EC 7.4.2.1,GI:24982501,GltL,NC_002947.4,NP_743229,NP_743229.1,PP_1068,Q88NY5,Q88NY5_PSEPK,WP_010952240.1,amino acid ABC transporter, ATP-binding protein,gltL,ppu:PP_1068
kdpA	160488.PP_4161	Potassium-transporting atpase potassium-binding subunit; Part of the high-affinity ATP-driven potassium transport (or Kdp) system, which catalyzes the hydrolysis of ATP coupled with the electrogenic transport of potassium into the cytoplasm. This subunit binds and transports the potassium across the cytoplasmic membrane	https://smart.embl.de/smart/DDvec.cgi?smart=564:Pfam_KdpA(10|560)+	1042353,24985863,AAN69742,AAN69742.1,GI:24985863,KDPA_PSEPK,KdpA,NC_002947.4,NP_746278,NP_746278.1,PP_4161,Potassium-binding and translocating subunit A,Potassium-translocating ATPase A chain,Potassium-transporting ATPase subunit A,Potassium-transporting ATPase, A subunit,Q88FD7,WP_010954929.1,kdpA,potassium-transporting ATPase, A subunit,ppu:PP_4161
kdpC	160488.PP_4159	Potassium-transporting atpase kdpc subunit; Part of the high-affinity ATP-driven potassium transport (or Kdp) system, which catalyzes the hydrolysis of ATP coupled with the electrogenic transport of potassium into the cytoplasm. This subunit acts as a catalytic chaperone that increases the ATP-binding affinity of the ATP-hydrolyzing subunit KdpB by the formation of a transient KdpB/KdpC/ATP terna…	https://smart.embl.de/smart/DDvec.cgi?smart=185:Pfam_KdpC(5|180)+	1042354,24985862,AAN69741,AAN69741.1,GI:24985862,KDPC_PSEPK,KdpC,NC_002947.4,NP_746277,NP_746277.1,PP_4159,Potassium-binding and translocating subunit C,Potassium-translocating ATPase C chain,Potassium-transporting ATPase KdpC subunit,Potassium-transporting ATPase subunit C,Potassium-transporting ATPase, C subunit,Q88FD8,WP_003251480.1,kdpC,potassium-transporting ATPase, C subunit,ppu:PP_4159
kdpD	160488.PP_4158	Two-component system, ompr family, sensor histidine kinase kdpd; Sensor protein; Similar to GP:9947604, and GP:9947604; identified by sequence similarity; putative	https://smart.embl.de/smart/DDvec.cgi?smart=884:Pfam_KdpD(18|227)+Pfam_Usp(246|361)+GAF(481|640)+HisKA(651|719)+HATPase_c(763|875)+	1042335,2.7.13.3,24985861,AAN69740,AAN69740.1,EC 2.7.13.3,GI:24985861,KdpD,NC_002947.4,NP_746276,NP_746276.1,PP_4158,Q88FD9,Q88FD9_PSEPK,Sensor protein,Sensor protein KdpD,WP_010954928.1,kdpD,ppu:PP_4158,sensor protein KdpD
kdpE	160488.PP_4157	Two-component system DNA-binding response activator KdpE; Similar to GP:9947605; identified by sequence similarity; putative	https://smart.embl.de/smart/DDvec.cgi?smart=231:REC(5|115)+Trans_reg_C(150|226)+	1042343,24985860,AAN69739,AAN69739.1,GI:24985860,KdpE,NC_002947.4,NP_746275,NP_746275.1,PP_4157,Q88FE0,Q88FE0_PSEPK,Transcriptional regulatory protein KdpE,WP_010954927.1,kdpE,ppu:PP_4157,transcriptional regulatory protein KdpE
kinB	160488.PP_0132	Two-component system, ntrc family, sensor histidine kinase kinb; Alginate biosynthesis sensor protein KinB; Identified by match to PFAM protein family HMM PF00512	https://smart.embl.de/smart/DDvec.cgi?smart=593:TRANS(10|32)+Pfam_KinB_sensor(40|157)+TRANS(166|188)+HAMP(193|245)+PAS(256|322)+HisKA(373|441)+HATPase_c(487|593)+	1043632,2.7.13.3,24981479,AAN65766,AAN65766.1,Alginate biosynthesis sensor protein KinB,EC 2.7.13.3,GI:24981479,KinB,NC_002947.4,NP_742302,NP_742302.1,PP_0132,Q88RJ7,Q88RJ7_PSEPK,Sensory box histidine kinase,WP_010951527.1,kinB,ppu:PP_0132,sensory box histidine kinase
mcpA	160488.PP_2249	Methyl-accepting chemotaxis protein pctb; Chemotactic-signal transducers respond to changes in the concentration of attractants and repellents in the environment, transduce a signal from the outside to the inside of the cell, and facilitate sensory adaptation through the variation of the level of methylation. McpA is a chemoreceptor that binds to 12 different L-amino acids and mediates chemotaxis…	https://smart.embl.de/smart/DDvec.cgi?smart=643:TRANS(24|46)+Pfam_dCache_1(49|275)+HAMP(312|366)+MA(381|642)+	1045136,24983791,AAN67862,AAN67862.1,GI:24983791,MCPA_PSEPK,Methyl-accepting chemotaxis protein,Methyl-accepting chemotaxis protein McpA,Methyl-accepting chemotaxis protein PctB,Methyl-accepting chemotaxis transducer,NC_002947.4,NP_744398,NP_744398.1,PP_2249,PctB,Q88KP1,WP_010953225.1,mcpA,methyl-accepting chemotaxis transducer,pctB,ppu:PP_2249
mcpG	160488.PP_1371	Methyl-accepting chemotaxis protein pcta; Chemotactic-signal transducers respond to changes in the concentration of attractants and repellents in the environment, transduce a signal from the outside to the inside of the cell, and facilitate sensory adaptation through the variation of the level of methylation. McpG is a specific gamma-aminobutyric acid (GABA) chemoreceptor that recognizes GABA ove…	https://smart.embl.de/smart/DDvec.cgi?smart=624:TRANS(7|29)+Pfam_dCache_1(36|256)+HAMP(293|347)+MA(362|623)+	1042534,24982832,AAN66994,AAN66994.1,GI:24982832,MCPG_PSEPK,Methyl-accepting chemotaxis protein,Methyl-accepting chemotaxis protein McpG,Methyl-accepting chemotaxis protein PctA,Methyl-accepting chemotaxis transducer,NC_002947.4,NP_743530,NP_743530.1,PP_1371,PctA,Q88N45,WP_010952482.1,mcpG,methyl-accepting chemotaxis transducer,pctA,ppu:PP_1371
mcpH	160488.PP_0320	Methyl-accepting chemotaxis transducer; Chemotactic-signal transducers respond to changes in the concentration of attractants and repellents in the environment, transduce a signal from the outside to the inside of the cell, and facilitate sensory adaptation through the variation of the level of methylation. McpH is a chemoreceptor that binds and responds exclusively to intermediates of the purine…	https://smart.embl.de/smart/DDvec.cgi?smart=645:TRANS(12|34)+Pfam_dCache_1(46|277)+TRANS(290|312)+HAMP(314|368)+MA(383|644)+	1044017,24981685,AAN65951,AAN65951.1,GI:24981685,MCPH_PSEPK,Methyl-accepting chemotaxis protein,Methyl-accepting chemotaxis protein McpH,Methyl-accepting chemotaxis transducer,NC_002947.4,NP_742487,NP_742487.1,PP_0320,Q88R14,WP_010951680.1,mcpH,methyl-accepting chemotaxis transducer,ppu:PP_0320
mcpP	160488.PP_2861	Methyl-accepting chemotaxis transducer; Chemotactic-signal transducers respond to changes in the concentration of attractants and repellents in the environment, transduce a signal from the outside to the inside of the cell, and facilitate sensory adaptation through the variation of the level of methylation. McpP is a chemoreceptor that responds specifically to some C2 and C3 carboxylic acids. Rec…	https://smart.embl.de/smart/DDvec.cgi?smart=544:Cache_2(36|130)+HAMP(213|267)+MA(282|543)+	1042742,24984459,AAN68469,AAN68469.1,GI:24984459,MCPP_PSEPK,Methyl-accepting chemotaxis protein,Methyl-accepting chemotaxis protein McpP,Methyl-accepting chemotaxis transducer,NC_002947.4,NP_745005,NP_745005.1,PP_2861,Q88IY8,WP_010953767.1,mcpP,methyl-accepting chemotaxis transducer,ppu:PP_2861
mcpQ	160488.PP_5020	Methyl-accepting chemotaxis transducer; Chemotactic-signal transducers respond to changes in the concentration of attractants and repellents in the environment, transduce a signal from the outside to the inside of the cell, and facilitate sensory adaptation through the variation of the level of methylation. McpQ recognizes specifically citrate and citrate/metal(2+) complexes. Binds citrate/metal(…	https://smart.embl.de/smart/DDvec.cgi?smart=638:HBM(37|287)+TRANS(288|307)+HAMP(309|361)+MA(376|637)+	1042670,24986797,AAN70585,AAN70585.1,GI:24986797,MCPQ_PSEPK,Methyl-accepting chemotaxis protein,Methyl-accepting chemotaxis protein McpQ,Methyl-accepting chemotaxis transducer,NC_002947.4,NP_747121,NP_747121.1,PP_5020,Q88D09,WP_010955579.1,mcpQ,methyl-accepting chemotaxis transducer,ppu:PP_5020
mcpS	160488.PP_4658	Methyl-accepting chemotaxis transducer; Chemotactic-signal transducers respond to changes in the concentration of attractants and repellents in the environment, transduce a signal from the outside to the inside of the cell, and facilitate sensory adaptation through the variation of the level of methylation. McpS is a specific chemoreceptor for 6 tricarboxylic acid (TCA) cycle intermediates (succi…	https://smart.embl.de/smart/DDvec.cgi?smart=639:HBM(33|288)+HAMP(310|362)+MA(377|638)+	1042609,24986404,2YFA,2YFB,AAN70231,AAN70231.1,GI:24986404,MCPS_PSEPK,Methyl-accepting chemotaxis protein,Methyl-accepting chemotaxis protein McpS,Methyl-accepting chemotaxis transducer,NC_002947.4,NP_746767,NP_746767.1,PP_4658,Q88E10,WP_010955314.1,mcpS,methyl-accepting chemotaxis transducer,ppu:PP_4658
mcpU	160488.PP_1228	Methyl-accepting chemotaxis transducer; Chemotactic-signal transducers respond to changes in the concentration of attractants and repellents in the environment, transduce a signal from the outside to the inside of the cell, and facilitate sensory adaptation through the variation of the level of methylation. McpU is a chemoreceptor that specifically recognizes polyamines such as putrescine, spermi…	https://smart.embl.de/smart/DDvec.cgi?smart=688:TRANS(10|32)+Pfam_dCache_1(48|309)+TRANS(334|356)+HAMP(357|411)+MA(426|687)+	1046149,24982676,6F9G,AAN66852,AAN66852.1,GI:24982676,MCPU_PSEPK,Methyl-accepting chemotaxis protein,Methyl-accepting chemotaxis protein McpU,Methyl-accepting chemotaxis transducer,NC_002947.4,NP_743388,NP_743388.1,PP_1228,Q88NI1,WP_010952371.1,mcpU,methyl-accepting chemotaxis transducer,ppu:PP_1228
mdtA	160488.PP_3585	Membrane fusion protein, multidrug efflux system; Belongs to the membrane fusion protein (MFP) (TC 8.A.1) family	https://smart.embl.de/smart/DDvec.cgi?smart=435:SIGNAL(1|28)+Pfam_Biotin_lipoyl_2(90|140)+Pfam_HlyD_3(202|317)+	1046398,24985248,AAN69185,AAN69185.1,GI:24985248,MdtA,Membrane fusion protein, multidrug efflux system,Multidrug transporter membrane fusion protein,NC_002947.4,NP_745721,NP_745721.1,PP_3585,Q88GY1,Q88GY1_PSEPK,RND transporter, membrane fusion protein,WP_010954436.1,mdtA,ppu:PP_3585
mdtC	160488.PP_3583	Rnd efflux transporter, permease protein; Belongs to the resistance-nodulation-cell division (RND) (TC 2.A.6) family	https://smart.embl.de/smart/DDvec.cgi?smart=1035:Pfam_MMPL(198|514)+Pfam_MMPL(681|1030)+	1046361,24985247,AAN69184,AAN69184.1,GI:24985247,MdtC,Multidrug efflux pump,Multidrug transporter membrane protein,NC_002947.4,NP_745720,NP_745720.1,PP_3583,Q88GY2,Q88GY2_PSEPK,RND efflux transporter, permease protein,WP_010954435.1,mdtC,ppu:PP_3583
motA	160488.PP_4336	Flagellar motor rotation protein; Similar to GP:2853602, and GP:2853602; identified by sequence similarity; putative	https://smart.embl.de/smart/DDvec.cgi?smart=246:TRANS(3|22)+TRANS(27|49)+Pfam_MotA_ExbB(99|220)+	1045521,24986056,AAN69915,AAN69915.1,Chemotaxis protein MotA,Flagellar motor protein MotA,Flagellar motor rotation protein,GI:24986056,NC_002947.4,NP_746451,NP_746451.1,PP_4336,Q88EW6,Q88EW6_PSEPK,WP_010955066.1,flagellar motor protein MotA,motA,ppu:PP_4336
ntrB	160488.PP_5047	Two-component system, ntrc family, nitrogen regulation sensor histidine kinase glnl; Two-component system sensory histidine kinase/phosphatase GlnL/GlnG; Identified by match to PFAM protein family HMM PF02518	https://smart.embl.de/smart/DDvec.cgi?smart=361:PAS(6|74)+HisKA(132|197)+HATPase_c(236|356)+	1043403,2.7.13.3,24986827,AAN70612,AAN70612.1,EC 2.7.13.3,GI:24986827,GlnL,NC_002947.4,NP_747148,NP_747148.1,PP_5047,Q88CY2,Q88CY2_PSEPK,Sensory box histidine kinase NtrB,WP_010955600.1,glnL,ntrB,ppu:PP_5047,sensory box histidine kinase NtrB
ntrC	160488.PP_5048	Two-component system, ntrc family, nitrogen regulation response regulator glng; Member of the two-component regulatory system NtrB/NtrC, which controls expression of the nitrogen-regulated (ntr) genes in response to nitrogen limitation. Phosphorylated NtrC binds directly to DNA and stimulates the formation of open promoter-sigma54-RNA polymerase complexes	https://smart.embl.de/smart/DDvec.cgi?smart=478:REC(5|116)+AAA(161|304)+Pfam_HTH_8(422|463)+	1043594,24986828,AAN70613,AAN70613.1,DNA-binding transcriptional regulator NtrC,GI:24986828,GlnG,NC_002947.4,NP_747149,NP_747149.1,Nitrogen regulation protein NR(I),PP_5048,Q88CY1,Q88CY1_PSEPK,Two-component response regulator NtrC,WP_010955601.1,glnG,ntrC,ppu:PP_5048,two-component response regulator NtrC
ompR-1	160488.PP_0246	Two-component system DNA-binding response transcriptional dual regulator; Similar to GB:M64571, GB:U19727, SP:P27816, PID:187383, and PID:641916; identified by sequence similarity; putative	https://smart.embl.de/smart/DDvec.cgi?smart=246:REC(11|122)+Trans_reg_C(161|238)+	1043818,24981604,AAN65878,AAN65878.1,DNA-binding response regulator OmpR,GI:24981604,NC_002947.4,NP_742414,NP_742414.1,OmpR,PP_0246,Q88R87,Q88R87_PSEPK,WP_003255821.1,ompR,ompR-1,ppu:PP_0246
oprD	160488.PP_1206	Imipenem/basic amino acid-specific outer membrane pore; Basic-amino-acid specific porin OprD; Identified by match to PFAM protein family HMM PF03573	https://smart.embl.de/smart/DDvec.cgi?smart=421:SIGNAL(1|23)+Pfam_OprD(30|420)+	1045899,24982653,3.4.21.-,AAN66830,AAN66830.1,Basic amino acid specific porin OprD,Basic-amino-acid specific porin OprD,EC 3.4.21.-,GI:24982653,NC_002947.4,NP_743366,NP_743366.1,OprD,PP_1206,Porin D,Q88NK1,Q88NK1_PSEPK,WP_010952359.1,oprD,porin D,ppu:PP_1206
pcaY	160488.PP_2643	Methyl-accepting chemotaxis transducer; Aromatic acid chemoreceptor; Similar to GP:9947573; identified by sequence similarity; putative	https://smart.embl.de/smart/DDvec.cgi?smart=550:Pfam_TarH(10|181)+TRANS(197|219)+HAMP(221|273)+MA(288|549)+	1046035,24984221,AAN68251,AAN68251.1,Aromatic acid chemoreceptor,GI:24984221,Methyl-accepting chemotaxis protein,Methyl-accepting chemotaxis transducer,NC_002947.4,NP_744787,NP_744787.1,PP_2643,PcaY,Q88JK6,Q88JK6_PSEPK,WP_010953563.1,methyl-accepting chemotaxis transducer,pcaY,ppu:PP_2643
petA	160488.PP_1317	Ubiquinol--cytochrome c reductase, iron-sulfur subunit; Component of the ubiquinol-cytochrome c reductase complex (complex III or cytochrome b-c1 complex), which is a respiratory chain that generates an electrochemical potential coupled to ATP synthesis	https://smart.embl.de/smart/DDvec.cgi?smart=197:Pfam_UCR_Fe-S_N(1|40)+Pfam_Rieske(49|179)+	1044363,24982774,7.1.1.8,AAN66941,AAN66941.1,EC 7.1.1.8,GI:24982774,NC_002947.4,NP_743477,NP_743477.1,PP_1317,PetA,Q88N95,Q88N95_PSEPK,WP_003251823.1,petA,ppu:PP_1317
petB	160488.PP_1318	Component of the ubiquinol-cytochrome c reductase complex (complex III or cytochrome b-c1 complex), which is a respiratory chain that generates an electrochemical potential coupled to ATP synthesis	https://smart.embl.de/smart/DDvec.cgi?smart=403:Pfam_Cytochrom_B_N_2(92|267)+Pfam_Cytochrom_B_C(277|379)+	1041759,24982775,AAN66942,AAN66942.1,Cytochrome b,GI:24982775,NC_002947.4,NP_743478,NP_743478.1,PP_1318,PetB,Q88N94,Q88N94_PSEPK,Ubiquinol--cytochrome c reductase, cytochrome b,WP_010952438.1,petB,ppu:PP_1318,ubiquinol--cytochrome c reductase, cytochrome b
petC	160488.PP_1319	Ubiquinol--cytochrome c reductase, cytochrome c1; Similar to GP:9950662; identified by sequence similarity; putative	https://smart.embl.de/smart/DDvec.cgi?smart=259:SIGNAL(1|19)+Pfam_Cytochrom_C1(29|258)+	1041644,24982776,AAN66943,AAN66943.1,GI:24982776,NC_002947.4,NP_743479,NP_743479.1,PP_1319,PetC,Q88N93,Q88N93_PSEPK,Ubiquinol--cytochrome c reductase, cytochrome c1,WP_010952439.1,petC,ppu:PP_1319,ubiquinol--cytochrome c reductase, cytochrome c1
pfeS	160488.PP_0533	Two-component system, ompr family, sensor histidine kinase pfes; Histidine kinase; Identified by match to PFAM protein family HMM PF00672	https://smart.embl.de/smart/DDvec.cgi?smart=442:TRANS(7|29)+Pfam_HK_sensor(38|148)+HAMP(177|231)+HisKA(232|291)+HATPase_c(336|442)+	1044309,2.7.13.3,24981915,AAN66160,AAN66160.1,EC 2.7.13.3,GI:24981915,Histidine kinase,NC_002947.4,NP_742696,NP_742696.1,PP_0533,PfeS-I,Q88QG1,Q88QG1_PSEPK,Sensor protein PfeS,WP_010951814.1,pfeS,pfeS-I,ppu:PP_0533,sensor protein PfeS
pfeS-II	160488.PP_1652	Two-component system, ompr family, sensor histidine kinase pfes; Histidine kinase; Identified by match to PFAM protein family HMM PF02518	https://smart.embl.de/smart/DDvec.cgi?smart=458:TRANS(7|29)+Pfam_HK_sensor(39|148)+HAMP(177|232)+HisKA(233|292)+HATPase_c(337|447)+	1044394,2.7.13.3,24983137,AAN67273,AAN67273.1,EC 2.7.13.3,GI:24983137,Histidine kinase,NC_002947.4,NP_743809,NP_743809.1,PP_1652,PfeS-II,Q88MC1,Q88MC1_PSEPK,Sensor histidine kinase,WP_010952712.1,pfeS-II,ppu:PP_1652,sensor histidine kinase
phoB	160488.PP_5320	Two-component system DNA-binding transcriptional dual response regulator PhoB; Similar to GB:M23379, SP:P20936, PID:182972, PID:182974, PID:2294274, and PID:2294276; identified by sequence similarity; putative	https://smart.embl.de/smart/DDvec.cgi?smart=242:REC(17|130)+Trans_reg_C(164|238)+	1042206,24987128,AAN70885,AAN70885.1,DNA-binding response regulator PhoB,GI:24987128,NC_002947.4,NP_747421,NP_747421.1,PP_5320,PhoB,Q88C63,Q88C63_PSEPK,WP_010955812.1,phoB,ppu:PP_5320
phoP	160488.PP_1186	Two component system DNA-binding transcriptional dual regulator; Similar to GB:X12387, SP:P05184, SP:P08684, SP:P20815, PID:181354, PID:181372, PID:181374, PID:219963, PID:35911, and PID:510086; identified by sequence similarity; putative	https://smart.embl.de/smart/DDvec.cgi?smart=225:REC(1|112)+Trans_reg_C(145|220)+	1045864,24982631,AAN66810,AAN66810.1,GI:24982631,NC_002947.4,NP_743346,NP_743346.1,PP_1186,PhoP,Q88NM1,Q88NM1_PSEPK,Transcriptional regulatory protein PhoP,WP_010952339.1,phoP,ppu:PP_1186,transcriptional regulatory protein PhoP
phoQ	160488.PP_1187	Two-component system, ompr family, sensor histidine kinase phoq; Sensor protein; Similar to GP:9947105, and GP:9947105; identified by sequence similarity; putative	https://smart.embl.de/smart/DDvec.cgi?smart=448:TRANS(10|28)+TRANS(166|188)+HisKA(238|300)+HATPase_c(343|448)+	1045799,2.7.13.3,24982632,AAN66811,AAN66811.1,EC 2.7.13.3,GI:24982632,NC_002947.4,NP_743347,NP_743347.1,PP_1187,PhoQ,Q88NM0,Q88NM0_PSEPK,Sensor protein,Sensor protein PhoQ,WP_010952340.1,phoQ,ppu:PP_1187,sensor protein PhoQ
phoR	160488.PP_5321	Two-component system sensory histidine kinase; Similar to GB:J05252, SP:P16519, PID:189131, and PID:189652; identified by sequence similarity; putative	https://smart.embl.de/smart/DDvec.cgi?smart=435:Pfam_DUF3329(4|91)+PAS(98|164)+HisKA(205|272)+HATPase_c(317|429)+	1042177,2.7.13.3,2.7.3.-,24987129,AAN70886,AAN70886.1,EC 2.7.13.3,GI:24987129,NC_002947.4,NP_747422,NP_747422.1,PP_5321,PhoR,Q88C62,Q88C62_PSEPK,Sensory box histidine kinase PhoR,Two-component system sensor histidine kinase,Two-component system sensory histidine kinase,WP_010955813.1,phoR,ppu:PP_5321,sensory box histidine kinase PhoR
pilA	160488.PP_0634	Type iv pilus assembly protein pila; Belongs to the N-Me-Phe pilin family	https://smart.embl.de/smart/DDvec.cgi?smart=136:Pfam_N_methyl(1|27)+Pfam_Pilin(35|134)+	1044453,24982024,AAN66259,AAN66259.1,Fimbrial protein,GI:24982024,NC_002947.4,NP_742795,NP_742795.1,PP_0634,PilA,Q88Q62,Q88Q62_PSEPK,Type IV pili prepilin PilA,Type IV pilus assembly protein PilA,WP_010951892.1,pilA,ppu:PP_0634,type IV pili prepilin PilA
pilG	160488.PP_4992	Twitching motility two-component system response regulator pilg; Protein PilG; Similar to GB:X07898, SP:P02585, PID:1220372, PID:339736, PID:36729, GB:X07898, SP:P02585, PID:1220372, PID:339736, and PID:36729; identified by sequence similarity; putative	https://smart.embl.de/smart/DDvec.cgi?smart=133:REC(5|118)+	1041886,24986767,AAN70558,AAN70558.1,GI:24986767,NC_002947.4,NP_747094,NP_747094.1,PP_4992,PilG,Protein PilG,Q88D36,Q88D36_PSEPK,Type IV pili response regulator PilG,WP_010955560.1,pilG,ppu:PP_4992,type IV pili response regulator PilG
pilH	160488.PP_4991	Twitching motility two-component system response regulator pilh; Protein PilH; Similar to GB:M29877, SP:P04066, PID:1335066, PID:178409, PID:182779, PID:182788, and PID:182790; identified by sequence similarity; putative	https://smart.embl.de/smart/DDvec.cgi?smart=121:REC(2|115)+	1042188,24986766,AAN70557,AAN70557.1,GI:24986766,NC_002947.4,NP_747093,NP_747093.1,PP_4991,PilH,Protein PilH,Q88D37,Q88D37_PSEPK,Twitching motility protein PilH,Type IV pili response regulator PilH,WP_003249327.1,pilH,ppu:PP_4991,type IV pili response regulator PilH
pilI	160488.PP_4990	Type iv pili signal transduction protein pili; Protein PilI; Identified by match to PFAM protein family HMM PF01584	https://smart.embl.de/smart/DDvec.cgi?smart=184:CheW(37|174)+	1041636,24986765,AAN70556,AAN70556.1,GI:24986765,NC_002947.4,NP_747092,NP_747092.1,PP_4990,PilI,Protein PilI,Q88D38,Q88D38_PSEPK,Twitching motility protein PilI,Type IV pili signal transduction protein PilI,WP_010955559.1,pilI,ppu:PP_4990,type IV pili signal transduction protein PilI
pilJ	160488.PP_4989	Type iv pili methyl-accepting chemotaxis transducer pilj; Protein PilJ; Similar to GB:Z15114, SP:P05129, PID:35497, GB:Z15114, SP:P05129, and PID:35497; identified by sequence similarity; putative	https://smart.embl.de/smart/DDvec.cgi?smart=686:TRANS(20|42)+Pfam_PilJ(43|153)+TRANS(314|336)+HAMP(351|402)+MA(417|678)+	1042444,24986764,AAN70555,AAN70555.1,GI:24986764,NC_002947.4,NP_747091,NP_747091.1,PP_4989,PilJ,Protein PilJ,Q88D39,Q88D39_PSEPK,Twitching motility protein PilJ,WP_010955558.1,pilJ,ppu:PP_4989
pprA	160488.PP_0185	Two-component system, lyttr family, response regulator algr; Positive alginate biosynthesis regulatory protein; Similar to GB:U09067, PID:483876, PID:553456, GB:U09067, PID:483876, and PID:553456; identified by sequence similarity; putative	https://smart.embl.de/smart/DDvec.cgi?smart=247:REC(1|113)+LytTR(147|245)+	1043711,24981539,AAN65818,AAN65818.1,AlgR,Alginate biosynthesis protein PprA,Alginate biosynthesis regulatory protein,GI:24981539,NC_002947.4,NP_742354,NP_742354.1,PP_0185,Q88RE6,Q88RE6_PSEPK,WP_010951571.1,algR,alginate biosynthesis protein PprA,pprA,ppu:PP_0185
pstS	160488.PP_5329	Putative phosphate ABC transporter, periplasmic phosphate-binding protein; Similar to GP:4519569; identified by sequence similarity; putative	https://smart.embl.de/smart/DDvec.cgi?smart=332:SIGNAL(1|22)+Pfam_SBP_bac_11(48|307)+	1042187,24987138,AAN70894,AAN70894.1,GI:24987138,NC_002947.4,NP_747430,NP_747430.1,PP_5329,Q88C54,Q88C54_PSEPK,WP_010955820.1,ppu:PP_5329,pstS
puuA-I	160488.PP_2178	Glutamine synthetase, putative; Belongs to the glutamine synthetase family	https://smart.embl.de/smart/DDvec.cgi?smart=448:Gln-synt_C(119|371)+	1045038,24983712,6.3.1.11,6.3.1.2,AAN67791,AAN67791.1,EC 6.3.1.2,GI:24983712,Glutamate-putrescine ligase,Glutamine synthetase ,Glutamine synthetase, putative,NC_002947.4,NP_744327,NP_744327.1,PP_2178,PuuA-I,Q88KW1,Q88KW1_PSEPK,WP_010953164.1,glutamine synthetase, putative,ppu:PP_2178,puuA-I
puuA-II	160488.PP_5299	Glutamine synthetase, putative; Belongs to the glutamine synthetase family	https://smart.embl.de/smart/DDvec.cgi?smart=460:Gln-synt_C(121|378)+	1042223,24987105,6.3.1.11,6.3.1.2,AAN70864,AAN70864.1,EC 6.3.1.2,GI:24987105,Glutamate-putrescine ligase,Glutamine synthetase ,Glutamine synthetase, putative,NC_002947.4,NP_747400,NP_747400.1,PP_5299,PuuA-II,Q88C84,Q88C84_PSEPK,WP_010955798.1,glutamine synthetase, putative,ppu:PP_5299,puuA-II
regA	160488.PP_0888	Photosynthetic apparatus regulatory protein RegA; Identified by match to PFAM protein family HMM PF00072	https://smart.embl.de/smart/DDvec.cgi?smart=186:REC(13|124)+Pfam_HTH_8(141|181)+	1044774,24982304,AAN66513,AAN66513.1,GI:24982304,NC_002947.4,NP_743049,NP_743049.1,PP_0888,Photosynthetic apparatus regulatory protein RegA,Q88PG2,Q88PG2_PSEPK,RegA,Response regulator,Two-component system, response regulator RegA,WP_003255244.1,ppu:PP_0888,regA,response regulator
rpoN	160488.PP_0952	Sigma factors are initiation factors that promote the attachment of RNA polymerase to specific initiation sites and are then released. This sigma factor is responsible for the expression of the xylCAB operon and the xylS gene. The open complex (sigma-54 and core RNA polymerase) serves as the receptor for receipt of the melting signal from the remotely bound activator protein XylR for the expressi…	https://smart.embl.de/smart/DDvec.cgi?smart=497:Pfam_Sigma54_AID(4|49)+Pfam_Sigma54_CBD(128|323)+Pfam_Sigma54_DBD(336|495)+	1044867,24982374,AAN66577,AAN66577.1,GI:24982374,NC_002947.4,NP_743113,NP_743113.1,P0A171,P15591,PP_0952,RNA polymerase sigma-54 factor,RP54_PSEPK,RpoN,WP_003255133.1,ntrA,ppu:PP_0952,rpoN
spuB	160488.PP_5183	Glutamine synthetase, putative; Belongs to the glutamine synthetase family	https://smart.embl.de/smart/DDvec.cgi?smart=452:Gln-synt_C(114|370)+	1042525,24986977,6.3.1.2,AAN70748,AAN70748.1,EC 6.3.1.2,GI:24986977,Glutamine synthetase ,Glutamine synthetase, putative,Glutamylpolyamine synthetase,NC_002947.4,NP_747284,NP_747284.1,PP_5183,Q88CJ7,Q88CJ7_PSEPK,SpuB,WP_010955710.1,glutamine synthetase, putative,ppu:PP_5183,spuB
spuI	160488.PP_5184	Glutamine synthetase, putative; Belongs to the glutamine synthetase family	https://smart.embl.de/smart/DDvec.cgi?smart=458:Gln-synt_C(120|376)+	1042504,24986978,6.3.1.2,AAN70749,AAN70749.1,EC 6.3.1.2,GI:24986978,Glutamine synthetase ,Glutamine synthetase, putative,Glutamylpolyamine synthetase,NC_002947.4,NP_747285,NP_747285.1,PP_5184,Q88CJ6,Q88CJ6_PSEPK,SpuI,WP_010955711.1,glutamine synthetase, putative,ppu:PP_5184,spuI
tctD	160488.PP_1420	Two-component system, ompr family, response regulator tctd; Transcriptional regulatory protein tctD; Identified by match to PFAM protein family HMM PF00072	https://smart.embl.de/smart/DDvec.cgi?smart=223:REC(1|112)+Trans_reg_C(145|218)+	1045866,24982886,AAN67042,AAN67042.1,GI:24982886,NC_002947.4,NP_743578,NP_743578.1,PP_1420,Q88MZ8,Q88MZ8_PSEPK,TctD,Transcriptional regulator TctD,Transcriptional regulatory protein TctD,Transcriptional regulatory protein tctD,WP_010952527.1,ppu:PP_1420,tctD,transcriptional regulatory protein TctD
uhpA	160488.PP_0410	DNA-binding response regulator UhpA; Similar to GB:X64624, SP:Q01851, PID:35915, PID:508494, and PID:602106; identified by sequence similarity; putative	https://smart.embl.de/smart/DDvec.cgi?smart=209:REC(2|115)+HTH_LUXR(146|203)+	1044130,24981784,AAN66040,AAN66040.1,DNA-binding response regulator UhpA,GI:24981784,NC_002947.4,NP_742576,NP_742576.1,PP_0410,Q88QS8,Q88QS8_PSEPK,Two-component system response regulator UhpA,UhpA,WP_010951749.1,ppu:PP_0410,uhpA
wecB	160488.PP_1811	Udp-n-acetylglucosamine 2-epimerase (non-hydrolysing); Belongs to the UDP-N-acetylglucosamine 2-epimerase family	https://smart.embl.de/smart/DDvec.cgi?smart=380:Pfam_Epimerase_2(23|371)+	1043291,24983311,5.1.3.14,AAN67430,AAN67430.1,EC 5.1.3.14,GI:24983311,NC_002947.4,NP_743966,NP_743966.1,PP_1811,Q88LW6,Q88LW6_PSEPK,RffE,UDP-N-acetylglucosamine 2-epimerase,UDP-N-acetylglucosamine-2-epimerase,WP_010952847.1,ppu:PP_1811,rffE,wecB
wspC	160488.PP_1490	Chemotaxis protein methyltransferase wspc; Involved in biofilm formation	https://smart.embl.de/smart/DDvec.cgi?smart=424:MeTrc(2|260)+Pfam_TPR_19(367|424)+	1045696,2.1.1.-,24982963,AAN67112,AAN67112.1,Biofilm formation methyltransferase WspC,Chemotaxis protein methyltransferase WspC,GI:24982963,Methyltransferase, CheR-like,NC_002947.4,NP_743648,NP_743648.1,PP_1490,Q88MS8,WP_010952583.1,WSPC_PSEPK,WspC,cheR1,methyltransferase, CheR-like,ppu:PP_1490,wspC
yqeF	160488.PP_4636	Acetyl-coa c-acetyltransferase; Belongs to the thiolase-like superfamily. Thiolase family	https://smart.embl.de/smart/DDvec.cgi?smart=392:Pfam_ketoacyl-synt(68|136)+Pfam_Thiolase_C(270|392)+	1042451,2.3.1.9,24986380,AAN70209,AAN70209.1,Acetyl-CoA C-acetyltransferase ,Acetyl-CoA acetyltransferase,Beta-ketothiolase,EC 2.3.1.9,GI:24986380,NC_002947.4,NP_746745,NP_746745.1,PP_4636,Q88E32,Q88E32_PSEPK,WP_010955297.1,YqeF,beta-ketothiolase,ppu:PP_4636,yqeF

## Sheet: ID
ID	UNIPROT	gene name
PP_3355	Q88HK1
PP_4905	Q88DC2	mot A
PP_0264	Q88R70
PP_0317	Q88R17
PP_0351	Q88QY3
PP_0352	Q88QY2
PP_0534	Q88QG0
PP_0582	Q88QB2
PP_0584	Q88QB0
PP_0703	Q88PZ5
PP_0779	Q88PR9
PP_0866	Q88PI4
PP_0887	Q88PG3
PP_1067	Q88NY6
PP_1181	Q88NM6
PP_1182	Q88NM5
PP_1202	Q88NK5
PP_1416	Q88N02
PP_1417	Q88N01
PP_1418	Q88N00
PP_1421	Q88MZ7
PP_1437	Q88MY1
PP_1488	Q88MT0
PP_1489	Q88MS9
PP_1491	Q88MS7
PP_1492	Q88MS6
PP_1494	Q88MS4
PP_1651	Q88MC2
PP_1798	Q88LX9
PP_1819	Q88LV8
PP_1875	Q88LQ4
PP_1940	Q88LJ2
PP_2100	Q88L35
PP_2157	Q88KY2
PP_2356	Q88KD4
PP_2664	Q88JI5
PP_2671	Q88JH8
PP_2713	Q88JD6
PP_2714	Q88JD5
PP_2823	Q88J26
PP_3124	Q88I77
PP_3126	Q88I75
PP_3148	Q88I53
PP_3413	Q88HE7
PP_3414	Q88HE6
PP_3557	Q88H08
PP_3576	Q88GY9
PP_3759	Q88GG5
PP_3818	Q88GA6
PP_3832	Q88G93
PP_4173	Q88FC5
PP_4333	Q88EW9
PP_4362	Q88EU1
PP_4363	Q88EU0
PP_4364	Q88ET9
PP_4399	Q88EQ4
PP_4521	Q88EE4
PP_4547	Q88EB9
PP_4607	Q88E61
PP_4611	Q88E57
PP_4612	Q88E56
PP_4923	Q88DA4
PP_4987	Q88D41
PP_4988	Q88D40
PP_5021	Q88D08
PP_2656	Q88JJ3	PstS
PP_2257	Q88KN3	aer-1
PP_2111	Q88L25	aer-2
PP_0133	Q88RJ6	algB
PP_1288	Q88NC4	algD
PP_1430	Q88MY8	algY
PP_2876	Q88IX3	ampC
PP_2453	Q88K39	ansA
PP_2051	Q88L84	atoB
PP_3754	Q88GH0	bktB
PP_1090	Q88NW4	bvgA
PP_4338	Q88EW4	cheA
PP_4337	Q88EW5	cheB
PP_1493	Q88MS5	cheB3
PP_4392	Q88ER1	cheR
PP_3760	Q88GG4	cheR3
PP_4393	Q88ER0	cheV-3
PP_4332	Q88EX0	cheW
PP_4340	Q88EW2	cheY
PP_0802	Q88PP6	chev-1
PP_2128	Q88L09	chev-2
PP_4651	Q88E17	cioA
PP_4650	Q88E18	cioB
PP_5383	Q88C00	copR
PP_2158	Q88KY1	copR-I
PP_5384	Q88BZ9	copS
PP_3372	Q88HI5	cpxR
PP_0424	Q88QR4	crp
PP_4472	Q88EJ0	csrA
PP_2120	Q88L17	ctpH
PP_5387	Q88BZ6	cusA
PP_5386	Q88BZ7	cusB
PP_5388	Q88BZ5	cusF
PP_1438	Q88MY0	czrR-2
PP_0030	Q88RU9	czrSA
PP_1188	Q88NL9	dctA
PP_2255	Q88KN5	dctA-III
PP_1402	Q88N14	dctB
PP_1401	Q88N15	dctD
PP_0263	Q88R71	dctD-I
PP_1066	Q88NY7	dctD-II
PP_2056	Q88L79	dctM
PP_0010	P0A116	dnaA
PP_0247	Q88R86	envZ
PP_1903	Q88LM6	etp
PP_2101	Q88L34	evgA
PP_2215	Q88KS4	fadAx
PP_2242	Q88KP8	fepA
PP_4373	Q88ET0	fleQ
PP_4371	Q88ET2	fleR
PP_4372	Q88ET1	fleS
PP_4395	Q88EQ8	flgM
PP_4341	Q88EW1	fliA
PP_4378	Q88ES5	fliC
PP_4099	Q88FJ6	gacA
PP_1650	Q88MC3	gacS
PP_5046	Q88CY3	glnA
PP_1589	Q88MI2	glnD
PP_1071	Q88NY2	gltI
PP_1070	Q88NY3	gltJ
PP_1069	Q88NY4	gltK
PP_1068	Q88NY5	gltL
PP_4161	Q88FD7	kdpA
PP_4159	Q88FD8	kdpC
PP_4158	Q88FD9	kdpD
PP_4157	Q88FE0	kdpE
PP_0132	Q88RJ7	kinB
PP_2249	Q88KP1	mcpA
PP_1371	Q88N45	mcpG
PP_0320	Q88R14	mcpH
PP_2861	Q88IY8	mcpP
PP_5020	Q88D09	mcpQ
PP_4658	Q88E10	mcpS
PP_1228	Q88NI1	mcpU
PP_3585	Q88GY1	mdtA
PP_3583	Q88GY2	mdtC
PP_4336	Q88EW6	motA
PP_5047	Q88CY2	ntrB
PP_5048	Q88CY1	ntrC
PP_0246	Q88R87	ompR-1
PP_1206	Q88NK1	oprD
PP_2643	Q88JK6	pcaY
PP_0533	Q88QG1	pfeS
PP_1652	Q88MC1	pfeS-II
PP_5320	Q88C63	phoB
PP_1186	Q88NM1	phoP
PP_1187	Q88NM0	phoQ
PP_5321	Q88C62	phoR
PP_0634	Q88Q62	pilA
PP_4992	Q88D36	pilG
PP_4991	Q88D37	pilH
PP_4990	Q88D38	pilI
PP_4989	Q88D39	pilJ
PP_0185	Q88RE6	pprA
PP_5329	Q88C54	pstS
PP_2178	Q88KW1	puuA-I
PP_5299	Q88C84	puuA-II
PP_0888	Q88PG2	regA
PP_0952	P0A171	rpoN
PP_5183	Q88CJ7	spuB
PP_5184	Q88CJ6	spuI
PP_1420	Q88MZ8	tctD
PP_0410	Q88QS8	uhpA
PP_1811	Q88LW6	wecB
PP_1490	Q88MS8	wspC
PP_4636	Q88E32	yqeF

## Sheet: Molecular Function
FAMILY ID	MAPED ID uniprot	FAMILY NAME	Panther molecular Function	protein class
	ATP DEPENDENT ACTIVITY
PTHR30607	Q88FD7	POTASSIUM-TRANSPORTING ATPASE A CHAIN	P-type ion transporter activity(GO:0015662);potassium ion transmembrane transporter activity(GO:0015079);active monoatomic ion transmembrane transporter activity(GO:0022853)	primary active transporter(PC00068)
PTHR30042	Q88FD8	POTASSIUM-TRANSPORTING ATPASE C CHAIN	P-type ion transporter activity(GO:0015662);potassium ion transmembrane transporter activity(GO:0015079);active monoatomic ion transmembrane transporter activity(GO:0022853)
				primary active transporter(PC00068)
	BINDING
PTHR48111:SF41	Q88KY1,Q88C00,Q88MY0	TRANSCRIPTIONAL REGULATORY PROTEIN CUSR-RELATED	molecular transducer activity(GO:0060089);transcription cis-regulatory region binding(GO:0000976)	winged helix/forkhead transcription factor(PC00246)
PTHR48111:SF3	Q88RE6	TRANSCRIPTIONAL REGULATORY PROTEIN BTSR	molecular transducer activity(GO:0060089);transcription cis-regulatory region binding(GO:0000976)	winged helix/forkhead transcription factor(PC00246)
PTHR30097:SF15	Q88BZ7	CATION EFFLUX SYSTEM PROTEIN CUSB	transition metal ion binding(GO:0046914)	secondary carrier transporter(PC00258)
PTHR48111:SF82	Q88C63	PHOSPHATE REGULON TRANSCRIPTIONAL REGULATORY PROTEIN PHOB	molecular transducer activity(GO:0060089);transcription cis-regulatory region binding(GO:0000976)	winged helix/forkhead transcription factor(PC00246)
PTHR48111:SF39	Q88QG0,Q88MC2,Q88HI5	TRANSCRIPTIONAL REGULATORY PROTEIN CPXR	molecular transducer activity(GO:0060089);transcription cis-regulatory region binding(GO:0000976)	winged helix/forkhead transcription factor(PC00246)
PTHR48111:SF50	Q88FE0	KDP OPERON TRANSCRIPTIONAL REGULATORY PROTEIN KDPE	molecular transducer activity(GO:0060089);transcription cis-regulatory region binding(GO:0000976)	winged helix/forkhead transcription factor(PC00246)
PTHR48111:SF78	Q88MZ8,Q88JD6	TRANSCRIPTIONAL REGULATORY PROTEIN TCTD	molecular transducer activity(GO:0060089);transcription cis-regulatory region binding(GO:0000976)	winged helix/forkhead transcription factor(PC00246)
PTHR30050:SF2	P0A116	CHROMOSOMAL REPLICATION INITIATOR PROTEIN DNAA	DNA replication origin binding(GO:0003688)	DNA metabolism protein(PC00009)
PTHR48111:SF71	Q88NM1	TRANSCRIPTIONAL REGULATORY PROTEIN PHOP	molecular transducer activity(GO:0060089);transcription cis-regulatory region binding(GO:0000976)	winged helix/forkhead transcription factor(PC00246)
PTHR48111:SF4	Q88R87	DNA-BINDING DUAL TRANSCRIPTIONAL REGULATOR OMPR	molecular transducer activity(GO:0060089);transcription cis-regulatory region binding(GO:0000976)	winged helix/forkhead transcription factor(PC00246)
PTHR48111:SF47	Q88NM6	TRANSCRIPTIONAL REGULATORY PROTEIN RSTA	molecular transducer activity(GO:0060089);transcription cis-regulatory region binding(GO:0000976)	winged helix/forkhead transcription factor(PC00246)
PTHR34984	Q88EJ0,Q88G93	CARBON STORAGE REGULATOR	mRNA binding(GO:0003729)
PTHR30365:SF14	Q88E17	CYTOCHROME BD2 SUBUNIT I	electron transfer activity(GO:0009055);heme binding(GO:0020037)	oxidoreductase(PC00176)
PTHR28242:SF51	Q88EU1	HISTIDINE-CONTAINING PHOSPHOTRANSFER PROTEIN	molecular transducer activity(GO:0060089);protein kinase binding(GO:0019901);protein kinase activity(GO:0004672)
	CATALYTIC ACTIVITY
PTHR34697	Q88NK5	PHOSPHATIDYLGLYCEROL LYSYLTRANSFERASE	aminoacyltransferase activity(GO:0016755)	transferase(PC00220)
PTHR44936:SF13	Q88PG3	HISTIDINE KINASE	protein kinase activity(GO:0004672)
PTHR43047:SF79	Q88HE7,Q88L35,Q88LQ4,Q88FC5	HISTIDINE KINASE	molecular transducer activity(GO:0060089);protein kinase activity(GO:0004672)	histidine kinase receptor of two-component system(PC00265)
PTHR45569	Q88FD9	SENSOR PROTEIN KDPD	protein kinase activity(GO:0004672)
PTHR43853:SF2	Q88GH0	3-OXOADIPYL-COA_3-OXO-5,6-DEHYDROSUBERYL-COA THIOLASE	acyltransferase activity, transferring groups other than amino-acyl groups(GO:0016747)	acetyltransferase(PC00038)
PTHR43407:SF2	Q88CY3	GLUTAMINE SYNTHETASE	ligase activity(GO:0016874)	ligase(PC00142)
PTHR45453:SF1	Q88C62	PHOSPHATE REGULON SENSOR PROTEIN PHOR	phosphoprotein phosphatase activity(GO:0004721);protein kinase activity(GO:0004672)
PTHR11717:SF7	Q88LM6	LOW MOLECULAR WEIGHT PHOSPHOTYROSINE PROTEIN PHOSPHATASE	protein tyrosine phosphatase activity(GO:0004725)	protein phosphatase(PC00195)
PTHR43828:SF13	Q88K39	C.ELEGANS CHROMODOMAIN PROTEIN	hydrolase activity, acting on carbon-nitrogen (but not peptide) bonds, in linear amides(GO:0016811)	hydrolase(PC00121)
PTHR44936:SF5	Q88R86	SENSOR HISTIDINE KINASE ENVZ	protein kinase activity(GO:0004672)
PTHR43047:SF9	Q88JI5	HISTIDINE KINASE	molecular transducer activity(GO:0060089);protein kinase activity(GO:0004672)	histidine kinase receptor of two-component system(PC00265)
PTHR43853:SF22	Q88L84	ACETYL-COA ACETYLTRANSFERASE	acyltransferase activity, transferring groups other than amino-acyl groups(GO:0016747)	acetyltransferase(PC00038)
PTHR43141:SF4	Q88E18	CYTOCHROME BD2 SUBUNIT II	electron transfer activity(GO:0009055)	oxidoreductase(PC00176)
PTHR45138:SF9	Q88MS4	DIGUANYLATE CYCLASE DGCM-RELATED	nucleotidyltransferase activity(GO:0016779)
PTHR30365:SF14	Q88E17	CYTOCHROME BD2 SUBUNIT I	electron transfer activity(GO:0009055);heme binding(GO:0020037)	oxidoreductase(PC00176)
PTHR28242:SF51	Q88EU1	HISTIDINE-CONTAINING PHOSPHOTRANSFER PROTEIN	molecular transducer activity(GO:0060089);protein kinase binding(GO:0019901);protein kinase activity(GO:0004672)
	No category assigned
PTHR18919:SF107	Q88HK1	3-KETOACYL-COA THIOLASE, MITOCHONDRIAL		acyltransferase(PC00042)
PTHR32089:SF123	Q88KP1,Q88N45,Q88QB0	METHYL-ACCEPTING CHEMOTAXIS PROTEIN PCTB
PTHR42792:SF2	Q88ES5	FLAGELLIN		structural protein(PC00211)
PTHR43228:SF1	Q88EW2	TWO-COMPONENT RESPONSE REGULATOR ARR22		winged helix/forkhead transcription factor(PC00246)
PTHR35342:SF5	Q88N02	TRICARBOXYLIC TRANSPORT PROTEIN
PTHR43065:SF16	Q88CY2	SENSORY HISTIDINE KINASE_PHOSPHATASE NTRB		histidine kinase receptor of two-component system(PC00265)
PTHR43750:SF1	Q88NC4	GDP-MANNOSE 6-DEHYDROGENASE		dehydrogenase(PC00092)
PTHR22939:SF130	Q88MY8	PERIPLASMIC SERINE ENDOPROTEASE DEGP-LIKE		serine protease(PC00203)
PTHR30614:SF1	Q88NY4	GLUTAMATE_ASPARTATE IMPORT PERMEASE PROTEIN GLTK		amino acid transporter(PC00046)
PTHR30570	Q88GA6	PERIPLASMIC PHOSPHATE BINDING COMPONENT OF PHOSPHATE ABC TRANSPORTER		ATP-binding cassette (ABC) transporter(PC00003)
PTHR43156:SF13	Q88EU0	PROTEIN ICFG
PTHR44688:SF24	Q88NW4,Q88L34	DNA-BINDING TRANSCRIPTIONAL ACTIVATOR EVGA-RELATED		winged helix/forkhead transcription factor(PC00246)
PTHR24422:SF10	Q88HE6,Q88PR9	BLR0923 PROTEIN		protein modifying enzyme(PC00260)
PTHR46825:SF8	Q88IX3	BETA-LACTAMASE-RELATED		hydrolase(PC00121)
PTHR32089:SF74	Q88L25,Q88KN3,Q88EE4	METHYL-ACCEPTING CHEMOTAXIS PROTEIN AER
PTHR32071:SF57	Q88R71	SIGMA L-DEPENDENT TRANSCRIPTIONAL REGULATOR YQIR-RELATED		DNA-binding transcription factor(PC00218)
PTHR18919:SF164	Q88E32	ACETYL-COA ACETYLTRANSFERASE		acyltransferase(PC00042)
PTHR42996	Q88JJ3	PHOSPHATE-BINDING PROTEIN PSTS		ATP-binding cassette (ABC) transporter(PC00003)
PTHR18919:SF138	Q88KS4	ACETYL-COA C-ACETYLTRANSFERASE		acyltransferase(PC00042)
PTHR43174:SF2	Q88LW6	UDP-N-ACETYLGLUCOSAMINE 2-EPIMERASE		epimerase/racemase(PC00096)
PTHR30093:SF34	Q88Q62	TYPE IV MAJOR PILIN PROTEIN PILA
PTHR22617:SF43	Q88D38,Q88MS9	PROTEIN PILI		histidine kinase receptor of two-component system(PC00265)
PTHR45436:SF17	Q88BZ9,Q88KY2,Q88RU9	SENSOR HISTIDINE KINASE CUSS		histidine kinase receptor of two-component system(PC00265)
PTHR30433:SF4	Q88DC2	MOTILITY PROTEIN A
PTHR30570:SF6	Q88C54	PHOSPHATE-BINDING PROTEIN PSTS		ATP-binding cassette (ABC) transporter(PC00003)
PTHR43166:SF7	Q88NY5	GLUTAMATE_ASPARTATE IMPORT ATP-BINDING PROTEIN GLTL		ATP-binding cassette (ABC) transporter(PC00003)
PTHR30614:SF42	Q88NY3	GLUTAMATE_ASPARTATE IMPORT PERMEASE PROTEIN GLTJ		amino acid transporter(PC00046)
PTHR44936:SF10	Q88RJ7,Q88NM5	SENSOR PROTEIN RSTB
PTHR33619	Q88I75	POLYSACCHARIDE EXPORT PROTEIN GFCE-RELATED
PTHR42689	Q88QB2	ACETYL-COA ACYLTRANSFERASE FADA2 (3-KETOACYL-COA THIOLASE) (BETA-KETOTHIOLASE)-RELATED		acyltransferase(PC00042)
PTHR45436:SF4	Q88NM0	SENSOR PROTEIN PHOQ		histidine kinase receptor of two-component system(PC00265)
PTHR42872:SF3	Q88EW5	PROTEIN-GLUTAMATE METHYLESTERASE_PROTEIN-GLUTAMINE GLUTAMINASE 1		hydrolase(PC00121)
PTHR22617:SF44	Q88EX0,Q88MS7	PURINE-BINDING CHEMOTAXIS PROTEIN-RELATED		histidine kinase receptor of two-component system(PC00265)
PTHR44591:SF7	Q88D36	PROTEIN PILG
PTHR43395:SF1	Q88MS6,Q88EW4	CHEMOTAXIS PROTEIN CHEA		histidine kinase receptor of two-component system(PC00265)
PTHR44591:SF24	Q88D37	PROTEIN PILH
PTHR47233	Q88ER0,Q88L09,Q88PP6	CHEMOTAXIS PROTEIN CHEV
PTHR43065:SF58	Q88NY6,Q88R70,Q88N14	C4-DICARBOXYLATE TRANSPORT SENSOR PROTEIN DCTB		histidine kinase receptor of two-component system(PC00265)
PTHR24422:SF25	Q88ER1	CHEMOTAXIS PROTEIN METHYLTRANSFERASE		protein modifying enzyme(PC00260)
PTHR24421:SF10	Q88JH8	SENSORY TRANSDUCTION HISTIDINE KINASE
PTHR30433:SF3	Q88EW6	MOTILITY PROTEIN A
PTHR45339	Q88MC3	HYBRID SIGNAL TRANSDUCTION HISTIDINE KINASE J
PTHR43395	Q88D40	SENSOR HISTIDINE KINASE CHEA		histidine kinase receptor of two-component system(PC00265)
PTHR24422:SF19	Q88MS8	CHEMOTAXIS PROTEIN METHYLTRANSFERASE		protein modifying enzyme(PC00260)
PTHR30385:SF7	Q88EW1	RNA POLYMERASE SIGMA FACTOR FLIA		Sigma factor(PC00267)
PTHR32089:SF120	Q88R14	METHYL-ACCEPTING CHEMOTAXIS PROTEIN HLYB
PTHR32248	P0A171	RNA POLYMERASE SIGMA-54 FACTOR		Sigma factor(PC00267)
PTHR42928:SF3	Q88N00	UPF0065 PROTEIN YFLP
PTHR43785:SF3	Q88CJ7,Q88I53,Q88EQ4	GLN-SYNT_C DOMAIN-CONTAINING PROTEIN		ligase(PC00142)
PTHR43214:SF3	Q88FJ6,Q88QS8	RESPONSE REGULATOR UVRY		winged helix/forkhead transcription factor(PC00246)
PTHR43785:SF12	Q88EB9,Q88CJ6,Q88C84,Q88KW1	GAMMA-GLUTAMYLPUTRESCINE SYNTHETASE PUUA		ligase(PC00142)
PTHR30085:SF2	Q88NY2	GLUTAMATE_ASPARTATE IMPORT SOLUTE-BINDING PROTEIN		ATP-binding cassette (ABC) transporter(PC00003)
PTHR41983	Q88I77	SHORT-CHAIN FATTY ACID TRANSPORTER-RELATED		transporter(PC00227)
PTHR32071:SF15	Q88CY1	DNA-BINDING TRANSCRIPTIONAL REGULATOR NTRC		DNA-binding transcription factor(PC00218)
PTHR45436:SF14	Q88JD5	SENSOR PROTEIN QSEC		histidine kinase receptor of two-component system(PC00265)
PTHR31096	Q88MI2	ACT DOMAIN-CONTAINING PROTEIN ACR4-RELATED
PTHR32089:SF119	Q88L17,Q88LJ2,Q88JK6,Q88NI1,Q88R17,Q88MT0,Q88D08,Q88D09,Q88LV8,Q88J26,Q88H08,Q88E10,Q88IY8	METHYL-ACCEPTING CHEMOTAXIS PROTEIN TLPQ
PTHR32071:SF21	Q88ET2	PROPIONATE CATABOLISM OPERON REGULATORY PROTEIN		DNA-binding transcription factor(PC00218)
PTHR32071:SF115	Q88PG2	TWO-COMPONENT RESPONSE REGULATOR		DNA-binding transcription factor(PC00218)
PTHR32071:SF123	Q88NY7	NITROGEN ASSIMILATION REGULATORY PROTEIN		DNA-binding transcription factor(PC00218)
PTHR32089	Q88D39	METHYL-ACCEPTING CHEMOTAXIS PROTEIN MCPB
PTHR32071:SF113	Q88RJ6,Q88N15	HYDROGENASE TRANSCRIPTIONAL REGULATORY PROTEIN HOXA		DNA-binding transcription factor(PC00218)
PTHR43711:SF28	Q88QG1,Q88MC1,Q88MY1	SENSOR PROTEIN CUTS		histidine kinase receptor of two-component system(PC00265)
PTHR42872:SF6	Q88MS5,Q88GG5	PROTEIN-GLUTAMATE METHYLESTERASE_PROTEIN-GLUTAMINE GLUTAMINASE		hydrolase(PC00121)
PTHR43065:SF29	Q88ET1	SENSOR PROTEIN KINASE FLES		histidine kinase receptor of two-component system(PC00265)
PTHR45436:SF15	Q88MZ7	SENSOR HISTIDINE KINASE CRDS		histidine kinase receptor of two-component system(PC00265)
PTHR24422:SF8	Q88GG4	CHEMOTAXIS PROTEIN		protein modifying enzyme(PC00260)
PTHR32071:SF121	Q88ET0	PTS-DEPENDENT DIHYDROXYACETONE KINASE OPERON REGULATORY PROTEIN-RELATED		DNA-binding transcription factor(PC00218)
				ligase(PC00142)
				ligase(PC00142)
				ligase(PC00142)
				winged helix/forkhead transcription factor(PC00246)
				phosphodiesterase(PC00185)
				histidine kinase receptor of two-component system(PC00265)
				histidine kinase receptor of two-component system(PC00265)
	Transcription regulator
PTHR30273	Q88PI4,Q88QY3,Q88PZ5,Q88E61,Q88E56,Q88GY9	PERIPLASMIC SIGNAL SENSOR AND SIGMA FACTOR ACTIVATOR FECR-RELATED	transcription corepressor activity(GO:0003714)
PTHR43133:SF69	Q88QY2,Q88E57	RNA POLYMERASE SIGMA FACTOR FECI-RELATED	DNA-binding transcription factor activity(GO:0003700)	Sigma factor(PC00267)
PTHR33495	Q88ET9	ANTI-SIGMA FACTOR ANTAGONIST TM_1081-RELATED-RELATED	transcription regulator activity(GO:0140110)
PTHR24567:SF79	Q88QR4	CAMP-ACTIVATED GLOBAL TRANSCRIPTIONAL REGULATOR CRP	DNA-binding transcription factor activity(GO:0003700)	winged helix/forkhead transcription factor(PC00246)
	Molecular transducer activity
PTHR48111:SF41	Q88KY1,Q88C00,Q88MY0	TRANSCRIPTIONAL REGULATORY PROTEIN CUSR-RELATED	molecular transducer activity(GO:0060089);transcription cis-regulatory region binding(GO:0000976)	winged helix/forkhead transcription factor(PC00246)
PTHR48111:SF3	Q88RE6	TRANSCRIPTIONAL REGULATORY PROTEIN BTSR	molecular transducer activity(GO:0060089);transcription cis-regulatory region binding(GO:0000976)	winged helix/forkhead transcription factor(PC00246)
PTHR43047:SF79	Q88HE7,Q88L35,Q88LQ4,Q88FC5	HISTIDINE KINASE	molecular transducer activity(GO:0060089);protein kinase activity(GO:0004672)	histidine kinase receptor of two-component system(PC00265)
PTHR48111:SF82	Q88C63	PHOSPHATE REGULON TRANSCRIPTIONAL REGULATORY PROTEIN PHOB	molecular transducer activity(GO:0060089);transcription cis-regulatory region binding(GO:0000976)	winged helix/forkhead transcription factor(PC00246)
PTHR48111:SF39	Q88QG0,Q88MC2,Q88HI5	TRANSCRIPTIONAL REGULATORY PROTEIN CPXR	molecular transducer activity(GO:0060089);transcription cis-regulatory region binding(GO:0000976)	winged helix/forkhead transcription factor(PC00246)
PTHR48111:SF50	Q88FE0	KDP OPERON TRANSCRIPTIONAL REGULATORY PROTEIN KDPE	molecular transducer activity(GO:0060089);transcription cis-regulatory region binding(GO:0000976)	winged helix/forkhead transcription factor(PC00246)
PTHR48111:SF78	Q88MZ8,Q88JD6	TRANSCRIPTIONAL REGULATORY PROTEIN TCTD	molecular transducer activity(GO:0060089);transcription cis-regulatory region binding(GO:0000976)	winged helix/forkhead transcription factor(PC00246)
PTHR42878:SF7	Q88KD4	BACTERIOPHYTOCHROME	molecular transducer activity(GO:0060089);protein kinase activator activity(GO:0030295)	histidine kinase receptor of two-component system(PC00265)
PTHR48111:SF71	Q88NM1	TRANSCRIPTIONAL REGULATORY PROTEIN PHOP	molecular transducer activity(GO:0060089);transcription cis-regulatory region binding(GO:0000976)	winged helix/forkhead transcription factor(PC00246)
PTHR48111:SF4	Q88R87	DNA-BINDING DUAL TRANSCRIPTIONAL REGULATOR OMPR	molecular transducer activity(GO:0060089);transcription cis-regulatory region binding(GO:0000976)	winged helix/forkhead transcription factor(PC00246)
PTHR48111:SF47	Q88NM6	TRANSCRIPTIONAL REGULATORY PROTEIN RSTA	molecular transducer activity(GO:0060089);transcription cis-regulatory region binding(GO:0000976)	winged helix/forkhead transcription factor(PC00246)
PTHR43047:SF9	Q88JI5	HISTIDINE KINASE	molecular transducer activity(GO:0060089);protein kinase activity(GO:0004672)	histidine kinase receptor of two-component system(PC00265)
PTHR28242:SF51	Q88EU1	HISTIDINE-CONTAINING PHOSPHOTRANSFER PROTEIN	molecular transducer activity(GO:0060089);protein kinase binding(GO:0019901);protein kinase activity(GO:0004672)
	transporter activity
PTHR42865:SF1	Q88NL9,Q88L79,Q88KN5	AEROBIC C4-DICARBOXYLATE TRANSPORT PROTEIN	solute:proton symporter activity(GO:0015295);succinate transmembrane transporter activity(GO:0015141)	primary active transporter(PC00068)
PTHR30607	Q88FD7	POTASSIUM-TRANSPORTING ATPASE A CHAIN	P-type ion transporter activity(GO:0015662);potassium ion transmembrane transporter activity(GO:0015079);active monoatomic ion transmembrane transporter activity(GO:0022853)	primary active transporter(PC00068)
PTHR34596	Q88NK1	CHITOPORIN	wide pore channel activity(GO:0022829)
PTHR30042	Q88FD8	POTASSIUM-TRANSPORTING ATPASE C CHAIN	P-type ion transporter activity(GO:0015662);potassium ion transmembrane transporter activity(GO:0015079);active monoatomic ion transmembrane transporter activity(GO:0022853)
PTHR30469:SF12	Q88GY1	MULTIDRUG RESISTANCE PROTEIN MDTA	efflux transmembrane transporter activity(GO:0015562)
PTHR30026:SF15	Q88LX9,Q88DA4	OUTER MEMBRANE PROTEIN TOLC	wide pore channel activity(GO:0022829);efflux transmembrane transporter activity(GO:0015562)	transporter(PC00227)
PTHR30069:SF8	Q88KP8	TONB-DEPENDENT SIDEROPHORE RECEPTOR PROTEIN	transmembrane transporter activity(GO:0022857)
PTHR32063	Q88BZ6	FAMILY NOT NAMED	xenobiotic transmembrane transporter activity(GO:0042910)
PTHR32063:SF0	Q88GY2	SWARMING MOTILITY PROTEIN SWRC	xenobiotic transmembrane transporter activity(GO:0042910)
	molecular function regulator
PTHR42878:SF7	Q88KD4	BACTERIOPHYTOCHROME	molecular transducer activity(GO:0060089);protein kinase activator activity(GO:0030295)	histidine kinase receptor of two-component system(PC00265)

## Sheet: Biological Process
family ID	MAPPED ID	FAMILY NAME	BIOLOGICAL PROCCESS	BIOLOGICAL PROCCESS2
		HOMEOSTATIC
PTHR34697	Q88NK5	PHOSPHATIDYLGLYCEROL LYSYLTRANSFERASE	lipid homeostasis(GO:0055088)
		CELLULAR PROCESS
PTHR42865:SF1	Q88NL9,Q88L79,Q88KN5	AEROBIC C4-DICARBOXYLATE TRANSPORT PROTEIN	C4-dicarboxylate transport(GO:0015740);L-alpha-amino acid transmembrane transport(GO:1902475)
PTHR43047:SF79	Q88HE7,Q88L35,Q88LQ4,Q88FC5	HISTIDINE KINASE	protein phosphorylation(GO:0006468)
PTHR30607	Q88FD7	POTASSIUM-TRANSPORTING ATPASE A CHAIN	potassium ion transmembrane transport(GO:0071805)
PTHR30042	Q88FD8	POTASSIUM-TRANSPORTING ATPASE C CHAIN	potassium ion transmembrane transport(GO:0071805)
PTHR45436:SF17	Q88BZ9,Q88KY2,Q88RU9	SENSOR HISTIDINE KINASE CUSS	intracellular signal transduction(GO:0035556)
PTHR30433:SF4	Q88DC2	MOTILITY PROTEIN A	bacterial-type flagellum-dependent cell motility(GO:0071973)
PTHR30050:SF2	P0A116	CHROMOSOMAL REPLICATION INITIATOR PROTEIN DNAA	DNA replication initiation(GO:0006270)
PTHR43853:SF2	Q88GH0	3-OXOADIPYL-COA_3-OXO-5,6-DEHYDROSUBERYL-COA THIOLASE	aromatic compound catabolic process(GO:0019439);fatty acid beta-oxidation(GO:0006635);organic cyclic compound catabolic process(GO:1901361);cellular response to chemical stimulus(GO:0070887)
PTHR43407:SF2	Q88CY3	GLUTAMINE SYNTHETASE	alpha-amino acid biosynthetic process(GO:1901607);response to nutrient levels(GO:0031667)
PTHR42878:SF7	Q88KD4	BACTERIOPHYTOCHROME	cellular response to osmotic stress(GO:0071470);intracellular signal transduction(GO:0035556)
PTHR45436:SF4	Q88NM0	SENSOR PROTEIN PHOQ	intracellular signal transduction(GO:0035556)
PTHR30069:SF8	Q88KP8	TONB-DEPENDENT SIDEROPHORE RECEPTOR PROTEIN	iron ion transmembrane transport(GO:0034755)
PTHR45453:SF1	Q88C62	PHOSPHATE REGULON SENSOR PROTEIN PHOR	cellular response to starvation(GO:0009267)
PTHR43828:SF13	Q88K39	C.ELEGANS CHROMODOMAIN PROTEIN	amino acid catabolic process(GO:0009063);aspartate family amino acid metabolic process(GO:0009066)
PTHR45436:SF14	Q88JD5	SENSOR PROTEIN QSEC	intracellular signal transduction(GO:0035556)
PTHR43047:SF9	Q88JI5	HISTIDINE KINASE	protein phosphorylation(GO:0006468)
PTHR43853:SF22	Q88L84	ACETYL-COA ACETYLTRANSFERASE	aromatic compound catabolic process(GO:0019439);fatty acid beta-oxidation(GO:0006635);organic cyclic compound catabolic process(GO:1901361);cellular response to chemical stimulus(GO:0070887)
PTHR43141:SF4	Q88E18	CYTOCHROME BD2 SUBUNIT II	aerobic electron transport chain(GO:0019646)
PTHR45436:SF15	Q88MZ7	SENSOR HISTIDINE KINASE CRDS	intracellular signal transduction(GO:0035556)
PTHR30365:SF14	Q88E17	CYTOCHROME BD2 SUBUNIT I	aerobic electron transport chain(GO:0019646)
PTHR28242:SF51	Q88EU1	HISTIDINE-CONTAINING PHOSPHOTRANSFER PROTEIN	phosphorylation(GO:0016310);intracellular signal transduction(GO:0035556);hormone-mediated signaling pathway(GO:0009755)
		LOCALIZATION
PTHR42865:SF1	Q88NL9,Q88L79,Q88KN5	AEROBIC C4-DICARBOXYLATE TRANSPORT PROTEIN	C4-dicarboxylate transport(GO:0015740);L-alpha-amino acid transmembrane transport(GO:1902475)
PTHR30614:SF1	Q88NY4	GLUTAMATE_ASPARTATE IMPORT PERMEASE PROTEIN GLTK	amino acid transport(GO:0006865)
PTHR30607	Q88FD7	POTASSIUM-TRANSPORTING ATPASE A CHAIN	potassium ion transmembrane transport(GO:0071805)
PTHR30042	Q88FD8	POTASSIUM-TRANSPORTING ATPASE C CHAIN	potassium ion transmembrane transport(GO:0071805)
PTHR30614:SF42	Q88NY3	GLUTAMATE_ASPARTATE IMPORT PERMEASE PROTEIN GLTJ	amino acid transport(GO:0006865)
PTHR30069:SF8	Q88KP8	TONB-DEPENDENT SIDEROPHORE RECEPTOR PROTEIN	iron ion transmembrane transport(GO:0034755)
		LOCOMOTION
PTHR22617:SF43	Q88D38,Q88MS9	PROTEIN PILI	chemotaxis(GO:0006935)
PTHR22617:SF44	Q88EX0,Q88MS7	PURINE-BINDING CHEMOTAXIS PROTEIN-RELATED	chemotaxis(GO:0006935)
		METABOLIC PROCESS
PTHR43047:SF79	Q88HE7,Q88L35,Q88LQ4,Q88FC5	HISTIDINE KINASE	protein phosphorylation(GO:0006468)
PTHR30050:SF2	P0A116	CHROMOSOMAL REPLICATION INITIATOR PROTEIN DNAA	DNA replication initiation(GO:0006270)
PTHR43853:SF2	Q88GH0	3-OXOADIPYL-COA_3-OXO-5,6-DEHYDROSUBERYL-COA THIOLASE	aromatic compound catabolic process(GO:0019439);fatty acid beta-oxidation(GO:0006635);organic cyclic compound catabolic process(GO:1901361);cellular response to chemical stimulus(GO:0070887)
PTHR43407:SF2	Q88CY3	GLUTAMINE SYNTHETASE	alpha-amino acid biosynthetic process(GO:1901607);response to nutrient levels(GO:0031667)
PTHR43785:SF3	Q88CJ7,Q88I53,Q88EQ4	GLN-SYNT_C DOMAIN-CONTAINING PROTEIN	alpha-amino acid biosynthetic process(GO:1901607);organonitrogen compound catabolic process(GO:1901565);biogenic amine metabolic process(GO:0006576)
PTHR43828:SF13	Q88K39	C.ELEGANS CHROMODOMAIN PROTEIN	amino acid catabolic process(GO:0009063);aspartate family amino acid metabolic process(GO:0009066)
PTHR43047:SF9	Q88JI5	HISTIDINE KINASE	protein phosphorylation(GO:0006468)
PTHR43853:SF22	Q88L84	ACETYL-COA ACETYLTRANSFERASE	aromatic compound catabolic process(GO:0019439);fatty acid beta-oxidation(GO:0006635);organic cyclic compound catabolic process(GO:1901361);cellular response to chemical stimulus(GO:0070887)
PTHR43141:SF4	Q88E18	CYTOCHROME BD2 SUBUNIT II	aerobic electron transport chain(GO:0019646)
PTHR30365:SF14	Q88E17	CYTOCHROME BD2 SUBUNIT I	aerobic electron transport chain(GO:0019646)
PTHR28242:SF51	Q88EU1	HISTIDINE-CONTAINING PHOSPHOTRANSFER PROTEIN	phosphorylation(GO:0016310);intracellular signal transduction(GO:0035556);hormone-mediated signaling pathway(GO:0009755)
		REGULATION
PTHR48111:SF41	Q88KY1,Q88C00,Q88MY0	TRANSCRIPTIONAL REGULATORY PROTEIN CUSR-RELATED	regulation of DNA-templated transcription(GO:0006355)
PTHR48111:SF3	Q88RE6	TRANSCRIPTIONAL REGULATORY PROTEIN BTSR	regulation of DNA-templated transcription(GO:0006355)
PTHR43133:SF69	Q88QY2,Q88E57	RNA POLYMERASE SIGMA FACTOR FECI-RELATED	regulation of DNA-templated transcription(GO:0006355)
PTHR48111:SF82	Q88C63	PHOSPHATE REGULON TRANSCRIPTIONAL REGULATORY PROTEIN PHOB	regulation of DNA-templated transcription(GO:0006355)
PTHR48111:SF39	Q88QG0,Q88MC2,Q88HI5	TRANSCRIPTIONAL REGULATORY PROTEIN CPXR	regulation of DNA-templated transcription(GO:0006355)
PTHR48111:SF50	Q88FE0	KDP OPERON TRANSCRIPTIONAL REGULATORY PROTEIN KDPE	regulation of DNA-templated transcription(GO:0006355)
PTHR48111:SF78	Q88MZ8,Q88JD6	TRANSCRIPTIONAL REGULATORY PROTEIN TCTD	regulation of DNA-templated transcription(GO:0006355)
PTHR45436:SF17	Q88BZ9,Q88KY2,Q88RU9	SENSOR HISTIDINE KINASE CUSS	intracellular signal transduction(GO:0035556)
PTHR42878:SF7	Q88KD4	BACTERIOPHYTOCHROME	cellular response to osmotic stress(GO:0071470);intracellular signal transduction(GO:0035556)
PTHR45436:SF4	Q88NM0	SENSOR PROTEIN PHOQ	intracellular signal transduction(GO:0035556)
PTHR48111:SF71	Q88NM1	TRANSCRIPTIONAL REGULATORY PROTEIN PHOP	regulation of DNA-templated transcription(GO:0006355)
PTHR48111:SF4	Q88R87	DNA-BINDING DUAL TRANSCRIPTIONAL REGULATOR OMPR	regulation of DNA-templated transcription(GO:0006355)
PTHR30385:SF7	Q88EW1	RNA POLYMERASE SIGMA FACTOR FLIA	regulation of DNA-templated transcription(GO:0006355)
PTHR48111:SF47	Q88NM6	TRANSCRIPTIONAL REGULATORY PROTEIN RSTA	regulation of DNA-templated transcription(GO:0006355)
PTHR34984	Q88EJ0,Q88G93	CARBON STORAGE REGULATOR	regulation of translational initiation(GO:0006446);negative regulation of translation(GO:0017148)
PTHR45436:SF14	Q88JD5	SENSOR PROTEIN QSEC	intracellular signal transduction(GO:0035556)
PTHR45436:SF15	Q88MZ7	SENSOR HISTIDINE KINASE CRDS	intracellular signal transduction(GO:0035556)
PTHR28242:SF51	Q88EU1	HISTIDINE-CONTAINING PHOSPHOTRANSFER PROTEIN	phosphorylation(GO:0016310);intracellular signal transduction(GO:0035556);hormone-mediated signaling pathway(GO:0009755)
		Response to Stimulus
PTHR22617:SF43	Q88D38,Q88MS9	PROTEIN PILI	chemotaxis(GO:0006935)
PTHR45436:SF17	Q88BZ9,Q88KY2,Q88RU9	SENSOR HISTIDINE KINASE CUSS	intracellular signal transduction(GO:0035556)
PTHR43853:SF2	Q88GH0	3-OXOADIPYL-COA_3-OXO-5,6-DEHYDROSUBERYL-COA THIOLASE	aromatic compound catabolic process(GO:0019439);fatty acid beta-oxidation(GO:0006635);organic cyclic compound catabolic process(GO:1901361);cellular response to chemical stimulus(GO:0070887)
PTHR43407:SF2	Q88CY3	GLUTAMINE SYNTHETASE	alpha-amino acid biosynthetic process(GO:1901607);response to nutrient levels(GO:0031667)
PTHR42878:SF7	Q88KD4	BACTERIOPHYTOCHROME	cellular response to osmotic stress(GO:0071470);intracellular signal transduction(GO:0035556)
PTHR45436:SF4	Q88NM0	SENSOR PROTEIN PHOQ	intracellular signal transduction(GO:0035556)
PTHR22617:SF44	Q88EX0,Q88MS7	PURINE-BINDING CHEMOTAXIS PROTEIN-RELATED	chemotaxis(GO:0006935)
PTHR45453:SF1	Q88C62	PHOSPHATE REGULON SENSOR PROTEIN PHOR	cellular response to starvation(GO:0009267)
PTHR45436:SF14	Q88JD5	SENSOR PROTEIN QSEC	intracellular signal transduction(GO:0035556)
PTHR43853:SF22	Q88L84	ACETYL-COA ACETYLTRANSFERASE	aromatic compound catabolic process(GO:0019439);fatty acid beta-oxidation(GO:0006635);organic cyclic compound catabolic process(GO:1901361);cellular response to chemical stimulus(GO:0070887)
PTHR45436:SF15	Q88MZ7	SENSOR HISTIDINE KINASE CRDS	intracellular signal transduction(GO:0035556)
PTHR28242:SF51	Q88EU1	HISTIDINE-CONTAINING PHOSPHOTRANSFER PROTEIN	phosphorylation(GO:0016310);intracellular signal transduction(GO:0035556);hormone-mediated signaling pathway(GO:0009755)
		UNCLASSIFIED
PTHR18919:SF107	Q88HK1	3-KETOACYL-COA THIOLASE, MITOCHONDRIAL
PTHR32089:SF123	Q88KP1,Q88N45,Q88QB0	METHYL-ACCEPTING CHEMOTAXIS PROTEIN PCTB
PTHR42792:SF2	Q88ES5	FLAGELLIN
PTHR43228:SF1	Q88EW2	TWO-COMPONENT RESPONSE REGULATOR ARR22
PTHR35342:SF5	Q88N02	TRICARBOXYLIC TRANSPORT PROTEIN
PTHR43065:SF16	Q88CY2	SENSORY HISTIDINE KINASE_PHOSPHATASE NTRB
PTHR30273	Q88PI4,Q88QY3,Q88PZ5,Q88E61,Q88E56,Q88GY9	PERIPLASMIC SIGNAL SENSOR AND SIGMA FACTOR ACTIVATOR FECR-RELATED
PTHR43750:SF1	Q88NC4	GDP-MANNOSE 6-DEHYDROGENASE
PTHR22939:SF130	Q88MY8	PERIPLASMIC SERINE ENDOPROTEASE DEGP-LIKE
PTHR30097:SF15	Q88BZ7	CATION EFFLUX SYSTEM PROTEIN CUSB
PTHR44936:SF13	Q88PG3	HISTIDINE KINASE
PTHR30570	Q88GA6	PERIPLASMIC PHOSPHATE BINDING COMPONENT OF PHOSPHATE ABC TRANSPORTER
PTHR43156:SF13	Q88EU0	PROTEIN ICFG
PTHR44688:SF24	Q88NW4,Q88L34	DNA-BINDING TRANSCRIPTIONAL ACTIVATOR EVGA-RELATED
PTHR24422:SF10	Q88HE6,Q88PR9	BLR0923 PROTEIN
PTHR46825:SF8	Q88IX3	BETA-LACTAMASE-RELATED
PTHR34596	Q88NK1	CHITOPORIN
PTHR32089:SF74	Q88L25,Q88KN3,Q88EE4	METHYL-ACCEPTING CHEMOTAXIS PROTEIN AER
PTHR32071:SF57	Q88R71	SIGMA L-DEPENDENT TRANSCRIPTIONAL REGULATOR YQIR-RELATED
PTHR18919:SF164	Q88E32	ACETYL-COA ACETYLTRANSFERASE
PTHR42996	Q88JJ3	PHOSPHATE-BINDING PROTEIN PSTS
PTHR18919:SF138	Q88KS4	ACETYL-COA C-ACETYLTRANSFERASE
PTHR43174:SF2	Q88LW6	UDP-N-ACETYLGLUCOSAMINE 2-EPIMERASE
PTHR30093:SF34	Q88Q62	TYPE IV MAJOR PILIN PROTEIN PILA
PTHR45569	Q88FD9	SENSOR PROTEIN KDPD
PTHR30570:SF6	Q88C54	PHOSPHATE-BINDING PROTEIN PSTS
PTHR43166:SF7	Q88NY5	GLUTAMATE_ASPARTATE IMPORT ATP-BINDING PROTEIN GLTL
PTHR30469:SF12	Q88GY1	MULTIDRUG RESISTANCE PROTEIN MDTA
PTHR44936:SF10	Q88RJ7,Q88NM5	SENSOR PROTEIN RSTB
PTHR33619	Q88I75	POLYSACCHARIDE EXPORT PROTEIN GFCE-RELATED
PTHR42689	Q88QB2	ACETYL-COA ACYLTRANSFERASE FADA2 (3-KETOACYL-COA THIOLASE) (BETA-KETOTHIOLASE)-RELATED
PTHR42872:SF3	Q88EW5	PROTEIN-GLUTAMATE METHYLESTERASE_PROTEIN-GLUTAMINE GLUTAMINASE 1
PTHR44591:SF7	Q88D36	PROTEIN PILG
PTHR43395:SF1	Q88MS6,Q88EW4	CHEMOTAXIS PROTEIN CHEA
PTHR33495	Q88ET9	ANTI-SIGMA FACTOR ANTAGONIST TM_1081-RELATED-RELATED
PTHR44591:SF24	Q88D37	PROTEIN PILH
PTHR47233	Q88ER0,Q88L09,Q88PP6	CHEMOTAXIS PROTEIN CHEV
PTHR43065:SF58	Q88NY6,Q88R70,Q88N14	C4-DICARBOXYLATE TRANSPORT SENSOR PROTEIN DCTB
PTHR24422:SF25	Q88ER1	CHEMOTAXIS PROTEIN METHYLTRANSFERASE
PTHR24421:SF10	Q88JH8	SENSORY TRANSDUCTION HISTIDINE KINASE
PTHR45339	Q88MC3	HYBRID SIGNAL TRANSDUCTION HISTIDINE KINASE J
PTHR43395	Q88D40	SENSOR HISTIDINE KINASE CHEA
PTHR24422:SF19	Q88MS8	CHEMOTAXIS PROTEIN METHYLTRANSFERASE
PTHR30026:SF15	Q88LX9,Q88DA4	OUTER MEMBRANE PROTEIN TOLC
PTHR32089:SF120	Q88R14	METHYL-ACCEPTING CHEMOTAXIS PROTEIN HLYB
PTHR32248	P0A171	RNA POLYMERASE SIGMA-54 FACTOR
PTHR42928:SF3	Q88N00	UPF0065 PROTEIN YFLP
PTHR43214:SF3	Q88FJ6,Q88QS8	RESPONSE REGULATOR UVRY
PTHR43785:SF12	Q88EB9,Q88CJ6,Q88C84,Q88KW1	GAMMA-GLUTAMYLPUTRESCINE SYNTHETASE PUUA
PTHR11717:SF7	Q88LM6	LOW MOLECULAR WEIGHT PHOSPHOTYROSINE PROTEIN PHOSPHATASE
PTHR30085:SF2	Q88NY2	GLUTAMATE_ASPARTATE IMPORT SOLUTE-BINDING PROTEIN
PTHR41983	Q88I77	SHORT-CHAIN FATTY ACID TRANSPORTER-RELATED
PTHR32071:SF15	Q88CY1	DNA-BINDING TRANSCRIPTIONAL REGULATOR NTRC
PTHR31096	Q88MI2	ACT DOMAIN-CONTAINING PROTEIN ACR4-RELATED
PTHR32089:SF119	Q88L17,Q88LJ2,Q88JK6,Q88NI1,Q88R17,Q88MT0,Q88D08,Q88D09,Q88LV8,Q88J26,Q88H08,Q88E10,Q88IY8	METHYL-ACCEPTING CHEMOTAXIS PROTEIN TLPQ
PTHR32071:SF21	Q88ET2	PROPIONATE CATABOLISM OPERON REGULATORY PROTEIN
PTHR32071:SF115	Q88PG2	TWO-COMPONENT RESPONSE REGULATOR
PTHR44936:SF5	Q88R86	SENSOR HISTIDINE KINASE ENVZ
PTHR24567:SF79	Q88QR4	CAMP-ACTIVATED GLOBAL TRANSCRIPTIONAL REGULATOR CRP
PTHR32063	Q88BZ6	FAMILY NOT NAMED
PTHR32071:SF123	Q88NY7	NITROGEN ASSIMILATION REGULATORY PROTEIN
PTHR32089	Q88D39	METHYL-ACCEPTING CHEMOTAXIS PROTEIN MCPB
PTHR32071:SF113	Q88RJ6,Q88N15	HYDROGENASE TRANSCRIPTIONAL REGULATORY PROTEIN HOXA
PTHR43711:SF28	Q88QG1,Q88MC1,Q88MY1	SENSOR PROTEIN CUTS
PTHR42872:SF6	Q88MS5,Q88GG5	PROTEIN-GLUTAMATE METHYLESTERASE_PROTEIN-GLUTAMINE GLUTAMINASE
PTHR43065:SF29	Q88ET1	SENSOR PROTEIN KINASE FLES
PTHR45138:SF9	Q88MS4	DIGUANYLATE CYCLASE DGCM-RELATED
PTHR24422:SF8	Q88GG4	CHEMOTAXIS PROTEIN
PTHR32063:SF0	Q88GY2	SWARMING MOTILITY PROTEIN SWRC
PTHR32071:SF121	Q88ET0	PTS-DEPENDENT DIHYDROXYACETONE KINASE OPERON REGULATORY PROTEIN-RELATED

## Sheet: Pathway
Family Id	MAPPING ID	FAMILY NAME
	Mannose Metabolism
PTHR43750:SF1	Q88NC4	GDP-MANNOSE 6-DEHYDROGENASE
	Glutamine Glutamate Conversion
PTHR43407:SF2	Q88CY3	GLUTAMINE SYNTHETASE
PTHR43785:SF3	Q88CJ7,Q88I53,Q88EQ4	GLN-SYNT_C DOMAIN-CONTAINING PROTEIN
PTHR43785:SF12	Q88EB9,Q88CJ6,Q88C84,Q88KW1	GAMMA-GLUTAMYLPUTRESCINE SYNTHETASE PUUA
	UNCLASSIFIED
PTHR18919:SF107	Q88HK1	3-KETOACYL-COA THIOLASE, MITOCHONDRIAL
PTHR48111:SF41	Q88KY1,Q88C00,Q88MY0	TRANSCRIPTIONAL REGULATORY PROTEIN CUSR-RELATED
PTHR32089:SF123	Q88KP1,Q88N45,Q88QB0	METHYL-ACCEPTING CHEMOTAXIS PROTEIN PCTB
PTHR42792:SF2	Q88ES5	FLAGELLIN
PTHR43228:SF1	Q88EW2	TWO-COMPONENT RESPONSE REGULATOR ARR22
PTHR48111:SF3	Q88RE6	TRANSCRIPTIONAL REGULATORY PROTEIN BTSR
PTHR35342:SF5	Q88N02	TRICARBOXYLIC TRANSPORT PROTEIN
PTHR43065:SF16	Q88CY2	SENSORY HISTIDINE KINASE_PHOSPHATASE NTRB
PTHR30273	Q88PI4,Q88QY3,Q88PZ5,Q88E61,Q88E56,Q88GY9	PERIPLASMIC SIGNAL SENSOR AND SIGMA FACTOR ACTIVATOR FECR-RELATED
PTHR34697	Q88NK5	PHOSPHATIDYLGLYCEROL LYSYLTRANSFERASE
PTHR22939:SF130	Q88MY8	PERIPLASMIC SERINE ENDOPROTEASE DEGP-LIKE
PTHR42865:SF1	Q88NL9,Q88L79,Q88KN5	AEROBIC C4-DICARBOXYLATE TRANSPORT PROTEIN
PTHR30614:SF1	Q88NY4	GLUTAMATE_ASPARTATE IMPORT PERMEASE PROTEIN GLTK
PTHR30097:SF15	Q88BZ7	CATION EFFLUX SYSTEM PROTEIN CUSB
PTHR43133:SF69	Q88QY2,Q88E57	RNA POLYMERASE SIGMA FACTOR FECI-RELATED
PTHR44936:SF13	Q88PG3	HISTIDINE KINASE
PTHR43047:SF79	Q88HE7,Q88L35,Q88LQ4,Q88FC5	HISTIDINE KINASE
PTHR30570	Q88GA6	PERIPLASMIC PHOSPHATE BINDING COMPONENT OF PHOSPHATE ABC TRANSPORTER
PTHR43156:SF13	Q88EU0	PROTEIN ICFG
PTHR44688:SF24	Q88NW4,Q88L34	DNA-BINDING TRANSCRIPTIONAL ACTIVATOR EVGA-RELATED
PTHR24422:SF10	Q88HE6,Q88PR9	BLR0923 PROTEIN
PTHR46825:SF8	Q88IX3	BETA-LACTAMASE-RELATED
PTHR30607	Q88FD7	POTASSIUM-TRANSPORTING ATPASE A CHAIN
PTHR34596	Q88NK1	CHITOPORIN
PTHR48111:SF82	Q88C63	PHOSPHATE REGULON TRANSCRIPTIONAL REGULATORY PROTEIN PHOB
PTHR30042	Q88FD8	POTASSIUM-TRANSPORTING ATPASE C CHAIN
PTHR48111:SF39	Q88QG0,Q88MC2,Q88HI5	TRANSCRIPTIONAL REGULATORY PROTEIN CPXR
PTHR32089:SF74	Q88L25,Q88KN3,Q88EE4	METHYL-ACCEPTING CHEMOTAXIS PROTEIN AER
PTHR32071:SF57	Q88R71	SIGMA L-DEPENDENT TRANSCRIPTIONAL REGULATOR YQIR-RELATED
PTHR18919:SF164	Q88E32	ACETYL-COA ACETYLTRANSFERASE
PTHR42996	Q88JJ3	PHOSPHATE-BINDING PROTEIN PSTS
PTHR48111:SF50	Q88FE0	KDP OPERON TRANSCRIPTIONAL REGULATORY PROTEIN KDPE
PTHR18919:SF138	Q88KS4	ACETYL-COA C-ACETYLTRANSFERASE
PTHR43174:SF2	Q88LW6	UDP-N-ACETYLGLUCOSAMINE 2-EPIMERASE
PTHR30093:SF34	Q88Q62	TYPE IV MAJOR PILIN PROTEIN PILA
PTHR22617:SF43	Q88D38,Q88MS9	PROTEIN PILI
PTHR48111:SF78	Q88MZ8,Q88JD6	TRANSCRIPTIONAL REGULATORY PROTEIN TCTD
PTHR45436:SF17	Q88BZ9,Q88KY2,Q88RU9	SENSOR HISTIDINE KINASE CUSS
PTHR30433:SF4	Q88DC2	MOTILITY PROTEIN A
PTHR45569	Q88FD9	SENSOR PROTEIN KDPD
PTHR30570:SF6	Q88C54	PHOSPHATE-BINDING PROTEIN PSTS
PTHR30050:SF2	P0A116	CHROMOSOMAL REPLICATION INITIATOR PROTEIN DNAA
PTHR43166:SF7	Q88NY5	GLUTAMATE_ASPARTATE IMPORT ATP-BINDING PROTEIN GLTL
PTHR30469:SF12	Q88GY1	MULTIDRUG RESISTANCE PROTEIN MDTA
PTHR30614:SF42	Q88NY3	GLUTAMATE_ASPARTATE IMPORT PERMEASE PROTEIN GLTJ
PTHR43853:SF2	Q88GH0	3-OXOADIPYL-COA_3-OXO-5,6-DEHYDROSUBERYL-COA THIOLASE
PTHR44936:SF10	Q88RJ7,Q88NM5	SENSOR PROTEIN RSTB
PTHR42878:SF7	Q88KD4	BACTERIOPHYTOCHROME
PTHR33619	Q88I75	POLYSACCHARIDE EXPORT PROTEIN GFCE-RELATED
PTHR42689	Q88QB2	ACETYL-COA ACYLTRANSFERASE FADA2 (3-KETOACYL-COA THIOLASE) (BETA-KETOTHIOLASE)-RELATED
PTHR45436:SF4	Q88NM0	SENSOR PROTEIN PHOQ
PTHR42872:SF3	Q88EW5	PROTEIN-GLUTAMATE METHYLESTERASE_PROTEIN-GLUTAMINE GLUTAMINASE 1
PTHR22617:SF44	Q88EX0,Q88MS7	PURINE-BINDING CHEMOTAXIS PROTEIN-RELATED
PTHR48111:SF71	Q88NM1	TRANSCRIPTIONAL REGULATORY PROTEIN PHOP
PTHR44591:SF7	Q88D36	PROTEIN PILG
PTHR43395:SF1	Q88MS6,Q88EW4	CHEMOTAXIS PROTEIN CHEA
PTHR33495	Q88ET9	ANTI-SIGMA FACTOR ANTAGONIST TM_1081-RELATED-RELATED
PTHR44591:SF24	Q88D37	PROTEIN PILH
PTHR47233	Q88ER0,Q88L09,Q88PP6	CHEMOTAXIS PROTEIN CHEV
PTHR43065:SF58	Q88NY6,Q88R70,Q88N14	C4-DICARBOXYLATE TRANSPORT SENSOR PROTEIN DCTB
PTHR24422:SF25	Q88ER1	CHEMOTAXIS PROTEIN METHYLTRANSFERASE
PTHR48111:SF4	Q88R87	DNA-BINDING DUAL TRANSCRIPTIONAL REGULATOR OMPR
PTHR24421:SF10	Q88JH8	SENSORY TRANSDUCTION HISTIDINE KINASE
PTHR30433:SF3	Q88EW6	MOTILITY PROTEIN A
PTHR45339	Q88MC3	HYBRID SIGNAL TRANSDUCTION HISTIDINE KINASE J
PTHR43395	Q88D40	SENSOR HISTIDINE KINASE CHEA
PTHR24422:SF19	Q88MS8	CHEMOTAXIS PROTEIN METHYLTRANSFERASE
PTHR30026:SF15	Q88LX9,Q88DA4	OUTER MEMBRANE PROTEIN TOLC
PTHR30385:SF7	Q88EW1	RNA POLYMERASE SIGMA FACTOR FLIA
PTHR32089:SF120	Q88R14	METHYL-ACCEPTING CHEMOTAXIS PROTEIN HLYB
PTHR32248	P0A171	RNA POLYMERASE SIGMA-54 FACTOR
PTHR42928:SF3	Q88N00	UPF0065 PROTEIN YFLP
PTHR30069:SF8	Q88KP8	TONB-DEPENDENT SIDEROPHORE RECEPTOR PROTEIN
PTHR45453:SF1	Q88C62	PHOSPHATE REGULON SENSOR PROTEIN PHOR
PTHR48111:SF47	Q88NM6	TRANSCRIPTIONAL REGULATORY PROTEIN RSTA
PTHR43214:SF3	Q88FJ6,Q88QS8	RESPONSE REGULATOR UVRY
PTHR34984	Q88EJ0,Q88G93	CARBON STORAGE REGULATOR
PTHR11717:SF7	Q88LM6	LOW MOLECULAR WEIGHT PHOSPHOTYROSINE PROTEIN PHOSPHATASE
PTHR30085:SF2	Q88NY2	GLUTAMATE_ASPARTATE IMPORT SOLUTE-BINDING PROTEIN
PTHR43828:SF13	Q88K39	C.ELEGANS CHROMODOMAIN PROTEIN
PTHR41983	Q88I77	SHORT-CHAIN FATTY ACID TRANSPORTER-RELATED
PTHR32071:SF15	Q88CY1	DNA-BINDING TRANSCRIPTIONAL REGULATOR NTRC
PTHR45436:SF14	Q88JD5	SENSOR PROTEIN QSEC
PTHR31096	Q88MI2	ACT DOMAIN-CONTAINING PROTEIN ACR4-RELATED
PTHR32089:SF119	Q88L17,Q88LJ2,Q88JK6,Q88NI1,Q88R17,Q88MT0,Q88D08,Q88D09,Q88LV8,Q88J26,Q88H08,Q88E10,Q88IY8	METHYL-ACCEPTING CHEMOTAXIS PROTEIN TLPQ
PTHR32071:SF21	Q88ET2	PROPIONATE CATABOLISM OPERON REGULATORY PROTEIN
PTHR32071:SF115	Q88PG2	TWO-COMPONENT RESPONSE REGULATOR
PTHR44936:SF5	Q88R86	SENSOR HISTIDINE KINASE ENVZ
PTHR24567:SF79	Q88QR4	CAMP-ACTIVATED GLOBAL TRANSCRIPTIONAL REGULATOR CRP
PTHR32063	Q88BZ6	FAMILY NOT NAMED
PTHR32071:SF123	Q88NY7	NITROGEN ASSIMILATION REGULATORY PROTEIN
PTHR43047:SF9	Q88JI5	HISTIDINE KINASE
PTHR43853:SF22	Q88L84	ACETYL-COA ACETYLTRANSFERASE
PTHR32089	Q88D39	METHYL-ACCEPTING CHEMOTAXIS PROTEIN MCPB
PTHR32071:SF113	Q88RJ6,Q88N15	HYDROGENASE TRANSCRIPTIONAL REGULATORY PROTEIN HOXA
PTHR43711:SF28	Q88QG1,Q88MC1,Q88MY1	SENSOR PROTEIN CUTS
PTHR42872:SF6	Q88MS5,Q88GG5	PROTEIN-GLUTAMATE METHYLESTERASE_PROTEIN-GLUTAMINE GLUTAMINASE
PTHR43141:SF4	Q88E18	CYTOCHROME BD2 SUBUNIT II
PTHR43065:SF29	Q88ET1	SENSOR PROTEIN KINASE FLES
PTHR45436:SF15	Q88MZ7	SENSOR HISTIDINE KINASE CRDS
PTHR45138:SF9	Q88MS4	DIGUANYLATE CYCLASE DGCM-RELATED
PTHR24422:SF8	Q88GG4	CHEMOTAXIS PROTEIN
PTHR32063:SF0	Q88GY2	SWARMING MOTILITY PROTEIN SWRC
PTHR32071:SF121	Q88ET0	PTS-DEPENDENT DIHYDROXYACETONE KINASE OPERON REGULATORY PROTEIN-RELATED
PTHR30365:SF14	Q88E17	CYTOCHROME BD2 SUBUNIT I
PTHR28242:SF51	Q88EU1	HISTIDINE-CONTAINING PHOSPHOTRANSFER PROTEIN

## Sheet: Protein Class
FAMILY ID	MAPED ID uniprot	FAMILY NAME	PANTHER protein class
	DNA metabolism protein (PC00009)
PTHR30050:SF2	P0A116	CHROMOSOMAL REPLICATION INITIATOR PROTEIN DNAA	DNA metabolism protein(PC00009)
	metabolite interconversion enzyme (PC00262)
PTHR18919:SF107	Q88HK1	3-KETOACYL-COA THIOLASE, MITOCHONDRIAL	acyltransferase(PC00042)
PTHR34697	Q88NK5	PHOSPHATIDYLGLYCEROL LYSYLTRANSFERASE	transferase(PC00220)
PTHR43750:SF1	Q88NC4	GDP-MANNOSE 6-DEHYDROGENASE	dehydrogenase(PC00092)
PTHR46825:SF8	Q88IX3	BETA-LACTAMASE-RELATED	hydrolase(PC00121)
PTHR18919:SF164	Q88E32	ACETYL-COA ACETYLTRANSFERASE	acyltransferase(PC00042)
PTHR18919:SF138	Q88KS4	ACETYL-COA C-ACETYLTRANSFERASE	acyltransferase(PC00042)
PTHR43174:SF2	Q88LW6	UDP-N-ACETYLGLUCOSAMINE 2-EPIMERASE	epimerase/racemase(PC00096)
PTHR43853:SF2	Q88GH0	3-OXOADIPYL-COA_3-OXO-5,6-DEHYDROSUBERYL-COA THIOLASE	acetyltransferase(PC00038)
PTHR43407:SF2	Q88CY3	GLUTAMINE SYNTHETASE	ligase(PC00142)
PTHR42689	Q88QB2	ACETYL-COA ACYLTRANSFERASE FADA2 (3-KETOACYL-COA THIOLASE) (BETA-KETOTHIOLASE)-RELATED	acyltransferase(PC00042)
PTHR42872:SF3	Q88EW5	PROTEIN-GLUTAMATE METHYLESTERASE_PROTEIN-GLUTAMINE GLUTAMINASE 1	hydrolase(PC00121)
PTHR43785:SF3	Q88CJ7,Q88I53,Q88EQ4	GLN-SYNT_C DOMAIN-CONTAINING PROTEIN	ligase(PC00142)
PTHR43785:SF12	Q88EB9,Q88CJ6,Q88C84,Q88KW1	GAMMA-GLUTAMYLPUTRESCINE SYNTHETASE PUUA	ligase(PC00142)
PTHR43828:SF13	Q88K39	C.ELEGANS CHROMODOMAIN PROTEIN	hydrolase(PC00121)
PTHR43853:SF22	Q88L84	ACETYL-COA ACETYLTRANSFERASE	acetyltransferase(PC00038)
PTHR42872:SF6	Q88MS5,Q88GG5	PROTEIN-GLUTAMATE METHYLESTERASE_PROTEIN-GLUTAMINE GLUTAMINASE	hydrolase(PC00121)
PTHR43141:SF4	Q88E18	CYTOCHROME BD2 SUBUNIT II	oxidoreductase(PC00176)
PTHR30365:SF14	Q88E17	CYTOCHROME BD2 SUBUNIT I	oxidoreductase(PC00176)
	protein modifying enzyme (PC00260)
PTHR24422:SF10	Q88HE6,Q88PR9	BLR0923 PROTEIN	protein modifying enzyme(PC00260)
PTHR24422:SF25	Q88ER1	CHEMOTAXIS PROTEIN METHYLTRANSFERASE	protein modifying enzyme(PC00260)
PTHR24422:SF19	Q88MS8	CHEMOTAXIS PROTEIN METHYLTRANSFERASE	protein modifying enzyme(PC00260)
PTHR11717:SF7	Q88LM6	LOW MOLECULAR WEIGHT PHOSPHOTYROSINE PROTEIN PHOSPHATASE	protein phosphatase(PC00195)
PTHR24422:SF8	Q88GG4	CHEMOTAXIS PROTEIN	protein modifying enzyme(PC00260)
	transmembrane signal receptor (PC00197)
PTHR43065:SF16	Q88CY2	SENSORY HISTIDINE KINASE_PHOSPHATASE NTRB	histidine kinase receptor of two-component system(PC00265)
PTHR43047:SF79	Q88HE7,Q88L35,Q88LQ4,Q88FC5	HISTIDINE KINASE	histidine kinase receptor of two-component system(PC00265)
PTHR22617:SF43	Q88D38,Q88MS9	PROTEIN PILI	histidine kinase receptor of two-component system(PC00265)
PTHR45436:SF17	Q88BZ9,Q88KY2,Q88RU9	SENSOR HISTIDINE KINASE CUSS	histidine kinase receptor of two-component system(PC00265)
PTHR42878:SF7	Q88KD4	BACTERIOPHYTOCHROME	histidine kinase receptor of two-component system(PC00265)
PTHR45436:SF4	Q88NM0	SENSOR PROTEIN PHOQ	histidine kinase receptor of two-component system(PC00265)
PTHR22617:SF44	Q88EX0,Q88MS7	PURINE-BINDING CHEMOTAXIS PROTEIN-RELATED	histidine kinase receptor of two-component system(PC00265)
PTHR43395:SF1	Q88MS6,Q88EW4	CHEMOTAXIS PROTEIN CHEA	histidine kinase receptor of two-component system(PC00265)
PTHR43065:SF58	Q88NY6,Q88R70,Q88N14	C4-DICARBOXYLATE TRANSPORT SENSOR PROTEIN DCTB	histidine kinase receptor of two-component system(PC00265)
PTHR43395	Q88D40	SENSOR HISTIDINE KINASE CHEA	histidine kinase receptor of two-component system(PC00265)
PTHR45436:SF14	Q88JD5	SENSOR PROTEIN QSEC	histidine kinase receptor of two-component system(PC00265)
PTHR43047:SF9	Q88JI5	HISTIDINE KINASE	histidine kinase receptor of two-component system(PC00265)
PTHR43711:SF28	Q88QG1,Q88MC1,Q88MY1	SENSOR PROTEIN CUTS	histidine kinase receptor of two-component system(PC00265)
PTHR43065:SF29	Q88ET1	SENSOR PROTEIN KINASE FLES	histidine kinase receptor of two-component system(PC00265)
PTHR45436:SF15	Q88MZ7	SENSOR HISTIDINE KINASE CRDS	histidine kinase receptor of two-component system(PC00265)
	structural protein (PC00211)
PTHR42792:SF2	Q88ES5	FLAGELLIN	structural protein(PC00211)
	gene-specific transcriptional regulator (PC00264)
PTHR48111:SF41	Q88KY1,Q88C00,Q88MY0	TRANSCRIPTIONAL REGULATORY PROTEIN CUSR-RELATED	winged helix/forkhead transcription factor(PC00246)
PTHR43228:SF1	Q88EW2	TWO-COMPONENT RESPONSE REGULATOR ARR22	winged helix/forkhead transcription factor(PC00246)
PTHR48111:SF3	Q88RE6	TRANSCRIPTIONAL REGULATORY PROTEIN BTSR	winged helix/forkhead transcription factor(PC00246)
PTHR43133:SF69	Q88QY2,Q88E57	RNA POLYMERASE SIGMA FACTOR FECI-RELATED	Sigma factor(PC00267)
PTHR44688:SF24	Q88NW4,Q88L34	DNA-BINDING TRANSCRIPTIONAL ACTIVATOR EVGA-RELATED	winged helix/forkhead transcription factor(PC00246)
PTHR48111:SF82	Q88C63	PHOSPHATE REGULON TRANSCRIPTIONAL REGULATORY PROTEIN PHOB	winged helix/forkhead transcription factor(PC00246)
PTHR48111:SF39	Q88QG0,Q88MC2,Q88HI5	TRANSCRIPTIONAL REGULATORY PROTEIN CPXR	winged helix/forkhead transcription factor(PC00246)
PTHR32071:SF57	Q88R71	SIGMA L-DEPENDENT TRANSCRIPTIONAL REGULATOR YQIR-RELATED	DNA-binding transcription factor(PC00218)
PTHR48111:SF50	Q88FE0	KDP OPERON TRANSCRIPTIONAL REGULATORY PROTEIN KDPE	winged helix/forkhead transcription factor(PC00246)
PTHR48111:SF78	Q88MZ8,Q88JD6	TRANSCRIPTIONAL REGULATORY PROTEIN TCTD	winged helix/forkhead transcription factor(PC00246)
PTHR48111:SF71	Q88NM1	TRANSCRIPTIONAL REGULATORY PROTEIN PHOP	winged helix/forkhead transcription factor(PC00246)
PTHR48111:SF4	Q88R87	DNA-BINDING DUAL TRANSCRIPTIONAL REGULATOR OMPR	winged helix/forkhead transcription factor(PC00246)
PTHR30385:SF7	Q88EW1	RNA POLYMERASE SIGMA FACTOR FLIA	Sigma factor(PC00267)
PTHR32248	P0A171	RNA POLYMERASE SIGMA-54 FACTOR	Sigma factor(PC00267)
PTHR48111:SF47	Q88NM6	TRANSCRIPTIONAL REGULATORY PROTEIN RSTA	winged helix/forkhead transcription factor(PC00246)
PTHR43214:SF3	Q88FJ6,Q88QS8	RESPONSE REGULATOR UVRY	winged helix/forkhead transcription factor(PC00246)
PTHR32071:SF15	Q88CY1	DNA-BINDING TRANSCRIPTIONAL REGULATOR NTRC	DNA-binding transcription factor(PC00218)
PTHR32071:SF21	Q88ET2	PROPIONATE CATABOLISM OPERON REGULATORY PROTEIN	DNA-binding transcription factor(PC00218)
PTHR32071:SF115	Q88PG2	TWO-COMPONENT RESPONSE REGULATOR	DNA-binding transcription factor(PC00218)
PTHR24567:SF79	Q88QR4	CAMP-ACTIVATED GLOBAL TRANSCRIPTIONAL REGULATOR CRP	winged helix/forkhead transcription factor(PC00246)
PTHR32071:SF123	Q88NY7	NITROGEN ASSIMILATION REGULATORY PROTEIN	DNA-binding transcription factor(PC00218)
PTHR32071:SF113	Q88RJ6,Q88N15	HYDROGENASE TRANSCRIPTIONAL REGULATORY PROTEIN HOXA	DNA-binding transcription factor(PC00218)
PTHR32071:SF121	Q88ET0	PTS-DEPENDENT DIHYDROXYACETONE KINASE OPERON REGULATORY PROTEIN-RELATED	DNA-binding transcription factor(PC00218)
	transporter (PC00227)
PTHR42865:SF1	Q88NL9,Q88L79,Q88KN5	AEROBIC C4-DICARBOXYLATE TRANSPORT PROTEIN	primary active transporter(PC00068)
PTHR30614:SF1	Q88NY4	GLUTAMATE_ASPARTATE IMPORT PERMEASE PROTEIN GLTK	amino acid transporter(PC00046)
PTHR30097:SF15	Q88BZ7	CATION EFFLUX SYSTEM PROTEIN CUSB	secondary carrier transporter(PC00258)
PTHR30570	Q88GA6	PERIPLASMIC PHOSPHATE BINDING COMPONENT OF PHOSPHATE ABC TRANSPORTER	ATP-binding cassette (ABC) transporter(PC00003)
PTHR30607	Q88FD7	POTASSIUM-TRANSPORTING ATPASE A CHAIN	primary active transporter(PC00068)
PTHR42996	Q88JJ3	PHOSPHATE-BINDING PROTEIN PSTS	ATP-binding cassette (ABC) transporter(PC00003)
PTHR30570:SF6	Q88C54	PHOSPHATE-BINDING PROTEIN PSTS	ATP-binding cassette (ABC) transporter(PC00003)
PTHR43166:SF7	Q88NY5	GLUTAMATE_ASPARTATE IMPORT ATP-BINDING PROTEIN GLTL	ATP-binding cassette (ABC) transporter(PC00003)
PTHR30614:SF42	Q88NY3	GLUTAMATE_ASPARTATE IMPORT PERMEASE PROTEIN GLTJ	amino acid transporter(PC00046)
PTHR30026:SF15	Q88LX9,Q88DA4	OUTER MEMBRANE PROTEIN TOLC	transporter(PC00227)
PTHR30085:SF2	Q88NY2	GLUTAMATE_ASPARTATE IMPORT SOLUTE-BINDING PROTEIN	ATP-binding cassette (ABC) transporter(PC00003)
PTHR41983	Q88I77	SHORT-CHAIN FATTY ACID TRANSPORTER-RELATED	transporter(PC00227)
	Unclassified
PTHR32089:SF123	Q88KP1,Q88N45,Q88QB0	METHYL-ACCEPTING CHEMOTAXIS PROTEIN PCTB
PTHR35342:SF5	Q88N02	TRICARBOXYLIC TRANSPORT PROTEIN
PTHR30273	Q88PI4,Q88QY3,Q88PZ5,Q88E61,Q88E56,Q88GY9	PERIPLASMIC SIGNAL SENSOR AND SIGMA FACTOR ACTIVATOR FECR-RELATED
PTHR44936:SF13	Q88PG3	HISTIDINE KINASE
PTHR43156:SF13	Q88EU0	PROTEIN ICFG
PTHR34596	Q88NK1	CHITOPORIN
PTHR30042	Q88FD8	POTASSIUM-TRANSPORTING ATPASE C CHAIN
PTHR32089:SF74	Q88L25,Q88KN3,Q88EE4	METHYL-ACCEPTING CHEMOTAXIS PROTEIN AER
PTHR30093:SF34	Q88Q62	TYPE IV MAJOR PILIN PROTEIN PILA
PTHR30433:SF4	Q88DC2	MOTILITY PROTEIN A
PTHR45569	Q88FD9	SENSOR PROTEIN KDPD
PTHR30469:SF12	Q88GY1	MULTIDRUG RESISTANCE PROTEIN MDTA
PTHR44936:SF10	Q88RJ7,Q88NM5	SENSOR PROTEIN RSTB
PTHR33619	Q88I75	POLYSACCHARIDE EXPORT PROTEIN GFCE-RELATED
PTHR44591:SF7	Q88D36	PROTEIN PILG
PTHR33495	Q88ET9	ANTI-SIGMA FACTOR ANTAGONIST TM_1081-RELATED-RELATED
PTHR44591:SF24	Q88D37	PROTEIN PILH
PTHR47233	Q88ER0,Q88L09,Q88PP6	CHEMOTAXIS PROTEIN CHEV
PTHR24421:SF10	Q88JH8	SENSORY TRANSDUCTION HISTIDINE KINASE
PTHR30433:SF3	Q88EW6	MOTILITY PROTEIN A
PTHR45339	Q88MC3	HYBRID SIGNAL TRANSDUCTION HISTIDINE KINASE J
PTHR32089:SF120	Q88R14	METHYL-ACCEPTING CHEMOTAXIS PROTEIN HLYB
PTHR42928:SF3	Q88N00	UPF0065 PROTEIN YFLP
PTHR30069:SF8	Q88KP8	TONB-DEPENDENT SIDEROPHORE RECEPTOR PROTEIN
PTHR45453:SF1	Q88C62	PHOSPHATE REGULON SENSOR PROTEIN PHOR
PTHR34984	Q88EJ0,Q88G93	CARBON STORAGE REGULATOR
PTHR31096	Q88MI2	ACT DOMAIN-CONTAINING PROTEIN ACR4-RELATED
PTHR32089:SF119	Q88L17,Q88LJ2,Q88JK6,Q88NI1,Q88R17,Q88MT0,Q88D08,Q88D09,Q88LV8,Q88J26,Q88H08,Q88E10,Q88IY8	METHYL-ACCEPTING CHEMOTAXIS PROTEIN TLPQ
PTHR44936:SF5	Q88R86	SENSOR HISTIDINE KINASE ENVZ
PTHR32063	Q88BZ6	FAMILY NOT NAMED
PTHR32089	Q88D39	METHYL-ACCEPTING CHEMOTAXIS PROTEIN MCPB
PTHR45138:SF9	Q88MS4	DIGUANYLATE CYCLASE DGCM-RELATED
PTHR32063:SF0	Q88GY2	SWARMING MOTILITY PROTEIN SWRC
PTHR28242:SF51	Q88EU1	HISTIDINE-CONTAINING PHOSPHOTRANSFER PROTEIN

## Sheet: SUMMARY
	PANTHER GO-Slim Molecular Function	#	%
1	transcription regulator activity (GO:0140110)	10	0.052356
2	molecular transducer activity (GO:0060089)	21	0.109948
3	binding (GO:0005488)	20	0.104712
4	ATP-dependent activity (GO:0140657)	2	0.0104712
5	molecular function regulator activity (GO:0098772)	1	0.0052356
6	catalytic activity (GO:0003824)	19	0.0994764
7	No PANTHER category is assigned (UNCLASSIFIED)	106	0.554974
8	transporter activity (GO:0005215)	12	0.0628272
		191
	PANTHER GO-Slim Biological Process	#	%
1	response to stimulus (GO:0050896)	16	0.0754717
2	cellular process (GO:0009987)	32	0.150943
3	metabolic process (GO:0008152)	16	0.0754717
4	locomotion (GO:0040011)	4	0.0188679
5	homeostatic process (GO:0042592)	1	0.00471698
6	biological regulation (GO:0065007)	27	0.127358
7	No PANTHER category is assigned (UNCLASSIFIED)	108	0.509434
8	localization (GO:0051179)	8	0.0377358
		212
	PANTHER Pathway	#	%
1	Glutamine glutamate conversion (P02745)	8	0.0481928
2	Mannose metabolism (P02752)	1	0.0060241
3	No PANTHER category is assigned (UNCLASSIFIED)	157	0.945783
		166
	PANTHER Protein Class	#	%
1	transmembrane signal receptor (PC00197)	27	0.162651
2	transporter (PC00227)	15	0.0903614
3	gene-specific transcriptional regulator (PC00264)	32	0.192771
4	metabolite interconversion enzyme (PC00262)	24	0.144578
5	DNA metabolism protein (PC00009)	1	0.0060241
6	structural protein (PC00211)	1	0.0060241
7	protein modifying enzyme (PC00260)	7	0.0421687
8	No PANTHER category is assigned (UNCLASSIFIED)	59	0.355422
		166

## Sheet: PP&PA
PANTHER Molecular Function	PP		PAO1
	Nºgenes	Percentage	Nºgenes	Percentage
ATP-dependent activity	2	0.0104712	7	0.0120275
Binding	20	0.104712	65	0.111684
catalityc	19	0.0994764	46	0.0790378
Molecular function regulator	1	0.0052356	3	0.00515464
Molecular transducer activity	21	0.109948	39	0.0670103
transcriptional regulator activity	10	0.052356	52	0.0893471
transporter activity	12	0.0628272	55	0.0945017
Unclassified	106	0.554974	315	0.541237
	191		582
	PP		PAO
PANTHER Pathway	Nºgenes	Percentage	Nºgenes	Percentage
Glutamine glutamate conversion	8	0.0481928	8	0.015625
Mannose metabolism	1	0.0060241	1	0.00195312
ionotropic glutamate receptor			1	0.00195312
Pyruvate metabolism			1	0.00195312
Unclassified	157	0.945783	501	0.978516
	166		512
	PP		PAO
PANTHER Biological Process	Nºgenes	Percentage	Nºgenes	Percentage
response to stimulus	16	0.0754717	23	0.0387205
cellular process	32	0.150943	63	0.106061
metabolic process	16	0.0754717	34	0.0572391
locomotion	4	0.0188679	5	0.00841751
homeostatic process	1	0.00471698	2	0.003367
biological regulation	27	0.127358	77	0.12963
localization	8	0.0377358	27	0.0454545
Unclassified	108	0.509434	363	0.611111
	212		594
	PP		PAO
PANTHER Protein Class	Nºgenes	Percentage	Nºgenes	Percentage
transmembrane signal receptor	27	0.162651	55	0.108055
transporter	15	0.0903614	61	0.119843
transcriptional regulator	32	0.192771	145	0.284872
metabolite interconversion enzyme	24	0.144578	41	0.0805501
DNA metabolism protein	1	0.0060241	2	0.00392927
structural protein	1	0.0060241	1	0.00196464
protein modifying enzyme	7	0.0421687	19	0.0373281
Unclassified	59	0.355422	180	0.353635
RNA metabolism			1	0.00196464
Protein-binding activity modulator			2	0.00392927
translational protein			2	0.00392927
	166		509
