# Supplementary material for: Transcriptional Regulatory Systems in Pseudomonas: A Comparative Analysis of Helix-Turn-Helix Domains and Two-Component Signal Transduction Networks
Source: Int J Mol Sci. 2025 May 14;26(10):4677. doi: 10.3390/ijms26104677 (PMC12112638; doi:10.3390/ijms26104677)
Supplement: Supplementary file 1 [file ijms-26-04677-s001.zip › Table S6_IJMS_NV.xlsx]

## Sheet: Genes
#node	identifier	domain_summary_url	annotation	other_names_and_aliases
PA0033	208964.PA0033	HPt domain-containing protein; Product name confidence: Class 4 (Homologs of previously reported genes of unknown function, or no similarity to any previously reported sequences)	domain annotation not available for this species	880641,AAG03423,AAG03423.1,HPt domain-containing protein,Hypothetical protein,NC_002516.2,NP_248723,NP_248723.1,NZ_QZGE01000012.1,PA0033,Q9I797,Q9I797_PSEAE,WP_003097330.1,hypothetical protein,pae:PA0033
PA0034	208964.PA0034	Putative transcriptional regulator; Probable transcriptional regulator.	domain annotation not available for this species	879223,AAG03424,AAG03424.1,NC_002516.2,NP_248724,NP_248724.1,NZ_QZGE01000012.1,P24908,PA0034,Probable two-component response regulator,Putative transcriptional regulator,Q9I796,TRPO_PSEAE,Two-component response regulator,WP_003111192.1,pae:PA0034,probable two-component response regulator
PA0149	208964.PA0149	Probable sigma-70 factor, ECF subfamily; Product name confidence: Class 3 (Function proposed based on presence of conserved amino acid motif, structural feature or limited sequence similarity to an experimentally studied gene); Belongs to the sigma-70 factor family. ECF subfamily.	domain annotation not available for this species	879673,AAG03539,AAG03539.1,ECF subfamily sigma-70 factor,NC_002516.2,NP_248839,NP_248839.1,NZ_QZGE01000015.1,PA0149,Probable sigma-70 factor, ECF subfamily,Q9I6Y3,Q9I6Y3_PSEAE,WP_003112642.1,pae:PA0149,probable sigma-70 factor, ECF subfamily
PA0150	208964.PA0150	Probable transmembrane sensor; Product name confidence: Class 3 (Function proposed based on presence of conserved amino acid motif, structural feature or limited sequence similarity to an experimentally studied gene)	domain annotation not available for this species	878563,AAG03540,AAG03540.1,NC_002516.2,NP_248840,NP_248840.1,NZ_QZGE01000015.1,PA0150,Probable transmembrane sensor,Q9I6Y2,Q9I6Y2_PSEAE,Transmembrane sensor,WP_003112643.1,pae:PA0150,probable transmembrane sensor
PA0163	208964.PA0163	Probable transcriptional regulator; Product name confidence: Class 3 (Function proposed based on presence of conserved amino acid motif, structural feature or limited sequence similarity to an experimentally studied gene)	domain annotation not available for this species	882025,AAG03553,AAG03553.1,NC_002516.2,NP_248853,NP_248853.1,NZ_QZGE01000015.1,PA0163,Probable transcriptional regulator,Q9I6W9,Q9I6W9_PSEAE,Transcriptional regulator,WP_003083886.1,pae:PA0163,probable transcriptional regulator
PA0172	208964.PA0172	HAMP domain-containing protein; Product name confidence: Class 4 (Homologs of previously reported genes of unknown function, or no similarity to any previously reported sequences)	domain annotation not available for this species	6K4E,879545,AAG03562,AAG03562.1,HAMP domain-containing protein,Hypothetical protein,NC_002516.2,NP_248862,NP_248862.1,NZ_QZGE01000015.1,PA0172,Q9I6W0,Q9I6W0_PSEAE,WP_003112649.1,hypothetical protein,pae:PA0172
PA0177	208964.PA0177	Probable purine-binding chemotaxis protein; Product name confidence: Class 3 (Function proposed based on presence of conserved amino acid motif, structural feature or limited sequence similarity to an experimentally studied gene)	domain annotation not available for this species	879338,AAG03567,AAG03567.1,NC_002516.2,NP_248867,NP_248867.1,NZ_QZGE01000015.1,PA0177,Probable purine-binding chemotaxis protein,Purine-binding chemotaxis protein,Purine-binding chemotaxis protein CheW,Q9I6V5,Q9I6V5_PSEAE,WP_003083938.1,pae:PA0177,probable purine-binding chemotaxis protein
PA0178	208964.PA0178	Probable two-component sensor; Product name confidence: Class 3 (Function proposed based on presence of conserved amino acid motif, structural feature or limited sequence similarity to an experimentally studied gene)	domain annotation not available for this species	2.7.13.3,878420,AAG03568,AAG03568.1,EC 2.7.13.3,NC_002516.2,NP_248868,NP_248868.1,NZ_QZGE01000015.1,PA0178,Probable two-component sensor,Q9I6V4,Q9I6V4_PSEAE,Two-component sensor,Two-component system, chemotaxis family, sensor kinase CheA,WP_010895499.1,pae:PA0178,probable two-component sensor
PA0179	208964.PA0179	Probable two-component response regulator; Product name confidence: Class 3 (Function proposed based on presence of conserved amino acid motif, structural feature or limited sequence similarity to an experimentally studied gene)	domain annotation not available for this species	879259,AAG03569,AAG03569.1,NC_002516.2,NP_248869,NP_248869.1,NZ_QZGE01000015.1,PA0179,Probable two-component response regulator,Q9I6V3,Q9I6V3_PSEAE,Two-component response regulator,Two-component system, chemotaxis family, chemotaxis protein CheY,WP_003083943.1,pae:PA0179,probable two-component response regulator
PA0189	208964.PA0189	Probable porin; Product name confidence: Class 3 (Function proposed based on presence of conserved amino acid motif, structural feature or limited sequence similarity to an experimentally studied gene)	domain annotation not available for this species	883120,AAG03579,AAG03579.1,NC_002516.2,NP_248879,NP_248879.1,NZ_QZGE01000015.1,PA0189,Porin,Probable porin,Q9I6U5,Q9I6U5_PSEAE,WP_003112658.1,pae:PA0189,probable porin
PA0190	208964.PA0190	Acid phosphatase; Product name confidence: Class 3 (Function proposed based on presence of conserved amino acid motif, structural feature or limited sequence similarity to an experimentally studied gene)	domain annotation not available for this species	3.1.3.2,883097,AAG03580,AAG03580.1,Acid phosphatase,Acid phosphatase (class A),EC 3.1.3.2,NC_002516.2,NP_248880,NP_248880.1,NZ_QZGE01000015.1,PA0190,Probable acid phosphatase,Q9I6U4,Q9I6U4_PSEAE,WP_003083962.1,pae:PA0190,probable acid phosphatase
PA0192	208964.PA0192	Probable TonB-dependent receptor; Product name confidence: Class 3 (Function proposed based on presence of conserved amino acid motif, structural feature or limited sequence similarity to an experimentally studied gene)	domain annotation not available for this species	882990,AAG03582,AAG03582.1,Iron complex outermembrane recepter protein,NC_002516.2,NP_248882,NP_248882.1,NZ_QZGE01000015.1,PA0192,Probable TonB-dependent receptor,Q9I6U2,Q9I6U2_PSEAE,TonB-dependent receptor,WP_003112659.1,pae:PA0192,probable TonB-dependent receptor
PA0239	208964.PA0239	Uncharacterized protein; Product name confidence: Class 4 (Homologs of previously reported genes of unknown function, or no similarity to any previously reported sequences)	domain annotation not available for this species	882051,AAG03628,AAG03628.1,Hypothetical protein,NC_002516.2,NP_248930,NP_248930.1,NZ_QZGE01000024.1,PA0239,Q9I6P9,Q9I6P9_PSEAE,Uncharacterized protein,WP_003101866.1,hypothetical protein,pae:PA0239
PA0241	208964.PA0241	Probable major facilitator superfamily (MFS) transporter; Product name confidence: Class 3 (Function proposed based on presence of conserved amino acid motif, structural feature or limited sequence similarity to an experimentally studied gene)	domain annotation not available for this species	881918,AAG03630,AAG03630.1,MFS transporter, ACS family, hexuronate transporter,Major facilitator superfamily transporter,NC_002516.2,NP_248932,NP_248932.1,NZ_QZGE01000024.1,PA0241,Probable major facilitator superfamily (MFS) transporter,Q9I6P7,Q9I6P7_PSEAE,WP_003101861.1,pae:PA0241,probable major facilitator superfamily (MFS) transporter
PA0248	208964.PA0248	Probable transcriptional regulator; Product name confidence: Class 3 (Function proposed based on presence of conserved amino acid motif, structural feature or limited sequence similarity to an experimentally studied gene)	domain annotation not available for this species	881969,AAG03637,AAG03637.1,AraC family transcriptional regulator, transcriptional activator of pobA,NC_002516.2,NP_248939,NP_248939.1,NZ_QZGE01000024.1,PA0248,Probable transcriptional regulator,Q9I6P1,Q9I6P1_PSEAE,Transcriptional regulator,WP_003084097.1,pae:PA0248,probable transcriptional regulator
PA0267	208964.PA0267	Uncharacterized protein; Product name confidence: Class 4 (Homologs of previously reported genes of unknown function, or no similarity to any previously reported sequences)	domain annotation not available for this species	880697,AAG03656,AAG03656.1,Hypothetical protein,NC_002516.2,NP_248958,NP_248958.1,NZ_QZGE01000035.1,PA0267,Q9I6M3,Q9I6M3_PSEAE,Uncharacterized protein,WP_003112926.1,hypothetical protein,pae:PA0267
PA0275	208964.PA0275	Probable transcriptional regulator; Product name confidence: Class 3 (Function proposed based on presence of conserved amino acid motif, structural feature or limited sequence similarity to an experimentally studied gene)	domain annotation not available for this species	880776,AAG03664,AAG03664.1,CRP/FNR family transcriptional regulator, cyclic AMP receptor protein,NC_002516.2,NP_248966,NP_248966.1,NZ_QZGE01000035.1,PA0275,Probable transcriptional regulator,Q9I6L5,Q9I6L5_PSEAE,Transcriptional regulator,WP_003107720.1,pae:PA0275,probable transcriptional regulator
PA0306	208964.PA0306	Probable transcriptional regulator; Product name confidence: Class 3 (Function proposed based on presence of conserved amino acid motif, structural feature or limited sequence similarity to an experimentally studied gene)	domain annotation not available for this species	877655,AAG03695,AAG03695.1,NC_002516.2,NP_248997,NP_248997.1,NZ_QZGE01000016.1,PA0306,Probable transcriptional regulator,Q9I6I5,Q9I6I5_PSEAE,Transcriptional regulator,WP_003112941.1,pae:PA0306,probable transcriptional regulator
PA0343	208964.PA0343	Methyltransf_21 domain-containing protein; Product name confidence: Class 4 (Homologs of previously reported genes of unknown function, or no similarity to any previously reported sequences)	domain annotation not available for this species	880294,AAG03732,AAG03732.1,Hypothetical protein,Methyltransf_21 domain-containing protein,NC_002516.2,NP_249034,NP_249034.1,NZ_QZGE01000016.1,PA0343,Q9I6F0,Q9I6F0_PSEAE,WP_003112965.1,hypothetical protein,pae:PA0343
PA0356	208964.PA0356	HDOD domain-containing protein; Product name confidence: Class 4 (Homologs of previously reported genes of unknown function, or no similarity to any previously reported sequences)	domain annotation not available for this species	879235,AAG03745,AAG03745.1,HDOD domain-containing protein,Hypothetical protein,NC_002516.2,NP_249047,NP_249047.1,NZ_QZGE01000016.1,PA0356,Q9I6D7,Q9I6D7_PSEAE,WP_003118789.1,hypothetical protein,pae:PA0356
PA0458	208964.PA0458	Probable major facilitator superfamily (MFS) transporter; Product name confidence: Class 3 (Function proposed based on presence of conserved amino acid motif, structural feature or limited sequence similarity to an experimentally studied gene); Belongs to the major facilitator superfamily.	domain annotation not available for this species	881500,AAG03847,AAG03847.1,Major facilitator superfamily transporter,NC_002516.2,NP_249149,NP_249149.1,NZ_QZGE01000010.1,PA0458,Probable major facilitator superfamily (MFS) transporter,Q9I660,Q9I660_PSEAE,WP_003084717.1,pae:PA0458,probable major facilitator superfamily (MFS) transporter
PA0471	208964.PA0471	Probable transmembrane sensor; Product name confidence: Class 3 (Function proposed based on presence of conserved amino acid motif, structural feature or limited sequence similarity to an experimentally studied gene)	domain annotation not available for this species	879576,AAG03860,AAG03860.1,NC_002516.2,NP_249162,NP_249162.1,NZ_QZGE01000010.1,PA0471,Probable transmembrane sensor,Q9I647,Q9I647_PSEAE,Transmembrane sensor,WP_003113263.1,pae:PA0471,probable transmembrane sensor
PA0472	208964.PA0472	Probable sigma-70 factor, ECF subfamily; Product name confidence: Class 3 (Function proposed based on presence of conserved amino acid motif, structural feature or limited sequence similarity to an experimentally studied gene); Belongs to the sigma-70 factor family. ECF subfamily.	domain annotation not available for this species	880895,AAG03861,AAG03861.1,NC_002516.2,NP_249163,NP_249163.1,NZ_QZGE01000010.1,PA0472,Probable sigma-70 factor, ECF subfamily,Q9I646,Q9I646_PSEAE,RNA polymerase sigma factor,RNA polymerase sigma-19 factor, ECF subfamily,WP_003084762.1,pae:PA0472,probable sigma-70 factor, ECF subfamily
PA0533	208964.PA0533	Probable transcriptional regulator; Product name confidence: Class 3 (Function proposed based on presence of conserved amino acid motif, structural feature or limited sequence similarity to an experimentally studied gene)	domain annotation not available for this species	881997,AAG03922,AAG03922.1,NC_002516.2,NP_249224,NP_249224.1,NZ_QZGE01000010.1,PA0533,Probable transcriptional regulator,Q9I603,Q9I603_PSEAE,Transcriptional regulator,WP_003084906.1,pae:PA0533,probable transcriptional regulator
PA0539	208964.PA0539	EamA domain-containing protein; Product name confidence: Class 4 (Homologs of previously reported genes of unknown function, or no similarity to any previously reported sequences)	domain annotation not available for this species	881942,AAG03928,AAG03928.1,EamA domain-containing protein,Hypothetical protein,NC_002516.2,NP_249230,NP_249230.1,NZ_QZGE01000010.1,PA0539,Q9I5Z7,Q9I5Z7_PSEAE,WP_003101583.1,hypothetical protein,pae:PA0539
PA0600	208964.PA0600	Probable two-component sensor; Product name confidence: Class 3 (Function proposed based on presence of conserved amino acid motif, structural feature or limited sequence similarity to an experimentally studied gene)	domain annotation not available for this species	880670,AAG03989,AAG03989.1,NC_002516.2,NP_249291,NP_249291.1,NZ_QZGE01000010.1,PA0600,Probable two-component sensor,Q9I5T8,Q9I5T8_PSEAE,Two-component sensor,WP_003113207.1,pae:PA0600,probable two-component sensor
PA0601	208964.PA0601	Probable two-component response regulator; Product name confidence: Class 3 (Function proposed based on presence of conserved amino acid motif, structural feature or limited sequence similarity to an experimentally studied gene)	domain annotation not available for this species	882060,AAG03990,AAG03990.1,NC_002516.2,NP_249292,NP_249292.1,NZ_QZGE01000010.1,PA0601,Probable two-component response regulator,Q9I5T7,Q9I5T7_PSEAE,Two-component response regulator,WP_003085103.1,pae:PA0601,probable two-component response regulator
PA0625	208964.PA0625	Uncharacterized protein; Product name confidence: Class 4 (Homologs of previously reported genes of unknown function, or no similarity to any previously reported sequences)	domain annotation not available for this species	880716,AAG04014,AAG04014.1,G3XD83,G3XD83_PSEAE,Hypothetical protein,NC_002516.2,NP_249316,NP_249316.1,NZ_QZGE01000010.1,PA0625,Uncharacterized protein,WP_003113195.1,hypothetical protein,pae:PA0625
PA0659	208964.PA0659	Uncharacterized protein; Product name confidence: Class 4 (Homologs of previously reported genes of unknown function, or no similarity to any previously reported sequences)	domain annotation not available for this species	880846,AAG04048,AAG04048.1,Hypothetical protein,NC_002516.2,NP_249350,NP_249350.1,NZ_QZGE01000010.1,PA0659,Q9I5R2,Q9I5R2_PSEAE,Uncharacterized protein,WP_003113171.1,hypothetical protein,pae:PA0659
PA0689	208964.PA0689	PBP_domain domain-containing protein; Product name confidence: Class 4 (Homologs of previously reported genes of unknown function, or no similarity to any previously reported sequences)	domain annotation not available for this species	880810,AAG04078,AAG04078.1,Hypothetical protein,NC_002516.2,NP_249380,NP_249380.1,NZ_QZGE01000025.1,PA0689,PBP_domain domain-containing protein,Q9I5N7,Q9I5N7_PSEAE,WP_003112720.1,hypothetical protein,pae:PA0689
PA0749	208964.PA0749	Uncharacterized protein; Product name confidence: Class 4 (Homologs of previously reported genes of unknown function, or no similarity to any previously reported sequences)	domain annotation not available for this species	879353,AAG04138,AAG04138.1,Hypothetical protein,NC_002516.2,NP_249440,NP_249440.1,NZ_QZGE01000007.1,PA0749,Q9I5I0,Q9I5I0_PSEAE,Uncharacterized protein,Vancomycin resistance protein VanW,WP_003114171.1,hypothetical protein,pae:PA0749
PA0752	208964.PA0752	Uncharacterized protein; Product name confidence: Class 4 (Homologs of previously reported genes of unknown function, or no similarity to any previously reported sequences)	domain annotation not available for this species	881989,AAG04141,AAG04141.1,Conserved hypothetical protein,Hypothetical protein,NC_002516.2,NP_249443,NP_249443.1,NZ_QZGE01000007.1,PA0752,Putative tricarboxylic transport membrane protein,Q9I5H7,Q9I5H7_PSEAE,Uncharacterized protein,WP_003114173.1,conserved hypothetical protein,pae:PA0752
PA0753	208964.PA0753	Uncharacterized protein; Product name confidence: Class 4 (Homologs of previously reported genes of unknown function, or no similarity to any previously reported sequences)	domain annotation not available for this species	877594,AAG04142,AAG04142.1,Hypothetical protein,NC_002516.2,NP_249444,NP_249444.1,NZ_QZGE01000007.1,PA0753,Putative tricarboxylic transport membrane protein,Q9I5H6,Q9I5H6_PSEAE,Uncharacterized protein,WP_003114175.1,hypothetical protein,pae:PA0753
PA0754	208964.PA0754	Uncharacterized protein; Product name confidence: Class 4 (Homologs of previously reported genes of unknown function, or no similarity to any previously reported sequences)	domain annotation not available for this species	882147,AAG04143,AAG04143.1,Hypothetical protein,NC_002516.2,NP_249445,NP_249445.1,NZ_QZGE01000007.1,PA0754,Putative tricarboxylic transport membrane protein,Q9I5H5,Q9I5H5_PSEAE,Uncharacterized protein,WP_003085519.1,hypothetical protein,pae:PA0754
PA0756	208964.PA0756	Probable two-component response regulator; Product name confidence: Class 3 (Function proposed based on presence of conserved amino acid motif, structural feature or limited sequence similarity to an experimentally studied gene)	domain annotation not available for this species	877615,AAG04145,AAG04145.1,NC_002516.2,NP_249447,NP_249447.1,NZ_QZGE01000007.1,PA0756,Probable two-component response regulator,Q9I5H3,Q9I5H3_PSEAE,Two-component response regulator,Two-component system, OmpR family, response regulator TctD,WP_003085524.1,pae:PA0756,probable two-component response regulator
PA0757	208964.PA0757	Probable two-component sensor; Product name confidence: Class 3 (Function proposed based on presence of conserved amino acid motif, structural feature or limited sequence similarity to an experimentally studied gene)	domain annotation not available for this species	2.7.13.3,880811,AAG04146,AAG04146.1,EC 2.7.13.3,NC_002516.2,NP_249448,NP_249448.1,NZ_QZGE01000007.1,PA0757,Probable two-component sensor,Q9I5H2,Q9I5H2_PSEAE,Two-component sensor,Two-component system, OmpR family, sensor histidine kinase TctE,WP_003114178.1,pae:PA0757,probable two-component sensor
PA0758	208964.PA0758	HDOD domain-containing protein; Product name confidence: Class 4 (Homologs of previously reported genes of unknown function, or no similarity to any previously reported sequences)	domain annotation not available for this species	879467,AAG04147,AAG04147.1,HDOD domain-containing protein,Hypothetical protein,NC_002516.2,NP_249449,NP_249449.1,NZ_QZGE01000007.1,PA0758,Q9I5H1,Q9I5H1_PSEAE,WP_003114179.1,hypothetical protein,pae:PA0758
PA0769	208964.PA0769	Uncharacterized protein; Product name confidence: Class 4 (Homologs of previously reported genes of unknown function, or no similarity to any previously reported sequences)	domain annotation not available for this species	879500,AAG04158,AAG04158.1,Hypothetical protein,NC_002516.2,NP_249460,NP_249460.1,NZ_QZGE01000007.1,PA0769,Q9I5G6,Q9I5G6_PSEAE,Uncharacterized protein,WP_003085562.1,hypothetical protein,pae:PA0769
PA0781	208964.PA0781	Uncharacterized protein; Product name confidence: Class 4 (Homologs of previously reported genes of unknown function, or no similarity to any previously reported sequences)	domain annotation not available for this species	882115,AAG04170,AAG04170.1,Hypothetical protein,Iron complex outermembrane recepter protein,NC_002516.2,NP_249472,NP_249472.1,NZ_QZGE01000007.1,PA0781,Q9I5F7,Q9I5F7_PSEAE,Uncharacterized protein,WP_003101985.1,hypothetical protein,pae:PA0781
PA0791	208964.PA0791	Probable transcriptional regulator; Product name confidence: Class 3 (Function proposed based on presence of conserved amino acid motif, structural feature or limited sequence similarity to an experimentally studied gene)	domain annotation not available for this species	882086,AAG04180,AAG04180.1,NC_002516.2,NP_249482,NP_249482.1,NZ_QZGE01000007.1,PA0791,Probable transcriptional regulator,Q9I5E7,Q9I5E7_PSEAE,Transcriptional regulator,WP_003103062.1,pae:PA0791,probable transcriptional regulator
PA0864	208964.PA0864	Probable transcriptional regulator; Product name confidence: Class 3 (Function proposed based on presence of conserved amino acid motif, structural feature or limited sequence similarity to an experimentally studied gene)	domain annotation not available for this species	882030,AAG04253,AAG04253.1,NC_002516.2,NP_249555,NP_249555.1,NZ_QZGE01000007.1,PA0864,Probable transcriptional regulator,Q9I577,Q9I577_PSEAE,Transcriptional regulator,WP_003114237.1,pae:PA0864,probable transcriptional regulator
PA0884	208964.PA0884	Probable C4-dicarboxylate-binding periplasmic protein; Product name confidence: Class 3 (Function proposed based on presence of conserved amino acid motif, structural feature or limited sequence similarity to an experimentally studied gene)	domain annotation not available for this species	878364,AAG04273,AAG04273.1,C4-dicarboxylate-binding protein,C4-dicarboxylate-binding protein DctP,NC_002516.2,NP_249575,NP_249575.1,NZ_QZGE01000007.1,PA0884,Probable C4-dicarboxylate-binding periplasmic protein,Q9I561,Q9I561_PSEAE,WP_003114244.1,pae:PA0884,probable C4-dicarboxylate-binding periplasmic protein
PA0885	208964.PA0885	Probable C4-dicarboxylate transporter; Product name confidence: Class 3 (Function proposed based on presence of conserved amino acid motif, structural feature or limited sequence similarity to an experimentally studied gene)	domain annotation not available for this species	878538,AAG04274,AAG04274.1,C4-dicarboxylate transporter,C4-dicarboxylate transporter, DctQ subunit,NC_002516.2,NP_249576,NP_249576.1,NZ_QZGE01000007.1,PA0885,Probable C4-dicarboxylate transporter,Q9I560,Q9I560_PSEAE,WP_003114245.1,pae:PA0885,probable C4-dicarboxylate transporter
PA0886	208964.PA0886	Probable C4-dicarboxylate transporter; Product name confidence: Class 3 (Function proposed based on presence of conserved amino acid motif, structural feature or limited sequence similarity to an experimentally studied gene)	domain annotation not available for this species	879689,AAG04275,AAG04275.1,C4-dicarboxylate transporter,C4-dicarboxylate transporter, DctM subunit,NC_002516.2,NP_249577,NP_249577.1,NZ_QZGE01000007.1,PA0886,Probable C4-dicarboxylate transporter,Q9I559,Q9I559_PSEAE,WP_003085927.1,pae:PA0886,probable C4-dicarboxylate transporter
PA0920	208964.PA0920	DUF2156 domain-containing protein; Product name confidence: Class 4 (Homologs of previously reported genes of unknown function, or no similarity to any previously reported sequences)	domain annotation not available for this species	2.3.2.3,4V34,4V35,880933,AAG04309,AAG04309.1,DUF2156 domain-containing protein,EC 2.3.2.3,Hypothetical protein,NC_002516.2,NP_249611,NP_249611.1,NZ_QZGE01000007.1,PA0920,Phosphatidylglycerol lysyltransferase,Q9I537,Q9I537_PSEAE,WP_003112595.1,hypothetical protein,pae:PA0920
PA0929	208964.PA0929	Two-component response regulator; Product name confidence: Class 2 (High similarity to functionally studied protein)	domain annotation not available for this species	881363,AAG04318,AAG04318.1,NC_002516.2,NP_249620,NP_249620.1,NZ_QZGE01000007.1,PA0929,Q9I529,Q9I529_PSEAE,Two-component response regulator,Two-component system, OmpR family, response regulator PfeR,WP_003102425.1,pae:PA0929,two-component response regulator
PA0930	208964.PA0930	Two-component sensor; Product name confidence: Class 2 (High similarity to functionally studied protein)	domain annotation not available for this species	2.7.13.3,878621,AAG04319,AAG04319.1,EC 2.7.13.3,NC_002516.2,NP_249621,NP_249621.1,NZ_QZGE01000007.1,PA0930,Q9I528,Q9I528_PSEAE,Two-component sensor,Two-component system, OmpR family, sensor histidine kinase PfeS,WP_010895528.1,pae:PA0930,two-component sensor
PA0938	208964.PA0938	Uncharacterized protein; Product name confidence: Class 4 (Homologs of previously reported genes of unknown function, or no similarity to any previously reported sequences)	domain annotation not available for this species	880291,AAG04327,AAG04327.1,Hypothetical protein,NC_002516.2,NP_249629,NP_249629.1,NZ_QZGE01000007.1,PA0938,Q9I520,Q9I520_PSEAE,Uncharacterized protein,WP_003112588.1,hypothetical protein,pae:PA0938
PA0947	208964.PA0947	Bac_DnaA domain-containing protein; Product name confidence: Class 4 (Homologs of previously reported genes of unknown function, or no similarity to any previously reported sequences); Belongs to the DnaA family. HdA subfamily.	domain annotation not available for this species	881685,AAG04336,AAG04336.1,Bac_DnaA domain-containing protein,Conserved hypothetical protein,DNA replication initiation factor,DnaA-homolog protein,NC_002516.2,NP_249638,NP_249638.1,NZ_QZGE01000007.1,PA0947,Q9I511,Q9I511_PSEAE,WP_003102398.1,conserved hypothetical protein,pae:PA0947
PA0991	208964.PA0991	HPt domain-containing protein; Product name confidence: Class 4 (Homologs of previously reported genes of unknown function, or no similarity to any previously reported sequences)	domain annotation not available for this species	AAG04380,AAG04380.1,HPt domain-containing protein,Hypothetical protein,NZ_QZGE01000006.1,PA0991,Q9I4X8,Q9I4X8_PSEAE,WP_003112556.1,hypothetical protein
PA1025	208964.PA1025	Probable porin; Product name confidence: Class 3 (Function proposed based on presence of conserved amino acid motif, structural feature or limited sequence similarity to an experimentally studied gene)	domain annotation not available for this species	4FRT,880285,AAG04414,AAG04414.1,NC_002516.2,NP_249716,NP_249716.1,NZ_QZGE01000006.1,PA1025,Porin,Probable porin,Q9I4U9,Q9I4U9_PSEAE,WP_003112533.1,pae:PA1025,probable porin
PA1050	208964.PA1050	Uncharacterized protein; Product name confidence: Class 4 (Homologs of previously reported genes of unknown function, or no similarity to any previously reported sequences)	domain annotation not available for this species	881498,AAG04439,AAG04439.1,Carbohydrate diacid regulator,Conserved hypothetical protein,Hypothetical protein,NC_002516.2,NP_249741,NP_249741.1,NZ_QZGE01000006.1,PA1050,Q9I4S4,Q9I4S4_PSEAE,Uncharacterized protein,WP_003112517.1,conserved hypothetical protein,pae:PA1050
PA1060	208964.PA1060	Uncharacterized protein; Product name confidence: Class 4 (Homologs of previously reported genes of unknown function, or no similarity to any previously reported sequences)	domain annotation not available for this species	881064,AAG04449,AAG04449.1,Hypothetical protein,NC_002516.2,NP_249751,NP_249751.1,NZ_QZGE01000006.1,PA1060,Q9I4R4,Q9I4R4_PSEAE,Uncharacterized protein,WP_003082086.1,hypothetical protein,pae:PA1060
PA1144	208964.PA1144	Probable major facilitator superfamily (MFS) transporter; Product name confidence: Class 3 (Function proposed based on presence of conserved amino acid motif, structural feature or limited sequence similarity to an experimentally studied gene)	domain annotation not available for this species	877809,AAG04533,AAG04533.1,Major facilitator superfamily transporter,NC_002516.2,NP_249835,NP_249835.1,NZ_QZGE01000006.1,PA1144,Probable major facilitator superfamily (MFS) transporter,Q9I4J1,Q9I4J1_PSEAE,WP_003112480.1,pae:PA1144,probable major facilitator superfamily (MFS) transporter
PA1157	208964.PA1157	Probable two-component response regulator; Product name confidence: Class 3 (Function proposed based on presence of conserved amino acid motif, structural feature or limited sequence similarity to an experimentally studied gene)	domain annotation not available for this species	879028,AAG04546,AAG04546.1,NC_002516.2,NP_249848,NP_249848.1,NZ_QZGE01000006.1,PA1157,Probable two-component response regulator,Q9I4I0,Q9I4I0_PSEAE,Two-component response regulator,Two-component system, OmpR family, response regulator RstA,WP_003082360.1,pae:PA1157,probable two-component response regulator
PA1158	208964.PA1158	Probable two-component sensor; Product name confidence: Class 3 (Function proposed based on presence of conserved amino acid motif, structural feature or limited sequence similarity to an experimentally studied gene)	domain annotation not available for this species	2.7.13.3,878647,AAG04547,AAG04547.1,EC 2.7.13.3,NC_002516.2,NP_249849,NP_249849.1,NZ_QZGE01000006.1,PA1158,Probable two-component sensor,Q9I4H9,Q9I4H9_PSEAE,Two-component sensor,Two-component system, OmpR family, sensor histidine kinase RstB,WP_003082362.1,pae:PA1158,probable two-component sensor
PA1182	208964.PA1182	Probable transcriptional regulator; Product name confidence: Class 3 (Function proposed based on presence of conserved amino acid motif, structural feature or limited sequence similarity to an experimentally studied gene)	domain annotation not available for this species	878277,AAG04571,AAG04571.1,NC_002516.2,NP_249873,NP_249873.1,NZ_QZGE01000006.1,PA1182,Probable transcriptional regulator,Q9I4F6,Q9I4F6_PSEAE,Transcriptional regulator,WP_003106595.1,pae:PA1182,probable transcriptional regulator
PA1196	208964.PA1196	Probable transcriptional regulator; Product name confidence: Class 3 (Function proposed based on presence of conserved amino acid motif, structural feature or limited sequence similarity to an experimentally studied gene)	domain annotation not available for this species	878419,AAG04585,AAG04585.1,Arginine utilization regulatory protein,NC_002516.2,NP_249887,NP_249887.1,NZ_QZGE01000006.1,PA1196,Probable transcriptional regulator,Q9I4E2,Q9I4E2_PSEAE,Transcriptional regulator,WP_003112458.1,pae:PA1196,probable transcriptional regulator
PA1229	208964.PA1229	Probable transcriptional regulator; Product name confidence: Class 3 (Function proposed based on presence of conserved amino acid motif, structural feature or limited sequence similarity to an experimentally studied gene)	domain annotation not available for this species	881400,AAG04618,AAG04618.1,NC_002516.2,NP_249920,NP_249920.1,NZ_QZGE01000006.1,PA1229,Probable transcriptional regulator,Q9I4A9,Q9I4A9_PSEAE,Transcriptional regulator,WP_003082516.1,pae:PA1229,probable transcriptional regulator
PA1235	208964.PA1235	Probable transcriptional regulator; Product name confidence: Class 3 (Function proposed based on presence of conserved amino acid motif, structural feature or limited sequence similarity to an experimentally studied gene)	domain annotation not available for this species	881170,AAG04624,AAG04624.1,NC_002516.2,NP_249926,NP_249926.1,NZ_QZGE01000006.1,PA1235,Probable transcriptional regulator,Q9I4A3,Q9I4A3_PSEAE,Transcriptional regulator,WP_003082522.1,pae:PA1235,probable transcriptional regulator
PA1237	208964.PA1237	Probable multidrug resistance efflux pump; Product name confidence: Class 3 (Function proposed based on presence of conserved amino acid motif, structural feature or limited sequence similarity to an experimentally studied gene)	domain annotation not available for this species	881184,AAG04626,AAG04626.1,Membrane fusion protein, multidrug efflux system,Multidrug resistance efflux pump,NC_002516.2,NP_249928,NP_249928.1,NZ_QZGE01000006.1,PA1237,Probable multidrug resistance efflux pump,Q9I4A1,Q9I4A1_PSEAE,WP_003112440.1,pae:PA1237,probable multidrug resistance efflux pump
PA1243	208964.PA1243	Probable sensor/response regulator hybrid; Product name confidence: Class 3 (Function proposed based on presence of conserved amino acid motif, structural feature or limited sequence similarity to an experimentally studied gene)	domain annotation not available for this species	881234,AAG04632,AAG04632.1,NC_002516.2,NP_249934,NP_249934.1,NZ_QZGE01000005.1,PA1243,Probable sensor/response regulator hybrid,Q9I495,Q9I495_PSEAE,Sensor/response regulator hybrid protein,WP_003114970.1,pae:PA1243,probable sensor/response regulator hybrid
PA1251	208964.PA1251	Probable chemotaxis transducer; Product name confidence: Class 3 (Function proposed based on presence of conserved amino acid motif, structural feature or limited sequence similarity to an experimentally studied gene)	domain annotation not available for this species	881281,AAG04640,AAG04640.1,Chemotaxis transducer,NC_002516.2,NP_249942,NP_249942.1,NZ_QZGE01000005.1,PA1251,Probable chemotaxis transducer,Q9I493,Q9I493_PSEAE,WP_003114967.1,pae:PA1251,probable chemotaxis transducer
PA1261	208964.PA1261	Probable transcriptional regulator; Product name confidence: Class 3 (Function proposed based on presence of conserved amino acid motif, structural feature or limited sequence similarity to an experimentally studied gene)	domain annotation not available for this species	881351,AAG04650,AAG04650.1,NC_002516.2,NP_249952,NP_249952.1,NZ_QZGE01000005.1,PA1261,Probable transcriptional regulator,Q9I483,Q9I483_PSEAE,Transcriptional regulator,WP_003082563.1,pae:PA1261,probable transcriptional regulator
PA1265	208964.PA1265	Uncharacterized protein; Product name confidence: Class 4 (Homologs of previously reported genes of unknown function, or no similarity to any previously reported sequences)	domain annotation not available for this species	881343,AAG04654,AAG04654.1,Hypothetical protein,NC_002516.2,NP_249956,NP_249956.1,NZ_QZGE01000005.1,PA1265,Q9I479,Q9I479_PSEAE,Uncharacterized protein,WP_003114958.1,hypothetical protein,pae:PA1265
PA1271	208964.PA1271	Probable tonB-dependent receptor; Product name confidence: Class 3 (Function proposed based on presence of conserved amino acid motif, structural feature or limited sequence similarity to an experimentally studied gene)	domain annotation not available for this species	881398,AAG04660,AAG04660.1,NC_002516.2,NP_249962,NP_249962.1,NZ_QZGE01000005.1,PA1271,Probable tonB-dependent receptor,Q9I473,Q9I473_PSEAE,TonB-dependent receptor,Vitamin B12 transporter,WP_003112350.1,pae:PA1271,probable tonB-dependent receptor
PA1300	208964.PA1300	Probable sigma-70 factor, ECF subfamily; Product name confidence: Class 3 (Function proposed based on presence of conserved amino acid motif, structural feature or limited sequence similarity to an experimentally studied gene); Belongs to the sigma-70 factor family. ECF subfamily.	domain annotation not available for this species	881504,AAG04689,AAG04689.1,ECF subfamily sigma-70 factor,NC_002516.2,NP_249991,NP_249991.1,NZ_QZGE01000005.1,PA1300,Probable sigma-70 factor, ECF subfamily,Q9I444,Q9I444_PSEAE,WP_003082669.1,pae:PA1300,probable sigma-70 factor, ECF subfamily
PA1301	208964.PA1301	Probable transmembrane sensor; Product name confidence: Class 3 (Function proposed based on presence of conserved amino acid motif, structural feature or limited sequence similarity to an experimentally studied gene)	domain annotation not available for this species	881570,AAG04690,AAG04690.1,NC_002516.2,NP_249992,NP_249992.1,NZ_QZGE01000005.1,PA1301,Probable transmembrane sensor,Q9I443,Q9I443_PSEAE,Transmembrane sensor,WP_003082671.1,pae:PA1301,probable transmembrane sensor
PA1302	208964.PA1302	Probable heme utilization protein; Product name confidence: Class 3 (Function proposed based on presence of conserved amino acid motif, structural feature or limited sequence similarity to an experimentally studied gene)	domain annotation not available for this species	881567,AAG04691,AAG04691.1,Heme utilization protein,Hemoglobin/transferrin/lactoferrin receptor protein,NC_002516.2,NP_249993,NP_249993.1,NZ_QZGE01000005.1,PA1302,Probable heme utilization protein,Probable heme utilization protein precursor,Q9I442,Q9I442_PSEAE,WP_003112363.1,pae:PA1302,probable heme utilization protein precursor
PA1313	208964.PA1313	Probable major facilitator superfamily (MFS) transporter; Product name confidence: Class 3 (Function proposed based on presence of conserved amino acid motif, structural feature or limited sequence similarity to an experimentally studied gene)	domain annotation not available for this species	881630,AAG04702,AAG04702.1,Major facilitator superfamily transporter,NC_002516.2,NP_250004,NP_250004.1,NZ_QZGE01000005.1,PA1313,Probable major facilitator superfamily (MFS) transporter,Q9I431,Q9I431_PSEAE,WP_003082692.1,pae:PA1313,probable major facilitator superfamily (MFS) transporter
PA1335	208964.PA1335	Probable two-component response regulator; Product name confidence: Class 3 (Function proposed based on presence of conserved amino acid motif, structural feature or limited sequence similarity to an experimentally studied gene)	domain annotation not available for this species	879263,AAG04724,AAG04724.1,NC_002516.2,NP_250026,NP_250026.1,NZ_QZGD01000003.1,PA1335,Probable two-component response regulator,Q9I409,Q9I409_PSEAE,Two-component response regulator,Two-component system, response regulator AauR,WP_003082756.1,pae:PA1335,probable two-component response regulator
PA1336	208964.PA1336	Probable two-component sensor; Product name confidence: Class 3 (Function proposed based on presence of conserved amino acid motif, structural feature or limited sequence similarity to an experimentally studied gene)	domain annotation not available for this species	2.7.13.3,879303,AAG04725,AAG04725.1,EC 2.7.13.3,NC_002516.2,NP_250027,NP_250027.1,NZ_QZGE01000005.1,PA1336,Probable two-component sensor,Q9I408,Q9I408_PSEAE,Two-component sensor,Two-component system, sensor histidine kinase AauS,WP_003115580.1,pae:PA1336,probable two-component sensor
PA1339	208964.PA1339	Amino acid ABC transporter ATP binding protein; Product name confidence: Class 1: Function experimentally demonstrated in P. aeruginosa.	domain annotation not available for this species	7.4.2.1,879236,AAG04728,AAG04728.1,Amino acid ABC transporter ATP binding protein,EC 7.4.2.1,Glutamate/aspartate transport system ATP-binding protein,NC_002516.2,NP_250030,NP_250030.1,NZ_QZGE01000005.1,PA1339,Q9I405,Q9I405_PSEAE,WP_003082761.1,amino acid ABC transporter ATP binding protein,pae:PA1339
PA1340	208964.PA1340	Amino acid ABC transporter membrane protein; Product name confidence: Class 1: Function experimentally demonstrated in P. aeruginosa.	domain annotation not available for this species	882230,AAG04729,AAG04729.1,Amino acid ABC transporter membrane protein,Amino acid ABC transporter permease,Glutamate/aspartate transport system permease protein,NC_002516.2,NP_250031,NP_250031.1,NZ_QZGE01000005.1,PA1340,Q9I404,Q9I404_PSEAE,WP_003082765.1,amino acid ABC transporter membrane protein,pae:PA1340
PA1341	208964.PA1341	Amino acid ABC transporter membrane protein; Product name confidence: Class 1: Function experimentally demonstrated in P. aeruginosa.	domain annotation not available for this species	883004,AAG04730,AAG04730.1,Amino acid ABC transporter membrane protein,Amino acid ABC transporter permease,Glutamate/aspartate transport system permease protein,NC_002516.2,NP_250032,NP_250032.1,NZ_QZGE01000005.1,PA1341,Q9I403,Q9I403_PSEAE,WP_003082767.1,amino acid ABC transporter membrane protein,pae:PA1341
PA1342	208964.PA1342	Probable binding protein component of ABC transporter; Product name confidence: Class 3 (Function proposed based on presence of conserved amino acid motif, structural feature or limited sequence similarity to an experimentally studied gene)	domain annotation not available for this species	879321,AAG04731,AAG04731.1,ABC transporter,Glutamate/aspartate transport system substrate-binding protein,NC_002516.2,NP_250033,NP_250033.1,NZ_QZGE01000005.1,PA1342,Probable binding protein component of ABC transporter,Q9I402,Q9I402_PSEAE,WP_003082770.1,pae:PA1342,probable binding protein component of ABC transporter
PA1347	208964.PA1347	Probable transcriptional regulator; Product name confidence: Class 3 (Function proposed based on presence of conserved amino acid motif, structural feature or limited sequence similarity to an experimentally studied gene)	domain annotation not available for this species	881094,AAG04736,AAG04736.1,NC_002516.2,NP_250038,NP_250038.1,NZ_QZGE01000005.1,PA1347,Probable transcriptional regulator,Q9I3Z7,Q9I3Z7_PSEAE,Transcriptional regulator,WP_003082787.1,pae:PA1347,probable transcriptional regulator
PA1363	208964.PA1363	Probable sigma-70 factor, ECF subfamily; Product name confidence: Class 3 (Function proposed based on presence of conserved amino acid motif, structural feature or limited sequence similarity to an experimentally studied gene); Belongs to the sigma-70 factor family. ECF subfamily.	domain annotation not available for this species	880964,AAG04752,AAG04752.1,ECF subfamily sigma-70 factor,NC_002516.2,NP_250054,NP_250054.1,NZ_QZGE01000005.1,PA1363,Probable sigma-70 factor, ECF subfamily,Q9I3Y1,Q9I3Y1_PSEAE,WP_003082855.1,pae:PA1363,probable sigma-70 factor, ECF subfamily
PA1364	208964.PA1364	Probable transmembrane sensor; Product name confidence: Class 3 (Function proposed based on presence of conserved amino acid motif, structural feature or limited sequence similarity to an experimentally studied gene)	domain annotation not available for this species	879987,AAG04753,AAG04753.1,NC_002516.2,NP_250055,NP_250055.1,NZ_QZGE01000005.1,PA1364,Probable transmembrane sensor,Q9I3Y0,Q9I3Y0_PSEAE,Transmembrane sensor,WP_003112389.1,pae:PA1364,probable transmembrane sensor
PA1365	208964.PA1365	Probable siderophore receptor; Product name confidence: Class 3 (Function proposed based on presence of conserved amino acid motif, structural feature or limited sequence similarity to an experimentally studied gene)	domain annotation not available for this species	878106,AAG04754,AAG04754.1,Iron complex outermembrane recepter protein,NC_002516.2,NP_250056,NP_250056.1,NZ_QZGE01000005.1,PA1365,Probable siderophore receptor,Q9I3X9,Q9I3X9_PSEAE,Siderophore receptor,WP_003086926.1,pae:PA1365,probable siderophore receptor
PA1380	208964.PA1380	Probable transcriptional regulator; Product name confidence: Class 3 (Function proposed based on presence of conserved amino acid motif, structural feature or limited sequence similarity to an experimentally studied gene)	domain annotation not available for this species	879384,AAG04769,AAG04769.1,NC_002516.2,NP_250071,NP_250071.1,NZ_QZGE01000005.1,PA1380,Probable transcriptional regulator,Q9I3W4,Q9I3W4_PSEAE,Transcriptional regulator,WP_010895557.1,pae:PA1380,probable transcriptional regulator
PA1396	208964.PA1396	Probable two-component sensor; Product name confidence: Class 3 (Function proposed based on presence of conserved amino acid motif, structural feature or limited sequence similarity to an experimentally studied gene)	domain annotation not available for this species	879363,AAG04785,AAG04785.1,NC_002516.2,NP_250087,NP_250087.1,NZ_QZGE01000005.1,PA1396,Probable two-component sensor,Q9I3U8,Q9I3U8_PSEAE,Two-component sensor,WP_003082898.1,pae:PA1396,probable two-component sensor
PA1397	208964.PA1397	Probable two-component response regulator; Product name confidence: Class 3 (Function proposed based on presence of conserved amino acid motif, structural feature or limited sequence similarity to an experimentally studied gene)	domain annotation not available for this species	879330,AAG04786,AAG04786.1,NC_002516.2,NP_250088,NP_250088.1,NZ_QZGE01000005.1,PA1397,Probable two-component response regulator,Q9I3U7,Q9I3U7_PSEAE,Two-component response regulator,WP_003112415.1,pae:PA1397,probable two-component response regulator
PA1411	208964.PA1411	Uncharacterized protein; Product name confidence: Class 4 (Homologs of previously reported genes of unknown function, or no similarity to any previously reported sequences)	domain annotation not available for this species	879320,AAG04800,AAG04800.1,Hypothetical protein,NC_002516.2,NP_250102,NP_250102.1,NZ_QZGE01000005.1,PA1411,Q9I3T3,Q9I3T3_PSEAE,Uncharacterized protein,WP_003082945.1,hypothetical protein,pae:PA1411
PA1435	208964.PA1435	Probable Resistance-Nodulation-Cell Division (RND) efflux membrane fusion protein; Product name confidence: Class 3 (Function proposed based on presence of conserved amino acid motif, structural feature or limited sequence similarity to an experimentally studied gene); Belongs to the membrane fusion protein (MFP) (TC 8.A.1) family.	domain annotation not available for this species	881806,AAG04824,AAG04824.1,Membrane fusion protein, multidrug efflux system,NC_002516.2,NP_250126,NP_250126.1,NZ_QZGE01000005.1,PA1435,Probable Resistance-Nodulation-Cell Division (RND) efflux membrane fusion protein,Probable Resistance-Nodulation-Cell Division (RND) efflux membrane fusion protein precursor,Q9I3R2,Q9I3R2_PSEAE,Resistance-nodulation-cell division (RND) efflux membrane fusion prote…
PA1437	208964.PA1437	Probable two-component response regulator; Product name confidence: Class 3 (Function proposed based on presence of conserved amino acid motif, structural feature or limited sequence similarity to an experimentally studied gene)	domain annotation not available for this species	881849,AAG04826,AAG04826.1,NC_002516.2,NP_250128,NP_250128.1,NZ_QZGE01000005.1,PA1437,Probable two-component response regulator,Q9I3R0,Q9I3R0_PSEAE,Two-component response regulator,Two-component system, OmpR family, copper resistance phosphate regulon response regulator CusR,WP_003083028.1,pae:PA1437,probable two-component response regulator
PA1438	208964.PA1438	Sensor protein; Member of a two-component regulatory system.	domain annotation not available for this species	2.7.13.3,881858,AAG04827,AAG04827.1,EC 2.7.13.3,NC_002516.2,NP_250129,NP_250129.1,NZ_QZGE01000005.1,PA1438,Probable two-component sensor,Q9I3Q9,Q9I3Q9_PSEAE,Sensor protein,Two-component sensor,Two-component system, OmpR family, heavy metal sensor histidine kinase CusS,WP_003083034.1,pae:PA1438,probable two-component sensor
PA1458	208964.PA1458	Probable two-component sensor; Product name confidence: Class 3 (Function proposed based on presence of conserved amino acid motif, structural feature or limited sequence similarity to an experimentally studied gene)	domain annotation not available for this species	2.7.13.3,882057,AAG04847,AAG04847.1,EC 2.7.13.3,G3XCT6,G3XCT6_PSEAE,NC_002516.2,NP_250149,NP_250149.1,NZ_QZGE01000005.1,PA1458,Probable two-component sensor,Two-component sensor,Two-component system, chemotaxis family, sensor kinase CheA,WP_003114282.1,pae:PA1458,probable two-component sensor
PA1463	208964.PA1463	CheW-like domain-containing protein; Product name confidence: Class 4 (Homologs of previously reported genes of unknown function, or no similarity to any previously reported sequences)	domain annotation not available for this species	882046,AAG04852,AAG04852.1,CheW-like domain-containing protein,G3XCY3,G3XCY3_PSEAE,Hypothetical protein,NC_002516.2,NP_250154,NP_250154.1,NZ_QZGE01000005.1,PA1463,Purine-binding chemotaxis protein CheW,WP_003083094.1,hypothetical protein,pae:PA1463
PA1464	208964.PA1464	Probable purine-binding chemotaxis protein; Product name confidence: Class 3 (Function proposed based on presence of conserved amino acid motif, structural feature or limited sequence similarity to an experimentally studied gene)	domain annotation not available for this species	882080,AAG04853,AAG04853.1,G3XD72,G3XD72_PSEAE,NC_002516.2,NP_250155,NP_250155.1,NZ_QZGE01000005.1,PA1464,Probable purine-binding chemotaxis protein,Purine-binding chemotaxis protein,Purine-binding chemotaxis protein CheW,WP_003083098.1,pae:PA1464,probable purine-binding chemotaxis protein
PA1484	208964.PA1484	Probable transcriptional regulator; Product name confidence: Class 3 (Function proposed based on presence of conserved amino acid motif, structural feature or limited sequence similarity to an experimentally studied gene)	domain annotation not available for this species	881626,AAG04873,AAG04873.1,NC_002516.2,NP_250175,NP_250175.1,NZ_QZGE01000005.1,PA1484,Probable transcriptional regulator,Q9I3M8,Q9I3M8_PSEAE,Transcriptional regulator,WP_003083150.1,pae:PA1484,probable transcriptional regulator
PA1548	208964.PA1548	Uncharacterized protein; Product name confidence: Class 4 (Homologs of previously reported genes of unknown function, or no similarity to any previously reported sequences)	domain annotation not available for this species	883072,AAG04937,AAG04937.1,Conserved hypothetical protein,Hypothetical protein,NC_002516.2,NP_250239,NP_250239.1,NZ_QZGE01000032.1,PA1548,Q9I3G9,Q9I3G9_PSEAE,Uncharacterized protein,WP_003087273.1,conserved hypothetical protein,pae:PA1548
PA1549	208964.PA1549	Probable cation-transporting P-type ATPase; Product name confidence: Class 3 (Function proposed based on presence of conserved amino acid motif, structural feature or limited sequence similarity to an experimentally studied gene)	domain annotation not available for this species	7.2.2.9,883015,AAG04938,AAG04938.1,Cation-transporting P-type ATPase,EC 7.2.2.9,NC_002516.2,NP_250240,NP_250240.1,NZ_QZGE01000032.1,P-type Cu2+ transporter,PA1549,Probable cation-transporting P-type ATPase,Q9I3G8,Q9I3G8_PSEAE,WP_003114668.1,pae:PA1549,probable cation-transporting P-type ATPase
PA1566	208964.PA1566	Gln-synt_C domain-containing protein; Product name confidence: Class 4 (Homologs of previously reported genes of unknown function, or no similarity to any previously reported sequences); Belongs to the glutamine synthetase family.	domain annotation not available for this species	6.3.1.2,883083,AAG04955,AAG04955.1,Conserved hypothetical protein,EC 6.3.1.2,Gln-synt_C domain-containing protein,Glutamine synthetase,Hypothetical protein,NC_002516.2,NP_250257,NP_250257.1,NZ_QZGE01000003.1,PA1566,Q9I3F1,Q9I3F1_PSEAE,WP_003106001.1,conserved hypothetical protein,pae:PA1566
PA1569	208964.PA1569	Probable major facilitator superfamily (MFS) transporter; Product name confidence: Class 3 (Function proposed based on presence of conserved amino acid motif, structural feature or limited sequence similarity to an experimentally studied gene)	domain annotation not available for this species	877922,AAG04958,AAG04958.1,Major facilitator superfamily transporter,NC_002516.2,NP_250260,NP_250260.1,NZ_QZGE01000003.1,PA1569,Probable major facilitator superfamily (MFS) transporter,Q9I3E8,Q9I3E8_PSEAE,WP_003124897.1,pae:PA1569,probable major facilitator superfamily (MFS) transporter
PA1599	208964.PA1599	Probable transcriptional regulator; Product name confidence: Class 3 (Function proposed based on presence of conserved amino acid motif, structural feature or limited sequence similarity to an experimentally studied gene)	domain annotation not available for this species	881946,AAG04988,AAG04988.1,NC_002516.2,NP_250290,NP_250290.1,NZ_QZGE01000003.1,PA1599,Probable transcriptional regulator,Q9I3C2,Q9I3C2_PSEAE,Transcriptional regulator,WP_003097919.1,pae:PA1599,probable transcriptional regulator
PA1608	208964.PA1608	Probable chemotaxis transducer; Product name confidence: Class 3 (Function proposed based on presence of conserved amino acid motif, structural feature or limited sequence similarity to an experimentally studied gene)	domain annotation not available for this species	881919,AAG04997,AAG04997.1,Chemotaxis transducer,Methyl-accepting chemotaxis protein,NC_002516.2,NP_250299,NP_250299.1,NZ_QZGE01000003.1,PA1608,Probable chemotaxis transducer,Q9I3B3,Q9I3B3_PSEAE,WP_003109962.1,pae:PA1608,probable chemotaxis transducer
PA1611	208964.PA1611	Histidine kinase; Product name confidence: Class 3 (Function proposed based on presence of conserved amino acid motif, structural feature or limited sequence similarity to an experimentally studied gene)	domain annotation not available for this species	2.7.13.3,881906,AAG05000,AAG05000.1,EC 2.7.13.3,Histidine kinase,NC_002516.2,NP_250302,NP_250302.1,NZ_QZGE01000003.1,PA1611,Probable sensor/response regulator hybrid,Q9I3B1,Q9I3B1_PSEAE,Sensor/response regulator hybrid protein,Two-component system, sensor histidine kinase,WP_003114254.1,pae:PA1611,probable sensor/response regulator hybrid
PA1612	208964.PA1612	Uncharacterized protein; Product name confidence: Class 4 (Homologs of previously reported genes of unknown function, or no similarity to any previously reported sequences)	domain annotation not available for this species	881979,AAG05001,AAG05001.1,Hypothetical protein,NC_002516.2,NP_250303,NP_250303.1,NZ_QZGE01000003.1,PA1612,Q9I3B0,Q9I3B0_PSEAE,Uncharacterized protein,WP_010895578.1,hypothetical protein,pae:PA1612
PA1613	208964.PA1613	Uncharacterized protein; Product name confidence: Class 4 (Homologs of previously reported genes of unknown function, or no similarity to any previously reported sequences)	domain annotation not available for this species	881897,AAG05002,AAG05002.1,Hypothetical protein,Iron complex outermembrane recepter protein,NC_002516.2,NP_250304,NP_250304.1,NZ_QZGE01000003.1,PA1613,Q9I3A9,Q9I3A9_PSEAE,Uncharacterized protein,WP_003114252.1,hypothetical protein,pae:PA1613
PA1619	208964.PA1619	Probable transcriptional regulator; Product name confidence: Class 3 (Function proposed based on presence of conserved amino acid motif, structural feature or limited sequence similarity to an experimentally studied gene)	domain annotation not available for this species	881976,AAG05008,AAG05008.1,NC_002516.2,NP_250310,NP_250310.1,NZ_QZGE01000003.1,PA1619,Probable transcriptional regulator,Q9I3A3,Q9I3A3_PSEAE,Transcriptional regulator,WP_003114248.1,pae:PA1619,probable transcriptional regulator
PA1646	208964.PA1646	Probable chemotaxis transducer; Product name confidence: Class 3 (Function proposed based on presence of conserved amino acid motif, structural feature or limited sequence similarity to an experimentally studied gene)	domain annotation not available for this species	877903,AAG05035,AAG05035.1,Chemotaxis transducer,Methyl-accepting chemotaxis protein,NC_002516.2,NP_250337,NP_250337.1,NZ_QZGE01000003.1,PA1646,Probable chemotaxis transducer,Q9I379,Q9I379_PSEAE,WP_003114601.1,pae:PA1646,probable chemotaxis transducer
PA1663	208964.PA1663	Probable transcriptional regulator; Product name confidence: Class 3 (Function proposed based on presence of conserved amino acid motif, structural feature or limited sequence similarity to an experimentally studied gene)	domain annotation not available for this species	880608,AAG05052,AAG05052.1,NC_002516.2,NP_250354,NP_250354.1,NZ_QZGE01000003.1,PA1663,Probable transcriptional regulator,Q9I362,Q9I362_PSEAE,Sigma-54 dependent transcriptional regulator,Transcriptional regulator,WP_003114610.1,pae:PA1663,probable transcriptional regulator
PA1673	208964.PA1673	Bacteriohemerythrin; Oxygen-binding protein. May be involved in a storage mechanism or for delivery to oxygen-requiring enzymes. The oxygen- binding site contains two iron atoms; Belongs to the hemerythrin family.	domain annotation not available for this species	879280,AAG05062,AAG05062.1,Bacteriohemerythrin,HEMTB_PSEAE,Hemerythrin,Hypothetical protein,NC_002516.2,NP_250364,NP_250364.1,NZ_QZGE01000003.1,PA1673,Q9I352,WP_003087637.1,hypothetical protein,pae:PA1673
PA1736	208964.PA1736	Probable acyl-CoA thiolase; Product name confidence: Class 3 (Function proposed based on presence of conserved amino acid motif, structural feature or limited sequence similarity to an experimentally studied gene); Belongs to the thiolase-like superfamily. Thiolase family.	domain annotation not available for this species	2.3.1.9,879646,AAG05125,AAG05125.1,Acetyl-CoA C-acetyltransferase,Acetyl-CoA acetyltransferase,EC 2.3.1.9,NC_002516.2,NP_250427,NP_250427.1,NZ_QZGE01000003.1,PA1736,Probable acyl-CoA thiolase,Q9I301,Q9I301_PSEAE,WP_003087747.1,pae:PA1736,probable acyl-CoA thiolase
PA1759	208964.PA1759	Probable transcriptional regulator; Product name confidence: Class 3 (Function proposed based on presence of conserved amino acid motif, structural feature or limited sequence similarity to an experimentally studied gene)	domain annotation not available for this species	878000,AAG05148,AAG05148.1,LuxR family transcriptional regulator, maltose regulon positive regulatory protein,NC_002516.2,NP_250450,NP_250450.1,NZ_QZGE01000003.1,PA1759,Probable transcriptional regulator,Q9I2Y0,Q9I2Y0_PSEAE,Transcriptional regulator,WP_003120314.1,pae:PA1759,probable transcriptional regulator
PA1760	208964.PA1760	Probable transcriptional regulator; Product name confidence: Class 3 (Function proposed based on presence of conserved amino acid motif, structural feature or limited sequence similarity to an experimentally studied gene)	domain annotation not available for this species	880934,AAG05149,AAG05149.1,LuxR family transcriptional regulator, maltose regulon positive regulatory protein,NC_002516.2,NP_250451,NP_250451.1,NZ_QZGE01000003.1,PA1760,Probable transcriptional regulator,Q9I2X9,Q9I2X9_PSEAE,Transcriptional regulator,WP_003113574.1,pae:PA1760,probable transcriptional regulator
PA1851	208964.PA1851	GGDEF domain-containing protein; Product name confidence: Class 4 (Homologs of previously reported genes of unknown function, or no similarity to any previously reported sequences)	domain annotation not available for this species	882094,AAG05240,AAG05240.1,GGDEF domain-containing protein,Hypothetical protein,NC_002516.2,NP_250542,NP_250542.1,NZ_QZGE01000003.1,PA1851,Q9I2P4,Q9I2P4_PSEAE,WP_003098203.1,hypothetical protein,pae:PA1851
PA1922	208964.PA1922	Probable TonB-dependent receptor; Product name confidence: Class 3 (Function proposed based on presence of conserved amino acid motif, structural feature or limited sequence similarity to an experimentally studied gene)	domain annotation not available for this species	882181,AAG05310,AAG05310.1,NC_002516.2,NP_250612,NP_250612.1,NZ_QZGE01000033.1,Outer membrane receptor for ferrienterochelin and colicins,PA1922,Probable TonB-dependent receptor,Q7BJS2,Q9I2I2,Q9I2I2_PSEAE,TonB-dependent receptor,WP_003114927.1,pae:PA1922,probable TonB-dependent receptor
PA1930	208964.PA1930	Probable chemotaxis transducer; Product name confidence: Class 3 (Function proposed based on presence of conserved amino acid motif, structural feature or limited sequence similarity to an experimentally studied gene)	domain annotation not available for this species	881912,AAG05318,AAG05318.1,Chemotaxis transducer,Methyl-accepting chemotaxis protein,NC_002516.2,NP_250620,NP_250620.1,NZ_QZGE01000033.1,PA1930,Probable chemotaxis transducer,Q9I2H4,Q9I2H4_PSEAE,WP_003114922.1,pae:PA1930,probable chemotaxis transducer
PA1945	208964.PA1945	Probable transcriptional regulator; Product name confidence: Class 3 (Function proposed based on presence of conserved amino acid motif, structural feature or limited sequence similarity to an experimentally studied gene)	domain annotation not available for this species	878926,AAG05333,AAG05333.1,NC_002516.2,NP_250635,NP_250635.1,NZ_QZGE01000030.1,PA1945,Probable transcriptional regulator,Q9I2F9,Q9I2F9_PSEAE,Transcriptional regulator,WP_003113486.1,pae:PA1945,probable transcriptional regulator
PA1974	208964.PA1974	Porin_4 domain-containing protein; Product name confidence: Class 4 (Homologs of previously reported genes of unknown function, or no similarity to any previously reported sequences)	domain annotation not available for this species	880884,AAG05362,AAG05362.1,Hypothetical protein,NC_002516.2,NP_250664,NP_250664.1,NZ_QZGE01000030.1,PA1974,Porin_4 domain-containing protein,Q9I2D1,Q9I2D1_PSEAE,WP_003107001.1,hypothetical protein,pae:PA1974
PA1976	208964.PA1976	ErcS; Product name confidence: Class 1: Function experimentally demonstrated in P. aeruginosa	domain annotation not available for this species	2.7.13.3,880111,AAG05364,AAG05364.1,EC 2.7.13.3,ErcS,NC_002516.2,NP_250666,NP_250666.1,NZ_QZGE01000030.1,PA1976,Q9I2C9,Q9I2C9_PSEAE,Sensor histidine kinase,Two-component system, sensor histidine kinase,WP_010895594.1,ercS,pae:PA1976
PA1977	208964.PA1977	Uncharacterized protein PA1977; Product name confidence: Class 4 (Homologs of previously reported genes of unknown function, or no similarity to any previously reported sequences)	domain annotation not available for this species	878077,AAG05365,AAG05365.1,Hypothetical protein,NC_002516.2,NP_250667,NP_250667.1,NZ_QZGE01000030.1,P29370,PA1977,Uncharacterized protein PA1977,WP_003113465.1,Y1977_PSEAE,hypothetical protein,pae:PA1977
PA1992	208964.PA1992	ErcS; Product name confidence: Class 1: Function experimentally demonstrated in P. aeruginosa	domain annotation not available for this species	880217,AAG05380,AAG05380.1,ErcS,NC_002516.2,NP_250682,NP_250682.1,NZ_QZGE01000026.1,PA1992,Q9I2B7,Q9I2B7_PSEAE,Sensor histidine kinase,WP_003106469.1,ercS,pae:PA1992
PA2002	208964.PA2002	Uncharacterized protein; Product name confidence: Class 4 (Homologs of previously reported genes of unknown function, or no similarity to any previously reported sequences)	domain annotation not available for this species	878784,AAG05390,AAG05390.1,Conserved hypothetical protein,Hypothetical protein,NC_002516.2,NP_250692,NP_250692.1,NZ_QZGE01000026.1,PA2002,Q9I2A7,Q9I2A7_PSEAE,Short-chain fatty acids transporter,Uncharacterized protein,WP_003088572.1,conserved hypothetical protein,pae:PA2002
PA2005	208964.PA2005	Probable transcriptional regulator; Product name confidence: Class 3 (Function proposed based on presence of conserved amino acid motif, structural feature or limited sequence similarity to an experimentally studied gene)	domain annotation not available for this species	879178,AAG05393,AAG05393.1,NC_002516.2,NP_250695,NP_250695.1,NZ_QZGE01000026.1,PA2005,Probable transcriptional regulator,Q9I2A4,Q9I2A4_PSEAE,Transcriptional regulator,WP_003113503.1,pae:PA2005,probable transcriptional regulator
PA2006	208964.PA2006	Probable major facilitator superfamily (MFS) transporter; Product name confidence: Class 3 (Function proposed based on presence of conserved amino acid motif, structural feature or limited sequence similarity to an experimentally studied gene)	domain annotation not available for this species	878919,AAG05394,AAG05394.1,MFS transporter, AAHS family, 4-hydroxybenzoate transporter,Major facilitator superfamily transporter,NC_002516.2,NP_250696,NP_250696.1,NZ_QZGE01000026.1,PA2006,Probable major facilitator superfamily (MFS) transporter,Q9I2A3,Q9I2A3_PSEAE,WP_003113504.1,pae:PA2006,probable major facilitator superfamily (MFS) transporter
PA2018	208964.PA2018	Efflux pump membrane transporter; Product name confidence: Class 2 (High similarity to functionally studied protein)	domain annotation not available for this species	878882,AAG05406,AAG05406.1,Efflux pump membrane transporter,G3XCW2,G3XCW2_PSEAE,Multidrug efflux protein,Multidrug efflux pump,NC_002516.2,NP_250708,NP_250708.1,NZ_QZGE01000026.1,PA2018,Resistance-Nodulation-Cell Division (RND) multidrug efflux transporter,WP_003113508.1,pae:PA2018
PA2019	208964.PA2019	Resistance-Nodulation-Cell Division (RND) multidrug efflux membrane fusion protein; Product name confidence: Class 2 (High similarity to functionally studied protein); Belongs to the membrane fusion protein (MFP) (TC 8.A.1) family.	domain annotation not available for this species	878839,AAG05407,AAG05407.1,G3XD21,G3XD21_PSEAE,Membrane fusion protein, multidrug efflux system,Multidrug efflux lipoprotein,NC_002516.2,NP_250709,NP_250709.1,NZ_QZGE01000026.1,PA2019,Resistance-Nodulation-Cell Division (RND) multidrug efflux membrane fusion protein,Resistance-Nodulation-Cell Division (RND) multidrug efflux membrane fusion protein precursor,WP_003113509.1,pae:PA2019
PA2040	208964.PA2040	Probable glutamine synthetase; Product name confidence: Class 3 (Function proposed based on presence of conserved amino acid motif, structural feature or limited sequence similarity to an experimentally studied gene); Belongs to the glutamine synthetase family.	domain annotation not available for this species	6.3.1.2,878105,AAG05428,AAG05428.1,EC 6.3.1.2,Glutamine synthetase,NC_002516.2,NP_250730,NP_250730.1,NZ_ASJY01000288.1,PA2040,Probable glutamine synthetase,Q9I275,Q9I275_PSEAE,WP_003147522.1,pae:PA2040,probable glutamine synthetase
PA2049	208964.PA2049	Uncharacterized protein; Product name confidence: Class 4 (Homologs of previously reported genes of unknown function, or no similarity to any previously reported sequences)	domain annotation not available for this species	878210,AAG05437,AAG05437.1,Hypothetical protein,NP_250739,PA2049,Q9I266,Q9I266_PSEAE,Uncharacterized protein,hypothetical protein,pae:PA2049
PA2050	208964.PA2050	Probable sigma-70 factor, ECF subfamily; Product name confidence: Class 3 (Function proposed based on presence of conserved amino acid motif, structural feature or limited sequence similarity to an experimentally studied gene); Belongs to the sigma-70 factor family. ECF subfamily.	domain annotation not available for this species	877867,AAG05438,AAG05438.1,NC_002516.2,NP_250740,NP_250740.1,NZ_QZGE01000022.1,PA2050,Probable sigma-70 factor, ECF subfamily,Q9I265,Q9I265_PSEAE,RNA polymerase sigma factor,RNA polymerase sigma-19 factor, ECF subfamily,WP_003114876.1,pae:PA2050,probable sigma-70 factor, ECF subfamily
PA2051	208964.PA2051	Probable transmembrane sensor; Product name confidence: Class 3 (Function proposed based on presence of conserved amino acid motif, structural feature or limited sequence similarity to an experimentally studied gene)	domain annotation not available for this species	878209,AAG05439,AAG05439.1,NC_002516.2,NP_250741,NP_250741.1,NZ_QZGE01000022.1,PA2051,Probable transmembrane sensor,Q9I264,Q9I264_PSEAE,Transmembrane sensor,WP_003114875.1,pae:PA2051,probable transmembrane sensor
PA2057	208964.PA2057	Uncharacterized protein; Product name confidence: Class 4 (Homologs of previously reported genes of unknown function, or no similarity to any previously reported sequences)	domain annotation not available for this species	878519,AAG05445,AAG05445.1,Hypothetical protein,NC_002516.2,NP_250747,NP_250747.1,PA2057,Q9I258,Q9I258_PSEAE,Uncharacterized protein,WP_010895598.1,hypothetical protein,pae:PA2057
PA2070	208964.PA2070	Uncharacterized protein; Product name confidence: Class 4 (Homologs of previously reported genes of unknown function, or no similarity to any previously reported sequences)	domain annotation not available for this species	877675,AAG05458,AAG05458.1,Hypothetical protein,Iron complex outermembrane recepter protein,NC_002516.2,NP_250760,NP_250760.1,NZ_QZGE01000022.1,PA2070,Q9I245,Q9I245_PSEAE,Uncharacterized protein,WP_003114864.1,hypothetical protein,pae:PA2070
PA2089	208964.PA2089	STN domain-containing protein; Product name confidence: Class 4 (Homologs of previously reported genes of unknown function, or no similarity to any previously reported sequences)	domain annotation not available for this species	883129,AAG05477,AAG05477.1,Hypothetical protein,Iron complex outermembrane recepter protein,NC_002516.2,NP_250779,NP_250779.1,NZ_QZGE01000022.1,PA2089,Q9I226,Q9I226_PSEAE,STN domain-containing protein,WP_003114848.1,hypothetical protein,pae:PA2089
PA2093	208964.PA2093	Probable sigma-70 factor, ECF subfamily; Product name confidence: Class 3 (Function proposed based on presence of conserved amino acid motif, structural feature or limited sequence similarity to an experimentally studied gene); Belongs to the sigma-70 factor family. ECF subfamily.	domain annotation not available for this species	877960,AAG05481,AAG05481.1,NC_002516.2,NP_250783,NP_250783.1,NZ_QZGE01000022.1,PA2093,Probable sigma-70 factor, ECF subfamily,Q9I222,Q9I222_PSEAE,RNA polymerase sigma factor,RNA polymerase sigma-70 factor, ECF subfamily,WP_003107976.1,pae:PA2093,probable sigma-70 factor, ECF subfamily
PA2094	208964.PA2094	Probable transmembrane sensor; Product name confidence: Class 3 (Function proposed based on presence of conserved amino acid motif, structural feature or limited sequence similarity to an experimentally studied gene)	domain annotation not available for this species	878540,AAG05482,AAG05482.1,NC_002516.2,NP_250784,NP_250784.1,NZ_QZGE01000022.1,PA2094,Probable transmembrane sensor,Q9I221,Q9I221_PSEAE,Transmembrane sensor,WP_003114844.1,pae:PA2094,probable transmembrane sensor
PA2096	208964.PA2096	Probable transcriptional regulator; Product name confidence: Class 3 (Function proposed based on presence of conserved amino acid motif, structural feature or limited sequence similarity to an experimentally studied gene)	domain annotation not available for this species	878454,AAG05484,AAG05484.1,NC_002516.2,NP_250786,NP_250786.1,NZ_QZGE01000022.1,PA2096,Probable transcriptional regulator,Q9I219,Q9I219_PSEAE,Transcriptional regulator,WP_003114843.1,pae:PA2096,probable transcriptional regulator
PA2101	208964.PA2101	Uncharacterized protein; Product name confidence: Class 4 (Homologs of previously reported genes of unknown function, or no similarity to any previously reported sequences)	domain annotation not available for this species	879640,AAG05489,AAG05489.1,Conserved hypothetical protein,Hypothetical protein,NC_002516.2,NP_250791,NP_250791.1,NZ_QZGE01000022.1,PA2101,Q9I214,Q9I214_PSEAE,Uncharacterized protein,WP_003120268.1,conserved hypothetical protein,pae:PA2101
PA2137	208964.PA2137	Response regulatory domain-containing protein; Product name confidence: Class 4 (Homologs of previously reported genes of unknown function, or no similarity to any previously reported sequences)	domain annotation not available for this species	880271,AAG05525,AAG05525.1,Hypothetical protein,NC_002516.2,NP_250827,NP_250827.1,NZ_QZGE01000014.1,PA2137,Q9I1X8,Q9I1X8_PSEAE,Response regulatory domain-containing protein,WP_003120287.1,hypothetical protein,pae:PA2137
PA2154	208964.PA2154	Uncharacterized protein; Product name confidence: Class 4 (Homologs of previously reported genes of unknown function, or no similarity to any previously reported sequences)	domain annotation not available for this species	881342,AAG05542,AAG05542.1,Conserved hypothetical protein,Glycosyltransferase 2 family protein,Hypothetical protein,NC_002516.2,NP_250844,NP_250844.1,NZ_QZGE01000014.1,PA2154,Q9I1W1,Q9I1W1_PSEAE,Uncharacterized protein,WP_003113647.1,conserved hypothetical protein,pae:PA2154
PA2172	208964.PA2172	Uncharacterized protein; Product name confidence: Class 4 (Homologs of previously reported genes of unknown function, or no similarity to any previously reported sequences)	domain annotation not available for this species	881273,AAG05560,AAG05560.1,Hypothetical protein,NC_002516.2,NP_250862,NP_250862.1,NZ_QZGE01000014.1,PA2172,Q9I1U3,Q9I1U3_PSEAE,Uncharacterized protein,WP_003088971.1,hypothetical protein,pae:PA2172
PA2177	208964.PA2177	Probable sensor/response regulator hybrid; Product name confidence: Class 3 (Function proposed based on presence of conserved amino acid motif, structural feature or limited sequence similarity to an experimentally studied gene)	domain annotation not available for this species	880261,AAG05565,AAG05565.1,NC_002516.2,NP_250867,NP_250867.1,NZ_QZGE01000014.1,PA2177,Probable sensor/response regulator hybrid,Q9I1T8,Q9I1T8_PSEAE,Sensor/response regulator hybrid protein,WP_010895602.1,pae:PA2177,probable sensor/response regulator hybrid
PA2203	208964.PA2203	Probable amino acid permease; Product name confidence: Class 3 (Function proposed based on presence of conserved amino acid motif, structural feature or limited sequence similarity to an experimentally studied gene)	domain annotation not available for this species	877942,AAG05591,AAG05591.1,Amino acid permease,NC_002516.2,NP_250893,NP_250893.1,NZ_QZGE01000014.1,PA2203,Polar amino acid transport system permease protein,Probable amino acid permease,Q9I1R4,Q9I1R4_PSEAE,WP_003089046.1,pae:PA2203,probable amino acid permease
PA2207	208964.PA2207	Uncharacterized protein; Product name confidence: Class 4 (Homologs of previously reported genes of unknown function, or no similarity to any previously reported sequences)	domain annotation not available for this species	877781,AAG05595,AAG05595.1,Hypothetical protein,NC_002516.2,NP_250897,NP_250897.1,NZ_QZGE01000014.1,PA2207,Q9I1R0,Q9I1R0_PSEAE,Uncharacterized protein,WP_003113695.1,hypothetical protein,pae:PA2207
PA2208	208964.PA2208	Uncharacterized protein; Product name confidence: Class 4 (Homologs of previously reported genes of unknown function, or no similarity to any previously reported sequences)	domain annotation not available for this species	879197,AAG05596,AAG05596.1,Hypothetical protein,NC_002516.2,NP_250898,NP_250898.1,NZ_QZGE01000014.1,PA2208,Q9I1Q9,Q9I1Q9_PSEAE,Uncharacterized protein,WP_003113696.1,hypothetical protein,pae:PA2208
PA2209	208964.PA2209	Uncharacterized protein; Product name confidence: Class 4 (Homologs of previously reported genes of unknown function, or no similarity to any previously reported sequences)	domain annotation not available for this species	879682,AAG05597,AAG05597.1,Hypothetical protein,NC_002516.2,NP_250899,NP_250899.1,NZ_QZGE01000014.1,PA2209,Q9I1Q8,Q9I1Q8_PSEAE,Uncharacterized protein,WP_004343538.1,hypothetical protein,pae:PA2209
PA2213	208964.PA2213	Probable porin; Product name confidence: Class 3 (Function proposed based on presence of conserved amino acid motif, structural feature or limited sequence similarity to an experimentally studied gene)	domain annotation not available for this species	4FT6,881954,AAG05601,AAG05601.1,NC_002516.2,NP_250903,NP_250903.1,NZ_QZGE01000014.1,PA2213,Porin,Probable porin,Q9I1Q4,Q9I1Q4_PSEAE,WP_003115516.1,pae:PA2213,probable porin
PA2252	208964.PA2252	Probable AGCS sodium/alanine/glycine symporter; Product name confidence: Class 3 (Function proposed based on presence of conserved amino acid motif, structural feature or limited sequence similarity to an experimentally studied gene)	domain annotation not available for this species	878283,AAG05640,AAG05640.1,AGCS sodium/alanine/glycine symporter,Alanine or glycine:cation symporter, AGCS family,NC_002516.2,NP_250942,NP_250942.1,NZ_QZGE01000014.1,PA2252,Probable AGCS sodium/alanine/glycine symporter,Q9I1L7,Q9I1L7_PSEAE,WP_003113731.1,pae:PA2252,probable AGCS sodium/alanine/glycine symporter
PA2276	208964.PA2276	Probable transcriptional regulator; Product name confidence: Class 3 (Function proposed based on presence of conserved amino acid motif, structural feature or limited sequence similarity to an experimentally studied gene)	domain annotation not available for this species	877653,AAG05664,AAG05664.1,NC_002516.2,NP_250966,NP_250966.1,NZ_QZGE01000014.1,PA2276,Probable transcriptional regulator,Q9I1J8,Q9I1J8_PSEAE,Transcriptional regulator,WP_003113750.1,pae:PA2276,probable transcriptional regulator
PA2281	208964.PA2281	Probable transcriptional regulator; Product name confidence: Class 3 (Function proposed based on presence of conserved amino acid motif, structural feature or limited sequence similarity to an experimentally studied gene)	domain annotation not available for this species	878288,AAG05669,AAG05669.1,NC_002516.2,NP_250971,NP_250971.1,NZ_QZGE01000014.1,PA2281,Probable transcriptional regulator,Q9I1J4,Q9I1J4_PSEAE,Transcriptional regulator,WP_003122741.1,pae:PA2281,probable transcriptional regulator
PA2332	208964.PA2332	Probable transcriptional regulator; Product name confidence: Class 3 (Function proposed based on presence of conserved amino acid motif, structural feature or limited sequence similarity to an experimentally studied gene)	domain annotation not available for this species	881948,AAG05720,AAG05720.1,NC_002516.2,NP_251022,NP_251022.1,NZ_QZGE01000021.1,PA2332,Probable transcriptional regulator,Q9I1E6,Q9I1E6_PSEAE,Transcriptional regulator,WP_003089436.1,pae:PA2332,probable transcriptional regulator
PA2335	208964.PA2335	Probable TonB-dependent receptor; Product name confidence: Class 3 (Function proposed based on presence of conserved amino acid motif, structural feature or limited sequence similarity to an experimentally studied gene)	domain annotation not available for this species	881961,AAG05723,AAG05723.1,Iron complex outermembrane recepter protein,NC_002516.2,NP_251025,NP_251025.1,NZ_QZGE01000021.1,PA2335,Probable TonB-dependent receptor,Q9I1E3,Q9I1E3_PSEAE,TonB-dependent receptor,WP_003114997.1,pae:PA2335,probable TonB-dependent receptor
PA2354	208964.PA2354	Probable transcriptional regulator; Product name confidence: Class 3 (Function proposed based on presence of conserved amino acid motif, structural feature or limited sequence similarity to an experimentally studied gene)	domain annotation not available for this species	882192,AAG05742,AAG05742.1,NC_002516.2,NP_251044,NP_251044.1,NZ_QZGE01000021.1,PA2354,Probable transcriptional regulator,Q9I1C4,Q9I1C4_PSEAE,Transcriptional regulator,WP_003115336.1,pae:PA2354,probable transcriptional regulator
PA2359	208964.PA2359	Probable transcriptional regulator; Product name confidence: Class 3 (Function proposed based on presence of conserved amino acid motif, structural feature or limited sequence similarity to an experimentally studied gene)	domain annotation not available for this species	882226,AAG05747,AAG05747.1,NC_002516.2,NP_251049,NP_251049.1,NZ_QZGE01000021.1,PA2359,Probable transcriptional regulator,Q9I1C0,Q9I1C0_PSEAE,Sigma-54 dependent transcriptional regulator,Transcriptional regulator,WP_003115339.1,pae:PA2359,probable transcriptional regulator
PA2376	208964.PA2376	Probable transcriptional regulator; Product name confidence: Class 3 (Function proposed based on presence of conserved amino acid motif, structural feature or limited sequence similarity to an experimentally studied gene)	domain annotation not available for this species	879666,AAG05764,AAG05764.1,NC_002516.2,NP_251066,NP_251066.1,NZ_QZGE01000021.1,PA2376,Probable transcriptional regulator,Q9I1A3,Q9I1A3_PSEAE,Transcriptional regulator,WP_003110901.1,pae:PA2376,probable transcriptional regulator
PA2420	208964.PA2420	Probable porin; Product name confidence: Class 3 (Function proposed based on presence of conserved amino acid motif, structural feature or limited sequence similarity to an experimentally studied gene)	domain annotation not available for this species	878474,AAG05808,AAG05808.1,NC_002516.2,NP_251110,NP_251110.1,NZ_QZGE01000027.1,PA2420,Porin,Probable porin,Q9I161,Q9I161_PSEAE,WP_003122368.1,pae:PA2420,probable porin
PA2448	208964.PA2448	Amidohydro_3 domain-containing protein; Product name confidence: Class 4 (Homologs of previously reported genes of unknown function, or no similarity to any previously reported sequences)	domain annotation not available for this species	882921,AAG05836,AAG05836.1,Amidohydro_3 domain-containing protein,Hypothetical protein,NC_002516.2,NP_251138,NP_251138.1,NZ_QZGE01000041.1,PA2448,Q9I134,Q9I134_PSEAE,WP_003113542.1,hypothetical protein,pae:PA2448
PA2479	208964.PA2479	Probable two-component response regulator; Product name confidence: Class 3 (Function proposed based on presence of conserved amino acid motif, structural feature or limited sequence similarity to an experimentally studied gene)	domain annotation not available for this species	882194,AAG05867,AAG05867.1,NC_002516.2,NP_251169,NP_251169.1,NZ_QZGE01000008.1,PA2479,Probable two-component response regulator,Q9I103,Q9I103_PSEAE,Two-component response regulator,WP_003103570.1,pae:PA2479,probable two-component response regulator
PA2480	208964.PA2480	Probable two-component sensor; Product name confidence: Class 3 (Function proposed based on presence of conserved amino acid motif, structural feature or limited sequence similarity to an experimentally studied gene)	domain annotation not available for this species	882195,AAG05868,AAG05868.1,NC_002516.2,NP_251170,NP_251170.1,NZ_QZGE01000008.1,PA2480,Probable two-component sensor,Q9I102,Q9I102_PSEAE,Two-component sensor,WP_003103567.1,pae:PA2480,probable two-component sensor
PA2488	208964.PA2488	Probable transcriptional regulator; Product name confidence: Class 3 (Function proposed based on presence of conserved amino acid motif, structural feature or limited sequence similarity to an experimentally studied gene)	domain annotation not available for this species	882891,AAG05876,AAG05876.1,NC_002516.2,NP_251178,NP_251178.1,NZ_QZGE01000008.1,PA2488,Probable transcriptional regulator,Q9I0Z4,Q9I0Z4_PSEAE,Transcriptional regulator,WP_003113299.1,pae:PA2488,probable transcriptional regulator
PA2489	208964.PA2489	Probable transcriptional regulator; Product name confidence: Class 3 (Function proposed based on presence of conserved amino acid motif, structural feature or limited sequence similarity to an experimentally studied gene)	domain annotation not available for this species	880235,AAG05877,AAG05877.1,NC_002516.2,NP_251179,NP_251179.1,NZ_QZGE01000008.1,PA2489,Probable transcriptional regulator,Q9I0Z3,Q9I0Z3_PSEAE,Transcriptional regulator,WP_003113300.1,pae:PA2489,probable transcriptional regulator
PA2498	208964.PA2498	ANK_REP_REGION domain-containing protein; Product name confidence: Class 4 (Homologs of previously reported genes of unknown function, or no similarity to any previously reported sequences)	domain annotation not available for this species	882808,AAG05886,AAG05886.1,ANK_REP_REGION domain-containing protein,Conserved hypothetical protein,Hypothetical protein,NC_002516.2,NP_251188,NP_251188.1,NZ_QZGE01000008.1,PA2498,Q9I0Y4,Q9I0Y4_PSEAE,Uncharacterized protein,WP_003109549.1,conserved hypothetical protein,pae:PA2498
PA2511	208964.PA2511	Probable transcriptional regulator; Product name confidence: Class 3 (Function proposed based on presence of conserved amino acid motif, structural feature or limited sequence similarity to an experimentally studied gene)	domain annotation not available for this species	882822,AAG05899,AAG05899.1,NC_002516.2,NP_251201,NP_251201.1,NZ_QZGE01000008.1,PA2511,Probable transcriptional regulator,Q9I0X1,Q9I0X1_PSEAE,Transcriptional regulator,WP_003113309.1,pae:PA2511,probable transcriptional regulator
PA2523	208964.PA2523	Probable two-component response regulator; Product name confidence: Class 3 (Function proposed based on presence of conserved amino acid motif, structural feature or limited sequence similarity to an experimentally studied gene)	domain annotation not available for this species	882895,AAG05911,AAG05911.1,G3XD16,G3XD16_PSEAE,NC_002516.2,NP_251213,NP_251213.1,NZ_QZGE01000008.1,PA2523,Probable two-component response regulator,Two-component response regulator,Two-component system, OmpR family, copper resistance phosphate regulon response regulator CusR,WP_003089900.1,pae:PA2523,probable two-component response regulator
PA2524	208964.PA2524	Sensor protein; Member of a two-component regulatory system.	domain annotation not available for this species	2.7.13.3,5GPO,878718,AAG05912,AAG05912.1,EC 2.7.13.3,NC_002516.2,NP_251214,NP_251214.1,NZ_QZGE01000008.1,PA2524,Probable two-component sensor,Q9I0V9,Q9I0V9_PSEAE,Sensor protein,Two-component sensor,Two-component system, OmpR family, heavy metal sensor histidine kinase CusS,WP_003113318.1,pae:PA2524,probable two-component sensor
PA2526	208964.PA2526	Probable Resistance-Nodulation-Cell Division (RND) efflux transporter; Product name confidence: Class 3 (Function proposed based on presence of conserved amino acid motif, structural feature or limited sequence similarity to an experimentally studied gene); Belongs to the resistance-nodulation-cell division (RND) (TC 2.A.6) family.	domain annotation not available for this species	882888,AAG05914,AAG05914.1,Multidrug efflux pump,NC_002516.2,NP_251216,NP_251216.1,NZ_QZGE01000008.1,PA2526,Probable Resistance-Nodulation-Cell Division (RND) efflux transporter,Q9I0V7,Q9I0V7_PSEAE,Resistance-nodulation-cell division (RND) efflux transporter,WP_003089914.1,pae:PA2526,probable Resistance-Nodulation-Cell Division (RND) efflux transporter
PA2527	208964.PA2527	Probable Resistance-Nodulation-Cell Division (RND) efflux transporter; Product name confidence: Class 3 (Function proposed based on presence of conserved amino acid motif, structural feature or limited sequence similarity to an experimentally studied gene); Belongs to the resistance-nodulation-cell division (RND) (TC 2.A.6) family.	domain annotation not available for this species	882889,AAG05915,AAG05915.1,Multidrug efflux pump,NC_002516.2,NP_251217,NP_251217.1,NZ_QZGE01000008.1,PA2527,Probable Resistance-Nodulation-Cell Division (RND) efflux transporter,Q9I0V6,Q9I0V6_PSEAE,Resistance-nodulation-cell division (RND) efflux transporter,WP_003089920.1,pae:PA2527,probable Resistance-Nodulation-Cell Division (RND) efflux transporter
PA2528	208964.PA2528	Probable Resistance-Nodulation-Cell Division (RND) efflux membrane fusion protein; Product name confidence: Class 3 (Function proposed based on presence of conserved amino acid motif, structural feature or limited sequence similarity to an experimentally studied gene); Belongs to the membrane fusion protein (MFP) (TC 8.A.1) family.	domain annotation not available for this species	882937,AAG05916,AAG05916.1,Membrane fusion protein, multidrug efflux system,NC_002516.2,NP_251218,NP_251218.1,NZ_QZGE01000008.1,PA2528,Probable Resistance-Nodulation-Cell Division (RND) efflux membrane fusion protein,Probable Resistance-Nodulation-Cell Division (RND) efflux membrane fusion protein precursor,Q9I0V5,Q9I0V5_PSEAE,Resistance-nodulation-cell division (RND) efflux membrane fusion prote…
PA2533	208964.PA2533	Probable sodium:alanine symporter; Product name confidence: Class 3 (Function proposed based on presence of conserved amino acid motif, structural feature or limited sequence similarity to an experimentally studied gene)	domain annotation not available for this species	880364,AAG05921,AAG05921.1,Alanine or glycine:cation symporter, AGCS family,NC_002516.2,NP_251223,NP_251223.1,NZ_QZGE01000008.1,PA2533,Probable sodium:alanine symporter,Q9I0V1,Q9I0V1_PSEAE,Sodium:alanine symporter,WP_003113324.1,pae:PA2533,probable sodium:alanine symporter
PA2548	208964.PA2548	OmpA-like domain-containing protein; Product name confidence: Class 4 (Homologs of previously reported genes of unknown function, or no similarity to any previously reported sequences)	domain annotation not available for this species	880491,AAG05936,AAG05936.1,Hypothetical protein,NC_002516.2,NP_251238,NP_251238.1,NZ_QZGE01000008.1,OmpA-like domain-containing protein,PA2548,Phosphate transport system substrate-binding protein,Q9I0T6,Q9I0T6_PSEAE,WP_010895625.1,hypothetical protein,pae:PA2548
PA2553	208964.PA2553	Probable acyl-CoA thiolase; Product name confidence: Class 3 (Function proposed based on presence of conserved amino acid motif, structural feature or limited sequence similarity to an experimentally studied gene); Belongs to the thiolase-like superfamily. Thiolase family.	domain annotation not available for this species	2.3.1.9,878532,AAG05941,AAG05941.1,Acetyl-CoA C-acetyltransferase,Acyl-CoA thiolase,EC 2.3.1.9,NC_002516.2,NP_251243,NP_251243.1,NZ_QZGE01000008.1,PA2553,Probable acyl-CoA thiolase,Q9I0T1,Q9I0T1_PSEAE,WP_003108823.1,pae:PA2553,probable acyl-CoA thiolase
PA2556	208964.PA2556	Probable transcriptional regulator; Product name confidence: Class 3 (Function proposed based on presence of conserved amino acid motif, structural feature or limited sequence similarity to an experimentally studied gene)	domain annotation not available for this species	882748,AAG05944,AAG05944.1,NC_002516.2,NP_251246,NP_251246.1,NZ_QZGE01000008.1,PA2556,Probable transcriptional regulator,Q9I0S8,Q9I0S8_PSEAE,Transcriptional regulator,WP_003113336.1,pae:PA2556,probable transcriptional regulator
PA2571	208964.PA2571	Probable two-component sensor; Product name confidence: Class 3 (Function proposed based on presence of conserved amino acid motif, structural feature or limited sequence similarity to an experimentally studied gene)	domain annotation not available for this species	2.7.13.3,878108,AAG05959,AAG05959.1,EC 2.7.13.3,NC_002516.2,NP_251261,NP_251261.1,NZ_QZGE01000008.1,PA2571,Probable two-component sensor,Q9I0R5,Q9I0R5_PSEAE,Two-component sensor,Two-component system, NtrC family, sensor kinase,WP_003120048.1,pae:PA2571,probable two-component sensor
PA2573	208964.PA2573	Probable chemotaxis transducer; Product name confidence: Class 3 (Function proposed based on presence of conserved amino acid motif, structural feature or limited sequence similarity to an experimentally studied gene)	domain annotation not available for this species	878704,AAG05961,AAG05961.1,Chemotaxis transducer,Methyl-accepting chemotaxis protein,NC_002516.2,NP_251263,NP_251263.1,NZ_QZGE01000008.1,PA2573,Probable chemotaxis transducer,Q9I0R3,Q9I0R3_PSEAE,WP_003113347.1,pae:PA2573,probable chemotaxis transducer
PA2576	208964.PA2576	Uncharacterized protein; Product name confidence: Class 4 (Homologs of previously reported genes of unknown function, or no similarity to any previously reported sequences)	domain annotation not available for this species	879687,AAG05964,AAG05964.1,Hypothetical protein,NC_002516.2,NP_251266,NP_251266.1,NZ_QZGE01000008.1,PA2576,Q9I0R0,Q9I0R0_PSEAE,Uncharacterized protein,WP_003102472.1,hypothetical protein,pae:PA2576
PA2583	208964.PA2583	Probable sensor/response regulator hybrid; Product name confidence: Class 3 (Function proposed based on presence of conserved amino acid motif, structural feature or limited sequence similarity to an experimentally studied gene)	domain annotation not available for this species	2.7.13.3,880078,AAG05971,AAG05971.1,EC 2.7.13.3,NC_002516.2,NP_251273,NP_251273.1,NZ_QZGE01000008.1,PA2583,Probable sensor/response regulator hybrid,Q9I0Q3,Q9I0Q3_PSEAE,Sensor/response regulator hybrid protein,Two-component system, NarL family, sensor histidine kinase EvgS,WP_003122622.1,pae:PA2583,probable sensor/response regulator hybrid
PA2588	208964.PA2588	Probable transcriptional regulator; Product name confidence: Class 3 (Function proposed based on presence of conserved amino acid motif, structural feature or limited sequence similarity to an experimentally studied gene)	domain annotation not available for this species	5CHH,879541,AAG05976,AAG05976.1,NC_002516.2,NP_251278,NP_251278.1,NZ_QZGE01000008.1,PA2588,Probable transcriptional regulator,Q9I0P9,Q9I0P9_PSEAE,Transcriptional regulator,WP_003097554.1,pae:PA2588,probable transcriptional regulator
PA2590	208964.PA2590	STN domain-containing protein; Product name confidence: Class 4 (Homologs of previously reported genes of unknown function, or no similarity to any previously reported sequences)	domain annotation not available for this species	880601,AAG05978,AAG05978.1,Hypothetical protein,Iron complex outermembrane recepter protein,NC_002516.2,NP_251280,NP_251280.1,NZ_QZGE01000008.1,PA2590,Q9I0P7,Q9I0P7_PSEAE,STN domain-containing protein,WP_003113356.1,hypothetical protein,pae:PA2590
PA2591	208964.PA2591	Probable transcriptional regulator; Product name confidence: Class 3 (Function proposed based on presence of conserved amino acid motif, structural feature or limited sequence similarity to an experimentally studied gene)	domain annotation not available for this species	5XHX,878740,AAG05979,AAG05979.1,NC_002516.2,NP_251281,NP_251281.1,NZ_QZGE01000008.1,PA2591,Probable transcriptional regulator,Q9I0P6,Q9I0P6_PSEAE,Transcriptional regulator,WP_003097562.1,pae:PA2591,probable transcriptional regulator
PA2628	208964.PA2628	Uncharacterized protein; Product name confidence: Class 4 (Homologs of previously reported genes of unknown function, or no similarity to any previously reported sequences)	domain annotation not available for this species	882334,AAG06016,AAG06016.1,Hypothetical protein,NC_002516.2,NP_251318,NP_251318.1,NZ_QZGE01000008.1,PA2628,Q9I0L0,Q9I0L0_PSEAE,Uncharacterized protein,WP_003097658.1,hypothetical protein,pae:PA2628
PA2652	208964.PA2652	Methyl-accepting chemotaxis protein PA2652; Chemotactic-signal transducers respond to changes in the concentration of attractants and repellents in the environment, transduce a signal from the outside to the inside of the cell, and facilitate sensory adaptation through the variation of the level of methylation. Chemoreceptor for malate.	domain annotation not available for this species	882361,AAG06040,AAG06040.1,MALCR_PSEAE,Methyl-accepting chemotaxis protein,Methyl-accepting chemotaxis protein PA2652,NC_002516.2,NP_251342,NP_251342.1,NZ_QZGE01000008.1,PA2652,Probable chemotaxis transducer,Q9I0I6,WP_010895628.1,pae:PA2652,probable chemotaxis transducer
PA2654	208964.PA2654	Probable chemotaxis transducer; Product name confidence: Class 3 (Function proposed based on presence of conserved amino acid motif, structural feature or limited sequence similarity to an experimentally studied gene)	domain annotation not available for this species	6FU4,882363,AAG06042,AAG06042.1,Chemotaxis transducer,Methyl-accepting chemotaxis protein,NC_002516.2,NP_251344,NP_251344.1,NZ_QZGE01000008.1,PA2654,Probable chemotaxis transducer,Q9I0I4,Q9I0I4_PSEAE,WP_003113383.1,pae:PA2654,probable chemotaxis transducer
PA2656	208964.PA2656	Probable two-component sensor; Product name confidence: Class 3 (Function proposed based on presence of conserved amino acid motif, structural feature or limited sequence similarity to an experimentally studied gene)	domain annotation not available for this species	882365,AAG06044,AAG06044.1,NC_002516.2,NP_251346,NP_251346.1,NZ_QZGE01000008.1,PA2656,Probable two-component sensor,Q9I0I2,Q9I0I2_PSEAE,Two-component sensor,WP_003090493.1,pae:PA2656,probable two-component sensor
PA2657	208964.PA2657	Probable two-component response regulator; Product name confidence: Class 3 (Function proposed based on presence of conserved amino acid motif, structural feature or limited sequence similarity to an experimentally studied gene)	domain annotation not available for this species	882366,AAG06045,AAG06045.1,NC_002516.2,NP_251347,NP_251347.1,NZ_QZGE01000008.1,PA2657,Probable two-component response regulator,Q9I0I1,Q9I0I1_PSEAE,Two-component response regulator,WP_003090494.1,pae:PA2657,probable two-component response regulator
PA2665	208964.PA2665	Probable transcriptional regulator; Product name confidence: Class 3 (Function proposed based on presence of conserved amino acid motif, structural feature or limited sequence similarity to an experimentally studied gene)	domain annotation not available for this species	882374,AAG06053,AAG06053.1,Anaerobic nitric oxide reductase transcription regulator,Anaerobic nitric oxide reductase transcriptional regulator,NC_002516.2,NP_251355,NP_251355.1,NZ_QZGE01000008.1,PA2665,Probable transcriptional regulator,Q9I0H3,Q9I0H3_PSEAE,WP_003113388.1,pae:PA2665,probable transcriptional regulator
PA2699	208964.PA2699	Amidohydro_3 domain-containing protein; Product name confidence: Class 4 (Homologs of previously reported genes of unknown function, or no similarity to any previously reported sequences)	domain annotation not available for this species	882623,AAG06087,AAG06087.1,Amidohydro_3 domain-containing protein,Hypothetical protein,NC_002516.2,NP_251389,NP_251389.1,NZ_QZGE01000011.1,PA2699,Q9I0E3,Q9I0E3_PSEAE,WP_003114380.1,hypothetical protein,pae:PA2699
PA2704	208964.PA2704	Probable transcriptional regulator; Product name confidence: Class 3 (Function proposed based on presence of conserved amino acid motif, structural feature or limited sequence similarity to an experimentally studied gene)	domain annotation not available for this species	882796,AAG06092,AAG06092.1,NC_002516.2,NP_251394,NP_251394.1,NZ_QZGE01000011.1,PA2704,Probable transcriptional regulator,Q9I0D8,Q9I0D8_PSEAE,Transcriptional regulator,WP_003101519.1,pae:PA2704,probable transcriptional regulator
PA2712	208964.PA2712	Uncharacterized protein; Product name confidence: Class 4 (Homologs of previously reported genes of unknown function, or no similarity to any previously reported sequences)	domain annotation not available for this species	882563,AAG06100,AAG06100.1,Hypothetical protein,NC_002516.2,NP_251402,NP_251402.1,NZ_QZGE01000011.1,PA2712,Q9I0D0,Q9I0D0_PSEAE,Uncharacterized protein,WP_003090576.1,hypothetical protein,pae:PA2712
PA2716	208964.PA2716	Probable FMN oxidoreductase; Product name confidence: Class 3 (Function proposed based on presence of conserved amino acid motif, structural feature or limited sequence similarity to an experimentally studied gene)	domain annotation not available for this species	882668,AAG06104,AAG06104.1,FMN oxidoreductase,NC_002516.2,NP_251406,NP_251406.1,NZ_QZGE01000011.1,PA2716,Probable FMN oxidoreductase,Q9I0C6,Q9I0C6_PSEAE,WP_003114387.1,pae:PA2716,probable FMN oxidoreductase
PA2734	208964.PA2734	Uncharacterized protein; Product name confidence: Class 4 (Homologs of previously reported genes of unknown function, or no similarity to any previously reported sequences)	domain annotation not available for this species	3.1.21.3,882624,AAG06122,AAG06122.1,EC 3.1.21.3,Hypothetical protein,NC_002516.2,NP_251424,NP_251424.1,NZ_QZGE01000011.1,PA2734,Q9I0A8,Q9I0A8_PSEAE,Type I restriction enzyme, S subunit,Uncharacterized protein,WP_010895634.1,hypothetical protein,pae:PA2734
PA2760	208964.PA2760	Probable outer membrane protein; Product name confidence: Class 3 (Function proposed based on presence of conserved amino acid motif, structural feature or limited sequence similarity to an experimentally studied gene)	domain annotation not available for this species	882719,AAG06148,AAG06148.1,Hypothetical protein,NC_002516.2,NP_251450,NP_251450.1,NZ_QZGE01000011.1,PA2760,Probable outer membrane protein,Probable outer membrane protein precursor,Q9I083,Q9I083_PSEAE,WP_003099122.1,pae:PA2760,probable outer membrane protein precursor
PA2771	208964.PA2771	GGDEF domain-containing protein; Product name confidence: Class 4 (Homologs of previously reported genes of unknown function, or no similarity to any previously reported sequences)	domain annotation not available for this species	4ZMM,4ZMU,882750,AAG06159,AAG06159.1,Conserved hypothetical protein,GGDEF domain-containing protein,Hypothetical protein,NC_002516.2,NP_251461,NP_251461.1,NZ_QZGE01000011.1,PA2771,Q9I072,Q9I072_PSEAE,WP_003114426.1,conserved hypothetical protein,pae:PA2771
PA2788	208964.PA2788	Probable chemotaxis transducer; Product name confidence: Class 3 (Function proposed based on presence of conserved amino acid motif, structural feature or limited sequence similarity to an experimentally studied gene)	domain annotation not available for this species	6GCV,882783,AAG06176,AAG06176.1,Chemotaxis transducer,NC_002516.2,NP_251478,NP_251478.1,NZ_QZGE01000011.1,PA2788,Probable chemotaxis transducer,Q9I055,Q9I055_PSEAE,WP_003114783.1,pae:PA2788,probable chemotaxis transducer
PA2798	208964.PA2798	Probable two-component response regulator; Product name confidence: Class 3 (Function proposed based on presence of conserved amino acid motif, structural feature or limited sequence similarity to an experimentally studied gene)	domain annotation not available for this species	3EQ2,3ES2,3F79,3F7A,878822,AAG06186,AAG06186.1,NC_002516.2,NP_251488,NP_251488.1,NZ_QZGE01000011.1,PA2798,Probable two-component response regulator,Q9I045,Q9I045_PSEAE,Two-component response regulator,WP_003114778.1,pae:PA2798,probable two-component response regulator
PA2824	208964.PA2824	Probable sensor/response regulator hybrid; Product name confidence: Class 3 (Function proposed based on presence of conserved amino acid motif, structural feature or limited sequence similarity to an experimentally studied gene)	domain annotation not available for this species	2.7.13.3,878885,AAG06212,AAG06212.1,EC 2.7.13.3,NC_002516.2,NP_251514,NP_251514.1,NZ_QZGE01000011.1,PA2824,Probable sensor/response regulator hybrid,Q9I019,Q9I019_PSEAE,Sensor/response regulator hybrid protein,Two-component system, sensor histidine kinase SagS,WP_003114768.1,pae:PA2824,probable sensor/response regulator hybrid
PA2836	208964.PA2836	Probable secretion protein; Product name confidence: Class 3 (Function proposed based on presence of conserved amino acid motif, structural feature or limited sequence similarity to an experimentally studied gene)	domain annotation not available for this species	882819,AAG06224,AAG06224.1,Membrane fusion protein, multidrug efflux system,NC_002516.2,NP_251526,NP_251526.1,NZ_QZGE01000011.1,PA2836,Probable secretion protein,Q9I007,Q9I007_PSEAE,Secretion protein,WP_003114760.1,pae:PA2836,probable secretion protein
PA2867	208964.PA2867	Probable chemotaxis transducer; Product name confidence: Class 3 (Function proposed based on presence of conserved amino acid motif, structural feature or limited sequence similarity to an experimentally studied gene)	domain annotation not available for this species	882595,AAG06255,AAG06255.1,Chemotaxis transducer,NC_002516.2,NP_251557,NP_251557.1,NZ_QZGE01000011.1,PA2867,Probable chemotaxis transducer,Q9HZX9,Q9HZX9_PSEAE,WP_003110283.1,pae:PA2867,probable chemotaxis transducer
PA2870	208964.PA2870	GGDEF domain-containing protein; Product name confidence: Class 4 (Homologs of previously reported genes of unknown function, or no similarity to any previously reported sequences)	domain annotation not available for this species	882598,AAG06258,AAG06258.1,GGDEF domain-containing protein,Hypothetical protein,NC_002516.2,NP_251560,NP_251560.1,NZ_QZGE01000011.1,PA2870,Q9HZX6,Q9HZX6_PSEAE,WP_003114745.1,hypothetical protein,pae:PA2870
PA2882	208964.PA2882	Probable two-component sensor; Product name confidence: Class 3 (Function proposed based on presence of conserved amino acid motif, structural feature or limited sequence similarity to an experimentally studied gene)	domain annotation not available for this species	882559,AAG06270,AAG06270.1,NC_002516.2,NP_251572,NP_251572.1,PA2882,Probable two-component sensor,Q9HZW5,Q9HZW5_PSEAE,Two-component sensor,WP_003124441.1,pae:PA2882,probable two-component sensor
PA2884	208964.PA2884	Uncharacterized protein; Product name confidence: Class 4 (Homologs of previously reported genes of unknown function, or no similarity to any previously reported sequences)	domain annotation not available for this species	882712,AAG06272,AAG06272.1,Hypothetical protein,NC_002516.2,NP_251574,NP_251574.1,NZ_QZGE01000011.1,PA2884,Q9HZW3,Q9HZW3_PSEAE,Uncharacterized protein,WP_003090986.1,hypothetical protein,pae:PA2884
PA2896	208964.PA2896	Probable sigma-70 factor, ECF subfamily; Product name confidence: Class 3 (Function proposed based on presence of conserved amino acid motif, structural feature or limited sequence similarity to an experimentally studied gene); Belongs to the sigma-70 factor family. ECF subfamily.	domain annotation not available for this species	882789,AAG06284,AAG06284.1,NC_002516.2,NP_251586,NP_251586.1,NZ_QZGE01000011.1,PA2896,Probable sigma-70 factor, ECF subfamily,Q9HZV1,Q9HZV1_PSEAE,RNA polymerase sigma factor,RNA polymerase sigma-70 factor, ECF subfamily,WP_003119848.1,pae:PA2896,probable sigma-70 factor, ECF subfamily
PA2899	208964.PA2899	Probable transcriptional regulator; Product name confidence: Class 3 (Function proposed based on presence of conserved amino acid motif, structural feature or limited sequence similarity to an experimentally studied gene)	domain annotation not available for this species	882568,AAG06287,AAG06287.1,NC_002516.2,NP_251589,NP_251589.1,NZ_QZGE01000011.1,PA2899,Probable transcriptional regulator,Q9HZU8,Q9HZU8_PSEAE,Transcriptional regulator,WP_003091005.1,pae:PA2899,probable transcriptional regulator
PA2917	208964.PA2917	Probable transcriptional regulator; Product name confidence: Class 3 (Function proposed based on presence of conserved amino acid motif, structural feature or limited sequence similarity to an experimentally studied gene)	domain annotation not available for this species	882557,AAG06305,AAG06305.1,NC_002516.2,NP_251607,NP_251607.1,NZ_QZGE01000009.1,PA2917,Probable transcriptional regulator,Q9HZT0,Q9HZT0_PSEAE,Transcriptional regulator,WP_003091026.1,pae:PA2917,probable transcriptional regulator
PA2920	208964.PA2920	Probable chemotaxis transducer; Product name confidence: Class 3 (Function proposed based on presence of conserved amino acid motif, structural feature or limited sequence similarity to an experimentally studied gene)	domain annotation not available for this species	882572,AAG06308,AAG06308.1,Chemotaxis transducer,Methyl-accepting chemotaxis protein,NC_002516.2,NP_251610,NP_251610.1,NZ_QZGE01000009.1,PA2920,Probable chemotaxis transducer,Q9HZS7,Q9HZS7_PSEAE,WP_003114016.1,pae:PA2920,probable chemotaxis transducer
PA3027	208964.PA3027	Probable transcriptional regulator; Product name confidence: Class 3 (Function proposed based on presence of conserved amino acid motif, structural feature or limited sequence similarity to an experimentally studied gene)	domain annotation not available for this species	879020,AAG06415,AAG06415.1,NC_002516.2,NP_251717,NP_251717.1,NZ_QZGE01000009.1,PA3027,Probable transcriptional regulator,Q9HZH9,Q9HZH9_PSEAE,Transcriptional regulator,WP_003113970.1,pae:PA3027,probable transcriptional regulator
PA3038	208964.PA3038	Probable porin; Product name confidence: Class 3 (Function proposed based on presence of conserved amino acid motif, structural feature or limited sequence similarity to an experimentally studied gene)	domain annotation not available for this species	3T24,882877,AAG06426,AAG06426.1,NC_002516.2,NP_251728,NP_251728.1,NZ_QZGE01000009.1,PA3038,Porin,Probable porin,Q9HZH0,Q9HZH0_PSEAE,WP_003091257.1,pae:PA3038,probable porin
PA3044	208964.PA3044	Probable two-component sensor; Product name confidence: Class 3 (Function proposed based on presence of conserved amino acid motif, structural feature or limited sequence similarity to an experimentally studied gene)	domain annotation not available for this species	882873,AAG06432,AAG06432.1,NC_002516.2,NP_251734,NP_251734.1,NZ_QZGE01000009.1,PA3044,Probable two-component sensor,Q9HZG4,Q9HZG4_PSEAE,Two-component sensor,WP_010793208.1,pae:PA3044,probable two-component sensor
PA3045	208964.PA3045	Probable two-component response regulator; Product name confidence: Class 3 (Function proposed based on presence of conserved amino acid motif, structural feature or limited sequence similarity to an experimentally studied gene)	domain annotation not available for this species	882868,AAG06433,AAG06433.1,NC_002516.2,NP_251735,NP_251735.1,NZ_QZGE01000009.1,PA3045,Probable two-component response regulator,Q9HZG3,Q9HZG3_PSEAE,Two-component response regulator,Two-component system, NarL family, response regulator EvgA,WP_003091268.1,pae:PA3045,probable two-component response regulator
PA3077	208964.PA3077	Probable two-component response regulator; Product name confidence: Class 3 (Function proposed based on presence of conserved amino acid motif, structural feature or limited sequence similarity to an experimentally studied gene)	domain annotation not available for this species	882974,AAG06465,AAG06465.1,NC_002516.2,NP_251767,NP_251767.1,NZ_QZGE01000009.1,PA3077,Probable two-component response regulator,Q9HZD1,Q9HZD1_PSEAE,Two-component response regulator,WP_003091311.1,pae:PA3077,probable two-component response regulator
PA3078	208964.PA3078	Histidine kinase; Product name confidence: Class 3 (Function proposed based on presence of conserved amino acid motif, structural feature or limited sequence similarity to an experimentally studied gene)	domain annotation not available for this species	2.7.13.3,882975,AAG06466,AAG06466.1,Histidine kinase,NC_002516.2,NP_251768,NP_251768.1,NZ_QZGE01000009.1,PA3078,Probable two-component sensor,Q9HZD0,Q9HZD0_PSEAE,Two-component sensor,WP_003105000.1,pae:PA3078,probable two-component sensor
PA3086	208964.PA3086	Uncharacterized protein; Product name confidence: Class 4 (Homologs of previously reported genes of unknown function, or no similarity to any previously reported sequences)	domain annotation not available for this species	2GQC,882728,AAG06474,AAG06474.1,GlpG protein,Hypothetical protein,NC_002516.2,NP_251776,NP_251776.1,NZ_QZGE01000009.1,PA3086,Q9HZC2,Q9HZC2_PSEAE,Uncharacterized protein,WP_003104987.1,hypothetical protein,pae:PA3086
PA3094	208964.PA3094	Probable transcriptional regulator; Product name confidence: Class 3 (Function proposed based on presence of conserved amino acid motif, structural feature or limited sequence similarity to an experimentally studied gene)	domain annotation not available for this species	882761,AAG06482,AAG06482.1,NC_002516.2,NP_251784,NP_251784.1,NZ_QZGE01000009.1,PA3094,Probable transcriptional regulator,Q9HZB4,Q9HZB4_PSEAE,Transcriptional regulator,WP_003113935.1,pae:PA3094,probable transcriptional regulator
PA3136	208964.PA3136	Probable secretion protein; Product name confidence: Class 3 (Function proposed based on presence of conserved amino acid motif, structural feature or limited sequence similarity to an experimentally studied gene)	domain annotation not available for this species	882602,AAG06524,AAG06524.1,Membrane fusion protein, multidrug efflux system,NC_002516.2,NP_251826,NP_251826.1,NZ_QZGE01000023.1,PA3136,Probable secretion protein,Q9HZ89,Q9HZ89_PSEAE,Secretion protein,WP_003119737.1,pae:PA3136,probable secretion protein
PA3157	208964.PA3157	Probable acetyltransferase; Product name confidence: Class 3 (Function proposed based on presence of conserved amino acid motif, structural feature or limited sequence similarity to an experimentally studied gene)	domain annotation not available for this species	882641,AAG06545,AAG06545.1,Acetyltransferase,NC_002516.2,NP_251847,NP_251847.1,NZ_QZGE01000023.1,PA3157,Probable acetyltransferase,Q9HZ74,Q9HZ74_PSEAE,WP_010895649.1,pae:PA3157,probable acetyltransferase
PA3177	208964.PA3177	GGDEF domain-containing protein; Product name confidence: Class 4 (Homologs of previously reported genes of unknown function, or no similarity to any previously reported sequences)	domain annotation not available for this species	882661,AAG06565,AAG06565.1,GGDEF domain-containing protein,Hypothetical protein,NC_002516.2,NP_251867,NP_251867.1,NZ_QZGE01000023.1,PA3177,Q9HZ57,Q9HZ57_PSEAE,WP_003105929.1,hypothetical protein,pae:PA3177
PA3191	208964.PA3191	Probable two-component sensor; Product name confidence: Class 3 (Function proposed based on presence of conserved amino acid motif, structural feature or limited sequence similarity to an experimentally studied gene)	domain annotation not available for this species	882906,AAG06579,AAG06579.1,NC_002516.2,NP_251881,NP_251881.1,NZ_QZGE01000019.1,PA3191,Probable two-component sensor,Q9HZ47,Q9HZ47_PSEAE,Two-component sensor,WP_003114839.1,pae:PA3191,probable two-component sensor
PA3204	208964.PA3204	Probable two-component response regulator; Product name confidence: Class 3 (Function proposed based on presence of conserved amino acid motif, structural feature or limited sequence similarity to an experimentally studied gene)	domain annotation not available for this species	882544,AAG06592,AAG06592.1,NC_002516.2,NP_251894,NP_251894.1,NZ_QZGE01000019.1,PA3204,Probable two-component response regulator,Q9HZ36,Q9HZ36_PSEAE,Two-component response regulator,WP_003091491.1,pae:PA3204,probable two-component response regulator
PA3205	208964.PA3205	Uncharacterized protein; Product name confidence: Class 4 (Homologs of previously reported genes of unknown function, or no similarity to any previously reported sequences)	domain annotation not available for this species	882545,AAG06593,AAG06593.1,Hypothetical protein,NC_002516.2,NP_251895,NP_251895.1,NZ_QZGE01000019.1,PA3205,Q9HZ35,Q9HZ35_PSEAE,Uncharacterized protein,WP_003114831.1,hypothetical protein,pae:PA3205
PA3206	208964.PA3206	Probable two-component sensor; Product name confidence: Class 3 (Function proposed based on presence of conserved amino acid motif, structural feature or limited sequence similarity to an experimentally studied gene)	domain annotation not available for this species	882546,AAG06594,AAG06594.1,NC_002516.2,NP_251896,NP_251896.1,NZ_QZGE01000019.1,PA3206,Probable two-component sensor,Q9HZ34,Q9HZ34_PSEAE,Two-component sensor,WP_003114830.1,pae:PA3206,probable two-component sensor
PA3215	208964.PA3215	Probable transcriptional regulator; Product name confidence: Class 3 (Function proposed based on presence of conserved amino acid motif, structural feature or limited sequence similarity to an experimentally studied gene)	domain annotation not available for this species	882541,AAG06603,AAG06603.1,NC_002516.2,NP_251905,NP_251905.1,NZ_QZGE01000019.1,PA3215,Probable transcriptional regulator,Q9HZ25,Q9HZ25_PSEAE,Transcriptional regulator,WP_003114821.1,pae:PA3215,probable transcriptional regulator
PA3220	208964.PA3220	Probable transcriptional regulator; Product name confidence: Class 3 (Function proposed based on presence of conserved amino acid motif, structural feature or limited sequence similarity to an experimentally studied gene)	domain annotation not available for this species	882548,AAG06608,AAG06608.1,NC_002516.2,NP_251910,NP_251910.1,NZ_QZGE01000019.1,PA3220,Probable transcriptional regulator,Q9HZ20,Q9HZ20_PSEAE,Transcriptional regulator,WP_003114816.1,pae:PA3220,probable transcriptional regulator
PA3222	208964.PA3222	Uncharacterized protein; Product name confidence: Class 4 (Homologs of previously reported genes of unknown function, or no similarity to any previously reported sequences)	domain annotation not available for this species	882553,AAG06610,AAG06610.1,Hypothetical protein,NC_002516.2,NP_251912,NP_251912.1,NZ_QZGE01000019.1,PA3222,Q9HZ18,Q9HZ18_PSEAE,Uncharacterized protein,WP_003114815.1,hypothetical protein,pae:PA3222
PA3269	208964.PA3269	Probable transcriptional regulator; Product name confidence: Class 3 (Function proposed based on presence of conserved amino acid motif, structural feature or limited sequence similarity to an experimentally studied gene)	domain annotation not available for this species	882432,AAG06657,AAG06657.1,NC_002516.2,NP_251959,NP_251959.1,NZ_QZGE01000019.1,PA3269,Probable transcriptional regulator,Q9HYX2,Q9HYX2_PSEAE,Transcriptional regulator,WP_003115566.1,pae:PA3269,probable transcriptional regulator
PA3271	208964.PA3271	Probable two-component sensor; Product name confidence: Class 3 (Function proposed based on presence of conserved amino acid motif, structural feature or limited sequence similarity to an experimentally studied gene)	domain annotation not available for this species	882434,AAG06659,AAG06659.1,NC_002516.2,NP_251961,NP_251961.1,NZ_QZGE01000019.1,PA3271,Probable two-component sensor,Q9HYX0,Q9HYX0_PSEAE,Two-component sensor,WP_003114080.1,pae:PA3271,probable two-component sensor
PA3284	208964.PA3284	Uncharacterized protein; Product name confidence: Class 4 (Homologs of previously reported genes of unknown function, or no similarity to any previously reported sequences)	domain annotation not available for this species	882447,AAG06672,AAG06672.1,Hypothetical protein,NC_002516.2,NP_251974,NP_251974.1,NZ_QZGE01000019.1,PA3284,Q9HYV9,Q9HYV9_PSEAE,Uncharacterized protein,WP_003091625.1,hypothetical protein,pae:PA3284
PA3285	208964.PA3285	Probable sigma-70 factor, ECF subfamily; Product name confidence: Class 3 (Function proposed based on presence of conserved amino acid motif, structural feature or limited sequence similarity to an experimentally studied gene); Belongs to the sigma-70 factor family. ECF subfamily.	domain annotation not available for this species	882448,AAG06673,AAG06673.1,ECF subfamily sigma-70 factor,NC_002516.2,NP_251975,NP_251975.1,NZ_QZGE01000019.1,PA3285,Probable sigma-70 factor, ECF subfamily,Q9HYV8,Q9HYV8_PSEAE,RNA polymerase sigma-70 factor, ECF subfamily,WP_003091628.1,pae:PA3285,probable sigma-70 factor, ECF subfamily
PA3343	208964.PA3343	GGDEF domain-containing protein; Product name confidence: Class 4 (Homologs of previously reported genes of unknown function, or no similarity to any previously reported sequences)	domain annotation not available for this species	882508,AAG06731,AAG06731.1,GGDEF domain-containing protein,Hypothetical protein,NC_002516.2,NP_252033,NP_252033.1,NZ_QZGE01000017.1,PA3343,Q9HYQ2,Q9HYQ2_PSEAE,WP_003119637.1,hypothetical protein,pae:PA3343
PA3345	208964.PA3345	HPt domain-containing protein; Product name confidence: Class 4 (Homologs of previously reported genes of unknown function, or no similarity to any previously reported sequences)	domain annotation not available for this species	882510,AAG06733,AAG06733.1,HPt domain-containing protein,Histidine phosphotransfer protein HptB,Hypothetical protein,NC_002516.2,NP_252035,NP_252035.1,NZ_QZGE01000017.1,PA3345,Q9HYQ0,Q9HYQ0_PSEAE,WP_003109305.1,hypothetical protein,pae:PA3345
PA3346	208964.PA3346	Probable two-component response regulator; Product name confidence: Class 3 (Function proposed based on presence of conserved amino acid motif, structural feature or limited sequence similarity to an experimentally studied gene)	domain annotation not available for this species	882513,AAG06734,AAG06734.1,NC_002516.2,NP_252036,NP_252036.1,NZ_QZGE01000017.1,PA3346,Probable two-component response regulator,Q9HYP9,Q9HYP9_PSEAE,Two-component response regulator,Two-component system, HptB-dependent secretion and biofilm response regulator,WP_003098751.1,pae:PA3346,probable two-component response regulator
PA3347	208964.PA3347	STAS domain-containing protein; Product name confidence: Class 4 (Homologs of previously reported genes of unknown function, or no similarity to any previously reported sequences)	domain annotation not available for this species	882514,AAG06735,AAG06735.1,HptB-dependent secretion and biofilm anti anti-sigma factor,Hypothetical protein,NC_002516.2,NP_252037,NP_252037.1,NZ_QZGE01000017.1,PA3347,Q9HYP8,Q9HYP8_PSEAE,STAS domain-containing protein,WP_003091727.1,hypothetical protein,pae:PA3347
PA3349	208964.PA3349	Probable chemotaxis protein; Product name confidence: Class 3 (Function proposed based on presence of conserved amino acid motif, structural feature or limited sequence similarity to an experimentally studied gene)	domain annotation not available for this species	882516,AAG06737,AAG06737.1,Chemotaxis protein,NC_002516.2,NP_252039,NP_252039.1,NZ_QZGE01000017.1,PA3349,Probable chemotaxis protein,Q9HYP7,Q9HYP7_PSEAE,Two-component system, chemotaxis family, chemotaxis protein CheV,WP_003098747.1,pae:PA3349,probable chemotaxis protein
PA3356	208964.PA3356	Gln-synt_C domain-containing protein; Product name confidence: Class 4 (Homologs of previously reported genes of unknown function, or no similarity to any previously reported sequences); Belongs to the glutamine synthetase family.	domain annotation not available for this species	6.3.1.2,882523,AAG06744,AAG06744.1,Conserved hypothetical protein,EC 6.3.1.2,Gln-synt_C domain-containing protein,Glutamine synthetase,Hypothetical protein,NC_002516.2,NP_252046,NP_252046.1,NZ_QZGE01000017.1,PA3356,Q9HYP0,Q9HYP0_PSEAE,WP_010895657.1,conserved hypothetical protein,pae:PA3356
PA3358	208964.PA3358	Uncharacterized protein; Product name confidence: Class 4 (Homologs of previously reported genes of unknown function, or no similarity to any previously reported sequences)	domain annotation not available for this species	882525,AAG06746,AAG06746.1,Hypothetical protein,NC_002516.2,NP_252048,NP_252048.1,NZ_QZGE01000017.1,PA3358,Q9HYN8,Q9HYN8_PSEAE,Uncharacterized protein,WP_003098734.1,hypothetical protein,pae:PA3358
PA3360	208964.PA3360	Probable secretion protein; Product name confidence: Class 3 (Function proposed based on presence of conserved amino acid motif, structural feature or limited sequence similarity to an experimentally studied gene)	domain annotation not available for this species	882527,AAG06748,AAG06748.1,NC_002516.2,NP_252050,NP_252050.1,NZ_QZGE01000017.1,PA3360,Probable secretion protein,Q9HYN6,Q9HYN6_PSEAE,Secretion protein,WP_003119629.1,pae:PA3360,probable secretion protein
PA3409	208964.PA3409	Probable transmembrane sensor; Product name confidence: Class 3 (Function proposed based on presence of conserved amino acid motif, structural feature or limited sequence similarity to an experimentally studied gene)	domain annotation not available for this species	878697,AAG06797,AAG06797.1,NC_002516.2,NP_252099,NP_252099.1,NZ_QZGE01000017.1,PA3409,Probable transmembrane sensor,Q9HYJ6,Q9HYJ6_PSEAE,Transmembrane sensor,WP_003147971.1,pae:PA3409,probable transmembrane sensor
PA3410	208964.PA3410	Probable sigma-70 factor, ECF subfamily; Product name confidence: Class 3 (Function proposed based on presence of conserved amino acid motif, structural feature or limited sequence similarity to an experimentally studied gene); Belongs to the sigma-70 factor family. ECF subfamily.	domain annotation not available for this species	878698,AAG06798,AAG06798.1,ECF subfamily sigma-70 factor,NC_002516.2,NP_252100,NP_252100.1,NZ_QZGE01000017.1,PA3410,Probable sigma-70 factor, ECF subfamily,Q9HYJ5,Q9HYJ5_PSEAE,WP_003114482.1,pae:PA3410,probable sigma-70 factor, ECF subfamily
PA3419	208964.PA3419	UPF0162 protein PA3419; Product name confidence: Class 4 (Homologs of previously reported genes of unknown function, or no similarity to any previously reported sequences); Belongs to the UPF0162 family.	domain annotation not available for this species	878744,AAG06807,AAG06807.1,Hypothetical protein,NC_002516.2,NP_252109,NP_252109.1,NZ_QZGE01000017.1,PA3419,Q9HYI6,UPF0162 protein PA3419,WP_003106976.1,Y3419_PSEAE,hypothetical protein,pae:PA3419
PA3420	208964.PA3420	Probable transcriptional regulator; Product name confidence: Class 3 (Function proposed based on presence of conserved amino acid motif, structural feature or limited sequence similarity to an experimentally studied gene)	domain annotation not available for this species	878745,AAG06808,AAG06808.1,NC_002516.2,NP_252110,NP_252110.1,NZ_QZGE01000017.1,PA3420,Probable transcriptional regulator,Q9HYI5,Q9HYI5_PSEAE,Transcriptional regulator,WP_003114487.1,pae:PA3420,probable transcriptional regulator
PA3422	208964.PA3422	Uncharacterized protein; Product name confidence: Class 4 (Homologs of previously reported genes of unknown function, or no similarity to any previously reported sequences)	domain annotation not available for this species	878811,AAG06810,AAG06810.1,Hypothetical protein,NC_002516.2,NP_252112,NP_252112.1,NZ_QZGE01000017.1,PA3422,Q9HYI3,Q9HYI3_PSEAE,Uncharacterized protein,WP_003102337.1,hypothetical protein,pae:PA3422
PA3431	208964.PA3431	Uncharacterized protein; Product name confidence: Class 4 (Homologs of previously reported genes of unknown function, or no similarity to any previously reported sequences)	domain annotation not available for this species	878983,AAG06819,AAG06819.1,Conserved hypothetical protein,Hypothetical protein,NC_002516.2,NP_252121,NP_252121.1,NZ_QZGE01000017.1,PA3431,Q9HYH4,Q9HYH4_PSEAE,Uncharacterized protein,WP_003102323.1,conserved hypothetical protein,pae:PA3431
PA3432	208964.PA3432	Uncharacterized protein; Product name confidence: Class 4 (Homologs of previously reported genes of unknown function, or no similarity to any previously reported sequences)	domain annotation not available for this species	878984,AAG06820,AAG06820.1,Holin-like protein,Hypothetical protein,NC_002516.2,NP_252122,NP_252122.1,NZ_QZGE01000017.1,PA3432,Q9HYH3,Q9HYH3_PSEAE,Uncharacterized protein,WP_003091885.1,hypothetical protein,pae:PA3432
PA3461	208964.PA3461	Uncharacterized protein; Product name confidence: Class 4 (Homologs of previously reported genes of unknown function, or no similarity to any previously reported sequences)	domain annotation not available for this species	877869,AAG06849,AAG06849.1,Conserved hypothetical protein,Hypothetical protein,NC_002516.2,NP_252151,NP_252151.1,NZ_QZGE01000037.1,PA3461,Q9HYE5,Q9HYE5_PSEAE,Uncharacterized protein,WP_003111432.1,conserved hypothetical protein,pae:PA3461
PA3474	208964.PA3474	Probable biotin transporter; Uptake of biotin; Belongs to the drug/metabolite transporter (DMT) superfamily. 10 TMS drug/metabolite exporter (DME) (TC 2.A.7.3) family.	domain annotation not available for this species	878975,AAG06862,AAG06862.1,BIOP_PSEAE,Conserved hypothetical protein,Hypothetical protein,NC_002516.2,NP_252164,NP_252164.1,NZ_QZGE01000039.1,O68826,PA3474,Probable biotin transporter,WP_003092000.1,conserved hypothetical protein,pae:PA3474
PA3481	208964.PA3481	Iron-sulfur cluster carrier protein; Binds and transfers iron-sulfur (Fe-S) clusters to target apoproteins. Can hydrolyze ATP; Belongs to the Mrp/NBP35 ATP-binding proteins family.	domain annotation not available for this species	878282,AAG06869,AAG06869.1,ATP-binding protein involved in chromosome partitioning,Conserved hypothetical protein,Hypothetical protein,Iron-sulfur cluster carrier protein,NC_002516.2,NP_252171,NP_252171.1,NZ_QZGE01000039.1,PA3481,Q9HYC8,Q9HYC8_PSEAE,WP_003092020.1,conserved hypothetical protein,pae:PA3481
PA3520	208964.PA3520	HMA domain-containing protein; Product name confidence: Class 4 (Homologs of previously reported genes of unknown function, or no similarity to any previously reported sequences)	domain annotation not available for this species	878877,AAG06908,AAG06908.1,Copper chaperone,HMA domain-containing protein,Hypothetical protein,NC_002516.2,NP_252210,NP_252210.1,NZ_QZGE01000001.1,PA3520,Q9HY89,Q9HY89_PSEAE,WP_003092060.1,hypothetical protein,pae:PA3520
PA3565	208964.PA3565	Probable transcriptional regulator; Product name confidence: Class 3 (Function proposed based on presence of conserved amino acid motif, structural feature or limited sequence similarity to an experimentally studied gene); Belongs to the LysR transcriptional regulatory family.	domain annotation not available for this species	878684,AAG06953,AAG06953.1,NC_002516.2,NP_252255,NP_252255.1,NZ_QZGE01000001.1,PA3565,Probable transcriptional regulator,Q9HY52,Q9HY52_PSEAE,Transcriptional regulator,WP_003092132.1,pae:PA3565,probable transcriptional regulator
PA3599	208964.PA3599	Probable transcriptional regulator; Product name confidence: Class 3 (Function proposed based on presence of conserved amino acid motif, structural feature or limited sequence similarity to an experimentally studied gene)	domain annotation not available for this species	880141,AAG06987,AAG06987.1,NC_002516.2,NP_252289,NP_252289.1,NZ_QZGE01000001.1,PA3599,Probable transcriptional regulator,Q9HY27,Q9HY27_PSEAE,Transcriptional regulator,WP_003092207.1,pae:PA3599,probable transcriptional regulator
PA3605	208964.PA3605	Uncharacterized protein; Product name confidence: Class 4 (Homologs of previously reported genes of unknown function, or no similarity to any previously reported sequences)	domain annotation not available for this species	880194,AAG06993,AAG06993.1,Hypothetical protein,NC_002516.2,NP_252295,NP_252295.1,NZ_QZGE01000001.1,PA3605,Q9HY21,Q9HY21_PSEAE,Uncharacterized protein,WP_003119360.1,hypothetical protein,pae:PA3605
PA3641	208964.PA3641	Probable amino acid permease; Product name confidence: Class 3 (Function proposed based on presence of conserved amino acid motif, structural feature or limited sequence similarity to an experimentally studied gene)	domain annotation not available for this species	880497,AAG07029,AAG07029.1,Alanine or glycine:cation symporter, AGCS family,Amino acid permease,NC_002516.2,NP_252331,NP_252331.1,NZ_QZGE01000001.1,PA3641,Probable amino acid permease,Q9HXZ0,Q9HXZ0_PSEAE,WP_003092370.1,pae:PA3641,probable amino acid permease
PA3714	208964.PA3714	Probable two-component response regulator; Product name confidence: Class 3 (Function proposed based on presence of conserved amino acid motif, structural feature or limited sequence similarity to an experimentally studied gene)	domain annotation not available for this species	880344,AAG07101,AAG07101.1,NC_002516.2,NP_252403,NP_252403.1,NZ_QZGE01000001.1,PA3714,Probable two-component response regulator,Q9HXS7,Q9HXS7_PSEAE,Two-component response regulator,Two-component system, NarL family, captular synthesis response regulator RcsB,WP_003092560.1,pae:PA3714,probable two-component response regulator
PA3728	208964.PA3728	Uncharacterized protein; Product name confidence: Class 4 (Homologs of previously reported genes of unknown function, or no similarity to any previously reported sequences)	domain annotation not available for this species	880349,AAG07115,AAG07115.1,Hypothetical protein,NC_002516.2,NP_252417,NP_252417.1,NZ_QZGE01000001.1,PA3728,Q9HXR4,Q9HXR4_PSEAE,Uncharacterized protein,WP_003113834.1,hypothetical protein,pae:PA3728
PA3731	208964.PA3731	Uncharacterized protein; Product name confidence: Class 4 (Homologs of previously reported genes of unknown function, or no similarity to any previously reported sequences)	domain annotation not available for this species	880302,AAG07118,AAG07118.1,Conserved hypothetical protein,Hypothetical protein,NC_002516.2,NP_252420,NP_252420.1,NZ_QZGE01000001.1,PA3731,Q9HXR1,Q9HXR1_PSEAE,Uncharacterized protein,WP_003092609.1,conserved hypothetical protein,pae:PA3731
PA3771	208964.PA3771	Probable transcriptional regulator; Product name confidence: Class 3 (Function proposed based on presence of conserved amino acid motif, structural feature or limited sequence similarity to an experimentally studied gene)	domain annotation not available for this species	880579,AAG07158,AAG07158.1,NC_002516.2,NP_252460,NP_252460.1,NZ_QZGE01000001.1,PA3771,Probable transcriptional regulator,Q9HXM4,Q9HXM4_PSEAE,Transcriptional regulator,WP_003119304.1,pae:PA3771,probable transcriptional regulator
PA3779	208964.PA3779	Uncharacterized protein; Product name confidence: Class 4 (Homologs of previously reported genes of unknown function, or no similarity to any previously reported sequences)	domain annotation not available for this species	879148,AAG07166,AAG07166.1,Hypothetical protein,NC_002516.2,NP_252468,NP_252468.1,NZ_QZGE01000001.1,PA3779,Q9HXL6,Q9HXL6_PSEAE,Uncharacterized protein,WP_003113812.1,hypothetical protein,pae:PA3779
PA3780	208964.PA3780	Uncharacterized protein; Product name confidence: Class 4 (Homologs of previously reported genes of unknown function, or no similarity to any previously reported sequences)	domain annotation not available for this species	879149,AAG07167,AAG07167.1,Hypothetical protein,NC_002516.2,NP_252469,NP_252469.1,NZ_QZGE01000001.1,PA3780,Q9HXL5,Q9HXL5_PSEAE,Uncharacterized protein,WP_003113811.1,hypothetical protein,pae:PA3780
PA3781	208964.PA3781	Probable transporter; Product name confidence: Class 3 (Function proposed based on presence of conserved amino acid motif, structural feature or limited sequence similarity to an experimentally studied gene)	domain annotation not available for this species	879165,AAG07168,AAG07168.1,NC_002516.2,NP_252470,NP_252470.1,NZ_QZGE01000001.1,PA3781,Probable transporter,Q9HXL4,Q9HXL4_PSEAE,Transporter,WP_003113810.1,pae:PA3781,probable transporter
PA3804	208964.PA3804	HTH cro/C1-type domain-containing protein; Product name confidence: Class 4 (Homologs of previously reported genes of unknown function, or no similarity to any previously reported sequences)	domain annotation not available for this species	879054,AAG07191,AAG07191.1,Cytoskeleton protein RodZ,HTH cro/C1-type domain-containing protein,Hypothetical protein,NC_002516.2,NP_252493,NP_252493.1,NZ_QZGE01000001.1,PA3804,Q9HXJ3,Q9HXJ3_PSEAE,WP_003115257.1,hypothetical protein,pae:PA3804
PA3830	208964.PA3830	Probable transcriptional regulator; Product name confidence: Class 3 (Function proposed based on presence of conserved amino acid motif, structural feature or limited sequence similarity to an experimentally studied gene)	domain annotation not available for this species	879864,AAG07217,AAG07217.1,NC_002516.2,NP_252519,NP_252519.1,NZ_QZGE01000001.1,PA3830,Probable transcriptional regulator,Q9HXH2,Q9HXH2_PSEAE,Transcriptional regulator,WP_003100594.1,pae:PA3830,probable transcriptional regulator
PA3836	208964.PA3836	Uncharacterized protein; Product name confidence: Class 4 (Homologs of previously reported genes of unknown function, or no similarity to any previously reported sequences)	domain annotation not available for this species	879811,AAG07223,AAG07223.1,Hypothetical protein,NC_002516.2,NP_252525,NP_252525.1,NZ_QZGE01000001.1,PA3836,Putative tryptophan/tyrosine transport system substrate-binding protein,Q9HXG8,Q9HXG8_PSEAE,Uncharacterized protein,WP_003092876.1,hypothetical protein,pae:PA3836
PA3897	208964.PA3897	Uncharacterized protein; Product name confidence: Class 4 (Homologs of previously reported genes of unknown function, or no similarity to any previously reported sequences)	domain annotation not available for this species	879661,AAG07284,AAG07284.1,Hypothetical protein,NC_002516.2,NP_252586,NP_252586.1,NZ_QZGE01000001.1,PA3897,Q9HXB6,Q9HXB6_PSEAE,Uncharacterized protein,WP_003104227.1,hypothetical protein,pae:PA3897
PA3899	208964.PA3899	Probable sigma-70 factor, ECF subfamily; Product name confidence: Class 3 (Function proposed based on presence of conserved amino acid motif, structural feature or limited sequence similarity to an experimentally studied gene); Belongs to the sigma-70 factor family. ECF subfamily.	domain annotation not available for this species	878896,AAG07286,AAG07286.1,NC_002516.2,NP_252588,NP_252588.1,NZ_QZGE01000001.1,PA3899,Probable sigma-70 factor, ECF subfamily,Q9HXB4,Q9HXB4_PSEAE,RNA polymerase sigma factor,RNA polymerase sigma-19 factor, ECF subfamily,WP_003092999.1,pae:PA3899,probable sigma-70 factor, ECF subfamily
PA3900	208964.PA3900	Probable transmembrane sensor; Product name confidence: Class 3 (Function proposed based on presence of conserved amino acid motif, structural feature or limited sequence similarity to an experimentally studied gene)	domain annotation not available for this species	878917,AAG07287,AAG07287.1,NC_002516.2,NP_252589,NP_252589.1,NZ_QZGE01000001.1,PA3900,Probable transmembrane sensor,Q9HXB3,Q9HXB3_PSEAE,Transmembrane sensor,WP_003113764.1,pae:PA3900,probable transmembrane sensor
PA3921	208964.PA3921	Probable transcriptional regulator; Product name confidence: Class 3 (Function proposed based on presence of conserved amino acid motif, structural feature or limited sequence similarity to an experimentally studied gene)	domain annotation not available for this species	879010,AAG07308,AAG07308.1,LuxR family transcriptional regulator, maltose regulon positive regulatory protein,NC_002516.2,NP_252610,NP_252610.1,NZ_QZGE01000001.1,PA3921,Probable transcriptional regulator,Q9HX92,Q9HX92_PSEAE,Transcriptional regulator,WP_003103006.1,pae:PA3921,probable transcriptional regulator
PA3923	208964.PA3923	Uncharacterized protein; Product name confidence: Class 4 (Homologs of previously reported genes of unknown function, or no similarity to any previously reported sequences)	domain annotation not available for this species	879042,AAG07310,AAG07310.1,Hypothetical protein,NC_002516.2,NP_252612,NP_252612.1,NZ_QZGE01000001.1,PA3923,Q9HX90,Q9HX90_PSEAE,Uncharacterized protein,WP_003093045.1,hypothetical protein,pae:PA3923
PA3925	208964.PA3925	Probable acyl-CoA thiolase; Product name confidence: Class 3 (Function proposed based on presence of conserved amino acid motif, structural feature or limited sequence similarity to an experimentally studied gene); Belongs to the thiolase-like superfamily. Thiolase family.	domain annotation not available for this species	2.3.1.9,879047,AAG07312,AAG07312.1,Acetyl-CoA C-acetyltransferase,Acyl-CoA thiolase,EC 2.3.1.9,G3XD40,G3XD40_PSEAE,NC_002516.2,NP_252614,NP_252614.1,NZ_QZGE01000001.1,PA3925,Probable acyl-CoA thiolase,WP_003103022.1,pae:PA3925,probable acyl-CoA thiolase
PA3927	208964.PA3927	Probable transcriptional regulator; Product name confidence: Class 3 (Function proposed based on presence of conserved amino acid motif, structural feature or limited sequence similarity to an experimentally studied gene)	domain annotation not available for this species	879065,AAG07314,AAG07314.1,NC_002516.2,NP_252616,NP_252616.1,NZ_QZGE01000001.1,PA3927,Probable transcriptional regulator,Q9HX87,Q9HX87_PSEAE,Transcriptional regulator,WP_004351567.1,pae:PA3927,probable transcriptional regulator
PA3932	208964.PA3932	Probable transcriptional regulator; Product name confidence: Class 3 (Function proposed based on presence of conserved amino acid motif, structural feature or limited sequence similarity to an experimentally studied gene)	domain annotation not available for this species	879072,AAG07319,AAG07319.1,NC_002516.2,NP_252621,NP_252621.1,NZ_QZGE01000001.1,PA3932,Probable transcriptional regulator,Q9HX84,Q9HX84_PSEAE,Transcriptional regulator,WP_003114309.1,pae:PA3932,probable transcriptional regulator
PA4013	208964.PA4013	Uncharacterized protein; Product name confidence: Class 4 (Homologs of previously reported genes of unknown function, or no similarity to any previously reported sequences)	domain annotation not available for this species	878997,AAG07400,AAG07400.1,Conserved hypothetical protein,Hypothetical protein,NC_002516.2,NP_252702,NP_252702.1,NZ_QZGE01000038.1,PA4013,Q9HX14,Q9HX14_PSEAE,Uncharacterized protein,WP_003114086.1,conserved hypothetical protein,pae:PA4013
PA4014	208964.PA4014	Uncharacterized protein; Product name confidence: Class 4 (Homologs of previously reported genes of unknown function, or no similarity to any previously reported sequences)	domain annotation not available for this species	878994,AAG07401,AAG07401.1,Hypothetical protein,NC_002516.2,NP_252703,NP_252703.1,PA4014,Q9HX13,Q9HX13_PSEAE,Uncharacterized protein,WP_003122011.1,hypothetical protein,pae:PA4014
PA4021	208964.PA4021	Probable transcriptional regulator; Product name confidence: Class 3 (Function proposed based on presence of conserved amino acid motif, structural feature or limited sequence similarity to an experimentally studied gene)	domain annotation not available for this species	879001,AAG07408,AAG07408.1,NC_002516.2,NP_252710,NP_252710.1,NZ_QZGE01000038.1,PA4021,Probable transcriptional regulator,Q9HX06,Q9HX06_PSEAE,Transcriptional regulator,WP_003114083.1,pae:PA4021,probable transcriptional regulator
PA4032	208964.PA4032	Probable two-component response regulator; Product name confidence: Class 3 (Function proposed based on presence of conserved amino acid motif, structural feature or limited sequence similarity to an experimentally studied gene)	domain annotation not available for this species	879035,AAG07419,AAG07419.1,NC_002516.2,NP_252721,NP_252721.1,NZ_QZGE01000013.1,PA4032,Probable two-component response regulator,Q9HWZ5,Q9HWZ5_PSEAE,Two-component response regulator,WP_003093250.1,pae:PA4032,probable two-component response regulator
PA4036	208964.PA4036	Probable two-component sensor; Product name confidence: Class 3 (Function proposed based on presence of conserved amino acid motif, structural feature or limited sequence similarity to an experimentally studied gene)	domain annotation not available for this species	879031,AAG07423,AAG07423.1,NC_002516.2,NP_252725,NP_252725.1,NZ_QZGE01000013.1,PA4036,Probable two-component sensor,Q9HWZ1,Q9HWZ1_PSEAE,Two-component sensor,WP_003114910.1,pae:PA4036,probable two-component sensor
PA4070	208964.PA4070	Probable transcriptional regulator; Product name confidence: Class 3 (Function proposed based on presence of conserved amino acid motif, structural feature or limited sequence similarity to an experimentally studied gene)	domain annotation not available for this species	878693,AAG07457,AAG07457.1,FeaR family transcriptional regulator,NC_002516.2,NP_252759,NP_252759.1,NZ_QZGE01000013.1,PA4070,Probable transcriptional regulator,Q9HWV8,Q9HWV8_PSEAE,WP_003105262.1,pae:PA4070,probable transcriptional regulator
PA4074	208964.PA4074	Probable transcriptional regulator; Product name confidence: Class 3 (Function proposed based on presence of conserved amino acid motif, structural feature or limited sequence similarity to an experimentally studied gene)	domain annotation not available for this species	878699,AAG07461,AAG07461.1,NC_002516.2,NP_252763,NP_252763.1,NZ_QZGE01000013.1,PA4074,Probable transcriptional regulator,Q9HWV4,Q9HWV4_PSEAE,Transcriptional regulator,WP_003113042.1,pae:PA4074,probable transcriptional regulator
PA4080	208964.PA4080	Probable response regulator; Product name confidence: Class 3 (Function proposed based on presence of conserved amino acid motif, structural feature or limited sequence similarity to an experimentally studied gene)	domain annotation not available for this species	878667,AAG07467,AAG07467.1,NC_002516.2,NP_252769,NP_252769.1,NZ_QZGE01000013.1,PA4080,Probable response regulator,Q9HWU8,Q9HWU8_PSEAE,Response regulator,Two-component system, NarL family, captular synthesis response regulator RcsB,WP_003118222.1,pae:PA4080,probable response regulator
PA4094	208964.PA4094	Probable transcriptional regulator; Product name confidence: Class 3 (Function proposed based on presence of conserved amino acid motif, structural feature or limited sequence similarity to an experimentally studied gene)	domain annotation not available for this species	878728,AAG07481,AAG07481.1,NC_002516.2,NP_252783,NP_252783.1,NZ_QZGE01000013.1,PA4094,Probable transcriptional regulator,Q9HWT4,Q9HWT4_PSEAE,Transcriptional regulator,WP_003093398.1,pae:PA4094,probable transcriptional regulator
PA4107	208964.PA4107	Uncharacterized protein; Product name confidence: Class 4 (Homologs of previously reported genes of unknown function, or no similarity to any previously reported sequences)	domain annotation not available for this species	877738,AAG07494,AAG07494.1,Hypothetical protein,NC_002516.2,NP_252796,NP_252796.1,NZ_QZGE01000013.1,PA4107,Q9HWS1,Q9HWS1_PSEAE,Uncharacterized protein,WP_003113016.1,hypothetical protein,pae:PA4107
PA4112	208964.PA4112	Histidine kinase; Product name confidence: Class 3 (Function proposed based on presence of conserved amino acid motif, structural feature or limited sequence similarity to an experimentally studied gene)	domain annotation not available for this species	2.7.13.3,877889,AAG07499,AAG07499.1,Histidine kinase,NC_002516.2,NP_252801,NP_252801.1,NZ_QZGE01000013.1,PA4112,Probable sensor/response regulator hybrid,Q9HWR8,Q9HWR8_PSEAE,Sensor/response regulator hybrid protein,WP_003113014.1,pae:PA4112,probable sensor/response regulator hybrid
PA4144	208964.PA4144	Protein CyaE; CyaE is necessary for transport of calmodulin-sensitive adenylate cyclase-hemolysin (cyclolysin). ; Belongs to the outer membrane factor (OMF) (TC 1.B.17) family.	domain annotation not available for this species	880262,AAG07531,AAG07531.1,Hypothetical protein,NC_002516.2,NP_252833,NP_252833.1,NZ_QZGE01000013.1,Outer membrane protein,PA4144,Probable outer membrane protein precursor,Protein CyaE,Q9HWN7,Q9HWN7_PSEAE,WP_003113001.1,pae:PA4144,probable outer membrane protein precursor
PA4156	208964.PA4156	Probable TonB-dependent receptor; Product name confidence: Class 3 (Function proposed based on presence of conserved amino acid motif, structural feature or limited sequence similarity to an experimentally studied gene)	domain annotation not available for this species	880160,AAG07543,AAG07543.1,Iron complex outermembrane recepter protein,NC_002516.2,NP_252845,NP_252845.1,NZ_QZGE01000013.1,PA4156,Probable TonB-dependent receptor,Q9HWM5,Q9HWM5_PSEAE,TonB-dependent receptor,WP_003112995.1,pae:PA4156,probable TonB-dependent receptor
PA4287	208964.PA4287	Uncharacterized protein; Product name confidence: Class 4 (Homologs of previously reported genes of unknown function, or no similarity to any previously reported sequences)	domain annotation not available for this species	881640,AAG07675,AAG07675.1,Hypothetical protein,NC_002516.2,NP_252977,NP_252977.1,NZ_QZGE01000034.1,PA4287,Q9HWB3,Q9HWB3_PSEAE,Uncharacterized protein,WP_003093799.1,hypothetical protein,pae:PA4287
PA4288	208964.PA4288	Probable transcriptional regulator; Product name confidence: Class 3 (Function proposed based on presence of conserved amino acid motif, structural feature or limited sequence similarity to an experimentally studied gene)	domain annotation not available for this species	881641,AAG07676,AAG07676.1,NC_002516.2,NP_252978,NP_252978.1,NZ_QZGE01000034.1,PA4288,Probable transcriptional regulator,Q9HWB2,Q9HWB2_PSEAE,Transcriptional regulator,WP_003103975.1,pae:PA4288,probable transcriptional regulator
PA4290	208964.PA4290	Probable chemotaxis transducer; Product name confidence: Class 3 (Function proposed based on presence of conserved amino acid motif, structural feature or limited sequence similarity to an experimentally studied gene)	domain annotation not available for this species	881648,AAG07678,AAG07678.1,Chemotaxis transducer,Methyl-accepting chemotaxis protein,NC_002516.2,NP_252980,NP_252980.1,NZ_QZGE01000034.1,PA4290,Probable chemotaxis transducer,Q9HWB0,Q9HWB0_PSEAE,WP_003114989.1,pae:PA4290,probable chemotaxis transducer
PA4313	208964.PA4313	Uncharacterized protein; Product name confidence: Class 4 (Homologs of previously reported genes of unknown function, or no similarity to any previously reported sequences)	domain annotation not available for this species	881556,AAG07701,AAG07701.1,Glycosyltransferase 2 family protein,Hypothetical protein,NC_002516.2,NP_253003,NP_253003.1,NZ_QZGE01000004.1,PA4313,Q9HW88,Q9HW88_PSEAE,Uncharacterized protein,WP_003093885.1,hypothetical protein,pae:PA4313
PA4338	208964.PA4338	Acyl_transf_3 domain-containing protein; Product name confidence: Class 4 (Homologs of previously reported genes of unknown function, or no similarity to any previously reported sequences)	domain annotation not available for this species	881471,AAG07726,AAG07726.1,Acyl_transf_3 domain-containing protein,Acyltransferase,Hypothetical protein,NC_002516.2,NP_253028,NP_253028.1,NZ_QZGE01000004.1,PA4338,Q9HW63,Q9HW63_PSEAE,WP_003112774.1,hypothetical protein,pae:PA4338
PA4348	208964.PA4348	Lactamase_B domain-containing protein; Product name confidence: Class 4 (Homologs of previously reported genes of unknown function, or no similarity to any previously reported sequences)	domain annotation not available for this species	881452,AAG07736,AAG07736.1,Conserved hypothetical protein,Hypothetical protein,Lactamase_B domain-containing protein,NC_002516.2,NP_253038,NP_253038.1,NZ_QZGE01000004.1,PA4348,Q9HW53,Q9HW53_PSEAE,WP_003093967.1,conserved hypothetical protein,pae:PA4348
PA4359	208964.PA4359	FeoA domain-containing protein; Product name confidence: Class 4 (Homologs of previously reported genes of unknown function, or no similarity to any previously reported sequences)	domain annotation not available for this species	2H3J,881402,AAG07747,AAG07747.1,Conserved hypothetical protein,FeoA domain-containing protein,Ferrous iron transport protein A,Ferrous iron transporter A,NC_002516.2,NP_253049,NP_253049.1,NZ_QZGE01000004.1,PA4359,Q9HW42,Q9HW42_PSEAE,WP_003103819.1,conserved hypothetical protein,pae:PA4359
PA4380	208964.PA4380	Probable two-component sensor; Product name confidence: Class 3 (Function proposed based on presence of conserved amino acid motif, structural feature or limited sequence similarity to an experimentally studied gene)	domain annotation not available for this species	881359,AAG07768,AAG07768.1,NC_002516.2,NP_253070,NP_253070.1,NZ_QZGE01000004.1,PA4380,Probable two-component sensor,Q9HW22,Q9HW22_PSEAE,Two-component sensor,WP_003094037.1,pae:PA4380,probable two-component sensor
PA4381	208964.PA4381	Probable two-component response regulator; Product name confidence: Class 3 (Function proposed based on presence of conserved amino acid motif, structural feature or limited sequence similarity to an experimentally studied gene)	domain annotation not available for this species	881364,AAG07769,AAG07769.1,NC_002516.2,NP_253071,NP_253071.1,NZ_QZGE01000004.1,PA4381,Probable two-component response regulator,Q9HW21,Q9HW21_PSEAE,Two-component response regulator,WP_003094039.1,pae:PA4381,probable two-component response regulator
PA4396	208964.PA4396	Probable two-component response regulator; Product name confidence: Class 3 (Function proposed based on presence of conserved amino acid motif, structural feature or limited sequence similarity to an experimentally studied gene)	domain annotation not available for this species	881332,AAG07784,AAG07784.1,NC_002516.2,NP_253086,NP_253086.1,NZ_QZGE01000004.1,PA4396,Probable two-component response regulator,Q9HW10,Q9HW10_PSEAE,Two-component response regulator,WP_003106524.1,pae:PA4396,probable two-component response regulator
PA4398	208964.PA4398	Probable two-component sensor; Product name confidence: Class 3 (Function proposed based on presence of conserved amino acid motif, structural feature or limited sequence similarity to an experimentally studied gene)	domain annotation not available for this species	881355,AAG07786,AAG07786.1,NC_002516.2,NP_253088,NP_253088.1,NZ_QZGE01000004.1,PA4398,Probable two-component sensor,Q9HW08,Q9HW08_PSEAE,Two-component sensor,WP_003106517.1,pae:PA4398,probable two-component sensor
PA4520	208964.PA4520	Probable chemotaxis transducer; Product name confidence: Class 3 (Function proposed based on presence of conserved amino acid motif, structural feature or limited sequence similarity to an experimentally studied gene)	domain annotation not available for this species	881119,AAG07908,AAG07908.1,Chemotaxis transducer,Methyl-accepting chemotaxis protein,NC_002516.2,NP_253210,NP_253210.1,NZ_QZGE01000004.1,PA4520,Probable chemotaxis transducer,Q9HVQ2,Q9HVQ2_PSEAE,WP_003112846.1,pae:PA4520,probable chemotaxis transducer
PA4616	208964.PA4616	Probable c4-dicarboxylate-binding protein; Product name confidence: Class 3 (Function proposed based on presence of conserved amino acid motif, structural feature or limited sequence similarity to an experimentally studied gene)	domain annotation not available for this species	4NF0,881133,AAG08004,AAG08004.1,C4-dicarboxylate-binding protein,C4-dicarboxylate-binding protein DctP,NC_002516.2,NP_253306,NP_253306.1,NZ_QZGE01000004.1,PA4616,Probable c4-dicarboxylate-binding protein,Q9HVH5,Q9HVH5_PSEAE,WP_003112794.1,pae:PA4616,probable c4-dicarboxylate-binding protein
PA4633	208964.PA4633	Probable chemotaxis transducer; Product name confidence: Class 3 (Function proposed based on presence of conserved amino acid motif, structural feature or limited sequence similarity to an experimentally studied gene)	domain annotation not available for this species	881208,AAG08021,AAG08021.1,Chemotaxis transducer,Methyl-accepting chemotaxis protein,NC_002516.2,NP_253323,NP_253323.1,NZ_QZGE01000029.1,PA4633,Probable chemotaxis transducer,Q9HVF8,Q9HVF8_PSEAE,WP_003099358.1,pae:PA4633,probable chemotaxis transducer
PA4675	208964.PA4675	Probable TonB-dependent receptor; Product name confidence: Class 3 (Function proposed based on presence of conserved amino acid motif, structural feature or limited sequence similarity to an experimentally studied gene)	domain annotation not available for this species	881415,AAG08062,AAG08062.1,Iron complex outermembrane recepter protein,NC_002516.2,NP_253364,NP_253364.1,NZ_QZGE01000040.1,PA4675,Probable TonB-dependent receptor,Q9HVC0,Q9HVC0_PSEAE,TonB-dependent receptor,WP_003113525.1,pae:PA4675,probable TonB-dependent receptor
PA4779	208964.PA4779	Uncharacterized protein; Product name confidence: Class 4 (Homologs of previously reported genes of unknown function, or no similarity to any previously reported sequences)	domain annotation not available for this species	880056,AAG08165,AAG08165.1,Hypothetical protein,NC_002516.2,NP_253467,NP_253467.1,NZ_QZGE01000018.1,O-acetylserine/cysteine efflux transporter,PA4779,Q9HV29,Q9HV29_PSEAE,Uncharacterized protein,WP_003102239.1,hypothetical protein,pae:PA4779
PA4781	208964.PA4781	Cyclic di-GMP phosphodiesterase PA4781; Phosphodiesterase (PDE) that catalyzes the hydrolysis of cyclic diguanylate (c-di-GMP) to GMP (PubMed:19170727, PubMed:24066157). Hydrolyzes c-di-GMP to GMP in a two-step reaction, via the linear intermediate 5'-phosphoguanylyl(3'->5')guanosine (pGpG). In vitro, can use pGpG as an alternative substrate and hydrolyze it into GMP . Acts in regulation of motil…	domain annotation not available for this species	3.1.4.-,4R8Z,880075,AAG08167,AAG08167.1,CDPD2_PSEAE,Cyclic di-GMP phosphodiesterase,Cyclic di-GMP phosphodiesterase PA4781,NC_002516.2,NP_253469,NP_253469.1,NZ_QZGE01000018.1,PA4781,Putative two-component system response regulator,Q9HV27,WP_003102241.1,cyclic di-GMP phosphodiesterase,pae:PA4781
PA4783	208964.PA4783	Uncharacterized protein; Product name confidence: Class 4 (Homologs of previously reported genes of unknown function, or no similarity to any previously reported sequences)	domain annotation not available for this species	880391,AAG08169,AAG08169.1,Conserved hypothetical protein,Hypothetical protein,NC_002516.2,NP_253471,NP_253471.1,NZ_QZGE01000018.1,PA4783,Q9HV25,Q9HV25_PSEAE,Uncharacterized protein,WP_003112921.1,conserved hypothetical protein,pae:PA4783
PA4785	208964.PA4785	Probable acyl-CoA thiolase; Product name confidence: Class 3 (Function proposed based on presence of conserved amino acid motif, structural feature or limited sequence similarity to an experimentally studied gene); Belongs to the thiolase-like superfamily. Thiolase family.	domain annotation not available for this species	2.3.1.9,880568,AAG08171,AAG08171.1,Acetyl-CoA C-acetyltransferase,Acetyl-CoA acetyltransferase,EC 2.3.1.9,NC_002516.2,NP_253473,NP_253473.1,NZ_QZGE01000018.1,PA4785,Probable acyl-CoA thiolase,Q9HV23,Q9HV23_PSEAE,WP_003102247.1,pae:PA4785,probable acyl-CoA thiolase
PA4787	208964.PA4787	Probable transcriptional regulator; Product name confidence: Class 3 (Function proposed based on presence of conserved amino acid motif, structural feature or limited sequence similarity to an experimentally studied gene)	domain annotation not available for this species	880495,AAG08173,AAG08173.1,NC_002516.2,NP_253475,NP_253475.1,NZ_QZGE01000018.1,PA4787,Probable transcriptional regulator,Q9HV21,Q9HV21_PSEAE,Transcriptional regulator,WP_003095270.1,pae:PA4787,probable transcriptional regulator
PA4806	208964.PA4806	Probable transcriptional regulator; Product name confidence: Class 3 (Function proposed based on presence of conserved amino acid motif, structural feature or limited sequence similarity to an experimentally studied gene)	domain annotation not available for this species	880238,AAG08192,AAG08192.1,NC_002516.2,NP_253494,NP_253494.1,NZ_QZGE01000002.1,PA4806,Probable transcriptional regulator,Q9HV03,Q9HV03_PSEAE,Transcriptional regulator,WP_010895683.1,pae:PA4806,probable transcriptional regulator
PA4821	208964.PA4821	Probable transporter; Product name confidence: Class 3 (Function proposed based on presence of conserved amino acid motif, structural feature or limited sequence similarity to an experimentally studied gene)	domain annotation not available for this species	880059,AAG08206,AAG08206.1,Multidrug resistance protein, MATE family,NC_002516.2,NP_253508,NP_253508.1,NZ_QZGE01000002.1,PA4821,Probable transporter,Q9HUY9,Q9HUY9_PSEAE,Transporter,WP_003112342.1,pae:PA4821,probable transporter
PA4843	208964.PA4843	Probable two-component response regulator; Product name confidence: Class 3 (Function proposed based on presence of conserved amino acid motif, structural feature or limited sequence similarity to an experimentally studied gene)	domain annotation not available for this species	879632,AAG08228,AAG08228.1,NC_002516.2,NP_253530,NP_253530.1,NZ_QZGE01000002.1,PA4843,Probable two-component response regulator,Q9HUW7,Q9HUW7_PSEAE,Two-component response regulator,WP_003106227.1,pae:PA4843,probable two-component response regulator
PA4886	208964.PA4886	Sensor protein; Member of a two-component regulatory system.	domain annotation not available for this species	2.7.13.3,877997,AAG08271,AAG08271.1,EC 2.7.13.3,NC_002516.2,NP_253573,NP_253573.1,NZ_QZGE01000002.1,PA4886,Probable two-component sensor,Q9HUS7,Q9HUS7_PSEAE,Sensor protein,Two-component sensor,Two-component system, OmpR family, heavy metal sensor histidine kinase CusS,WP_003099516.1,pae:PA4886,probable two-component sensor
PA4895	208964.PA4895	Probable transmembrane sensor; Product name confidence: Class 3 (Function proposed based on presence of conserved amino acid motif, structural feature or limited sequence similarity to an experimentally studied gene)	domain annotation not available for this species	878635,AAG08280,AAG08280.1,NC_002516.2,NP_253582,NP_253582.1,NZ_QZGE01000002.1,PA4895,Probable transmembrane sensor,Q9HUR8,Q9HUR8_PSEAE,Transmembrane sensor,WP_003112303.1,pae:PA4895,probable transmembrane sensor
PA4896	208964.PA4896	Probable sigma-70 factor, ECF subfamily; Product name confidence: Class 3 (Function proposed based on presence of conserved amino acid motif, structural feature or limited sequence similarity to an experimentally studied gene); Belongs to the sigma-70 factor family. ECF subfamily.	domain annotation not available for this species	878636,AAG08281,AAG08281.1,NC_002516.2,NP_253583,NP_253583.1,NZ_QZGE01000002.1,PA4896,Probable sigma-70 factor, ECF subfamily,Q9HUR7,Q9HUR7_PSEAE,RNA polymerase sigma factor,WP_003112302.1,pae:PA4896,probable sigma-70 factor, ECF subfamily
PA4897	208964.PA4897	STN domain-containing protein; Product name confidence: Class 4 (Homologs of previously reported genes of unknown function, or no similarity to any previously reported sequences)	domain annotation not available for this species	879747,AAG08282,AAG08282.1,Hemoglobin/transferrin/lactoferrin receptor protein,Hypothetical protein,NC_002516.2,NP_253584,NP_253584.1,NZ_QZGE01000002.1,PA4897,Q9HUR6,Q9HUR6_PSEAE,STN domain-containing protein,WP_003112301.1,hypothetical protein,pae:PA4897
PA4915	208964.PA4915	Probable chemotaxis transducer; Product name confidence: Class 3 (Function proposed based on presence of conserved amino acid motif, structural feature or limited sequence similarity to an experimentally studied gene)	domain annotation not available for this species	879726,AAG08300,AAG08300.1,Chemotaxis transducer,Methyl-accepting chemotaxis protein,NC_002516.2,NP_253602,NP_253602.1,NZ_QZGE01000002.1,PA4915,Probable chemotaxis transducer,Q9HUP8,Q9HUP8_PSEAE,WP_003112293.1,pae:PA4915,probable chemotaxis transducer
PA4955	208964.PA4955	HDOD domain-containing protein; Product name confidence: Class 4 (Homologs of previously reported genes of unknown function, or no similarity to any previously reported sequences)	domain annotation not available for this species	879862,AAG08340,AAG08340.1,HDOD domain-containing protein,Hypothetical protein,NC_002516.2,NP_253642,NP_253642.1,NZ_QZGE01000002.1,PA4955,Q9HUL0,Q9HUL0_PSEAE,WP_003113926.1,hypothetical protein,pae:PA4955
PA4962	208964.PA4962	Uncharacterized protein; Product name confidence: Class 4 (Homologs of previously reported genes of unknown function, or no similarity to any previously reported sequences)	domain annotation not available for this species	879930,AAG08347,AAG08347.1,Conserved hypothetical protein,Hypothetical protein,Inner membrane protein,NC_002516.2,NP_253649,NP_253649.1,NZ_QZGE01000002.1,PA4962,Q9HUK3,Q9HUK3_PSEAE,Uncharacterized protein,WP_003113921.1,conserved hypothetical protein,pae:PA4962
PA4974	208964.PA4974	Probable outer membrane protein; Product name confidence: Class 3 (Function proposed based on presence of conserved amino acid motif, structural feature or limited sequence similarity to an experimentally studied gene)	domain annotation not available for this species	879703,AAG08359,AAG08359.1,Hypothetical protein,NC_002516.2,NP_253661,NP_253661.1,NZ_QZGE01000002.1,Outer membrane protein,PA4974,Probable outer membrane protein,Probable outer membrane protein precursor,Q7DGD6,Q9HUJ1,Q9HUJ1_PSEAE,WP_003095699.1,pae:PA4974,probable outer membrane protein precursor
PA5032	208964.PA5032	Probable transcriptional regulator; Product name confidence: Class 3 (Function proposed based on presence of conserved amino acid motif, structural feature or limited sequence similarity to an experimentally studied gene)	domain annotation not available for this species	881214,AAG08417,AAG08417.1,NC_002516.2,NP_253719,NP_253719.1,NZ_QZGE01000002.1,PA5032,Probable transcriptional regulator,Q9HUD7,Q9HUD7_PSEAE,Transcriptional regulator,WP_003114567.1,pae:PA5032,probable transcriptional regulator
PA5072	208964.PA5072	Probable chemotaxis transducer; Product name confidence: Class 3 (Function proposed based on presence of conserved amino acid motif, structural feature or limited sequence similarity to an experimentally studied gene)	domain annotation not available for this species	881232,AAG08457,AAG08457.1,Chemotaxis transducer,Methyl-accepting chemotaxis protein,NC_002516.2,NP_253759,NP_253759.1,NZ_QZGE01000002.1,PA5072,Probable chemotaxis transducer,Q9HUB1,Q9HUB1_PSEAE,WP_003115040.1,pae:PA5072,probable chemotaxis transducer
PA5082	208964.PA5082	Probable binding protein component of ABC transporter; Product name confidence: Class 3 (Function proposed based on presence of conserved amino acid motif, structural feature or limited sequence similarity to an experimentally studied gene)	domain annotation not available for this species	880087,AAG08467,AAG08467.1,ABC transporter,NC_002516.2,NP_253769,NP_253769.1,NZ_QZGE01000002.1,PA5082,Probable binding protein component of ABC transporter,Q9HUA1,Q9HUA1_PSEAE,WP_003115039.1,pae:PA5082,probable binding protein component of ABC transporter
PA5132	208964.PA5132	Uncharacterized protein; Product name confidence: Class 4 (Homologs of previously reported genes of unknown function, or no similarity to any previously reported sequences)	domain annotation not available for this species	878135,AAG08517,AAG08517.1,Hypothetical protein,NC_002516.2,NP_253819,NP_253819.1,NZ_QZGE01000002.1,PA5132,Q9HU52,Q9HU52_PSEAE,Uncharacterized protein,WP_003114479.1,hypothetical protein,pae:PA5132
PA5134	208964.PA5134	Probable carboxyl-terminal protease; Product name confidence: Class 3 (Function proposed based on presence of conserved amino acid motif, structural feature or limited sequence similarity to an experimentally studied gene); Belongs to the peptidase S41A family.	domain annotation not available for this species	3.4.21.102,878610,AAG08519,AAG08519.1,Carboxyl-terminal processing protease,Carboxyl-terminal protease,EC 3.4.21.102,NC_002516.2,NP_253821,NP_253821.1,NZ_QZGE01000002.1,PA5134,Probable carboxyl-terminal protease,Q9HU50,Q9HU50_PSEAE,WP_003096067.1,pae:PA5134,probable carboxyl-terminal protease
PA5159	208964.PA5159	Multidrug resistance protein; Product name confidence: Class 2 (High similarity to functionally studied protein)	domain annotation not available for this species	880006,AAG08544,AAG08544.1,Membrane fusion protein, multidrug efflux system,Multidrug resistance protein,NC_002516.2,NP_253846,NP_253846.1,NZ_QZGE01000002.1,PA5159,Q9HU25,Q9HU25_PSEAE,WP_003112616.1,multidrug resistance protein,pae:PA5159
PA5238	208964.PA5238	Probable O-antigen acetylase; Product name confidence: Class 3 (Function proposed based on presence of conserved amino acid motif, structural feature or limited sequence similarity to an experimentally studied gene)	domain annotation not available for this species	880854,AAG08623,AAG08623.1,NC_002516.2,NP_253925,NP_253925.1,NZ_QZGE01000002.1,O-antigen acetylase,PA5238,Probable O-antigen acetylase,Q9HTV2,Q9HTV2_PSEAE,WP_010895699.1,pae:PA5238,probable O-antigen acetylase
PA5279	208964.PA5279	Uncharacterized protein; Product name confidence: Class 4 (Homologs of previously reported genes of unknown function, or no similarity to any previously reported sequences)	domain annotation not available for this species	878327,AAG08664,AAG08664.1,Conserved hypothetical protein,G3XD70,G3XD70_PSEAE,Hypothetical protein,NC_002516.2,NP_253966,NP_253966.1,NZ_QZGE01000020.1,PA5279,Uncharacterized protein,WP_003096433.1,conserved hypothetical protein,pae:PA5279
PA5324	208964.PA5324	Probable transcriptional regulator; Product name confidence: Class 3 (Function proposed based on presence of conserved amino acid motif, structural feature or limited sequence similarity to an experimentally studied gene)	domain annotation not available for this species	879621,AAG08709,AAG08709.1,NC_002516.2,NP_254011,NP_254011.1,NZ_QZGE01000020.1,PA5324,Probable transcriptional regulator,Q9HTN1,Q9HTN1_PSEAE,Transcriptional regulator,WP_003114360.1,pae:PA5324,probable transcriptional regulator
PA5330	208964.PA5330	Uncharacterized protein; Product name confidence: Class 4 (Homologs of previously reported genes of unknown function, or no similarity to any previously reported sequences)	domain annotation not available for this species	878226,AAG08715,AAG08715.1,Hypothetical protein,NC_002516.2,NP_254017,NP_254017.1,NZ_QZGE01000020.1,PA5330,Q9HTM5,Q9HTM5_PSEAE,Uncharacterized protein,WP_003161150.1,hypothetical protein,pae:PA5330
PA5342	208964.PA5342	Probable transcriptional regulator; Product name confidence: Class 3 (Function proposed based on presence of conserved amino acid motif, structural feature or limited sequence similarity to an experimentally studied gene)	domain annotation not available for this species	877611,AAG08727,AAG08727.1,NC_002516.2,NP_254029,NP_254029.1,NZ_QZGE01000020.1,PA5342,Probable transcriptional regulator,Q9HTL6,Q9HTL6_PSEAE,Transcriptional regulator,WP_003114367.1,pae:PA5342,probable transcriptional regulator
PA5364	208964.PA5364	Probable two-component response regulator; Product name confidence: Class 3 (Function proposed based on presence of conserved amino acid motif, structural feature or limited sequence similarity to an experimentally studied gene)	domain annotation not available for this species	877815,AAG08749,AAG08749.1,NC_002516.2,NP_254051,NP_254051.1,NZ_QZGE01000020.1,PA5364,Probable two-component response regulator,Q9HTJ6,Q9HTJ6_PSEAE,Two-component response regulator,WP_003096657.1,pae:PA5364,probable two-component response regulator
PA5458	208964.PA5458	Acyl_transf_3 domain-containing protein; Product name confidence: Class 4 (Homologs of previously reported genes of unknown function, or no similarity to any previously reported sequences)	domain annotation not available for this species	879496,AAG08843,AAG08843.1,Acyl_transf_3 domain-containing protein,Acyltransferase,Hypothetical protein,NC_002516.2,NP_254145,NP_254145.1,NZ_QZGE01000012.1,PA5458,Q9HTB2,Q9HTB2_PSEAE,WP_003114111.1,hypothetical protein,pae:PA5458
PA5468	208964.PA5468	Probable citrate transporter; Product name confidence: Class 3 (Function proposed based on presence of conserved amino acid motif, structural feature or limited sequence similarity to an experimentally studied gene)	domain annotation not available for this species	879438,AAG08853,AAG08853.1,Citrate transporter,Citrate-Mg2+:H+ or citrate-Ca2+:H+ symporter, CitMHS family,NC_002516.2,NP_254155,NP_254155.1,NZ_QZGE01000012.1,PA5468,Probable citrate transporter,Q9HTA2,Q9HTA2_PSEAE,WP_003096918.1,pae:PA5468,probable citrate transporter
PA5470	208964.PA5470	Probable peptide chain release factor; Product name confidence: Class 3 (Function proposed based on presence of conserved amino acid motif, structural feature or limited sequence similarity to an experimentally studied gene)	domain annotation not available for this species	877631,AAG08855,AAG08855.1,NC_002516.2,NP_254157,NP_254157.1,NZ_QZGE01000012.1,PA5470,Peptide chain release factor,Peptide chain release factor-like protein,Probable peptide chain release factor,Q9HTA0,Q9HTA0_PSEAE,WP_003114116.1,pae:PA5470,probable peptide chain release factor
PA5484	208964.PA5484	Probable two-component sensor; Product name confidence: Class 3 (Function proposed based on presence of conserved amino acid motif, structural feature or limited sequence similarity to an experimentally studied gene)	domain annotation not available for this species	2.7.13.3,3L34,3N24,4LLC,4LLE,880850,AAG08869,AAG08869.1,EC 2.7.13.3,NC_002516.2,NP_254171,NP_254171.1,NZ_QZGE01000012.1,PA5484,Probable two-component sensor,Q9HT87,Q9HT87_PSEAE,Two-component sensor,Two-component system, NtrC family, sensor histidine kinase KinB,WP_003114120.1,pae:PA5484,probable two-component sensor
PA5487	208964.PA5487	GGDEF domain-containing protein; Product name confidence: Class 4 (Homologs of previously reported genes of unknown function, or no similarity to any previously reported sequences)	domain annotation not available for this species	2.7.7.65,877705,AAG08872,AAG08872.1,Diguanylate cyclase,EC 2.7.7.65,GGDEF domain-containing protein,Hypothetical protein,NC_002516.2,NP_254174,NP_254174.1,NZ_QZGE01000012.1,PA5487,Q9HT84,Q9HT84_PSEAE,WP_003114121.1,hypothetical protein,pae:PA5487
PA5508	208964.PA5508	Probable glutamine synthetase; Product name confidence: Class 3 (Function proposed based on presence of conserved amino acid motif, structural feature or limited sequence similarity to an experimentally studied gene); Belongs to the glutamine synthetase family.	domain annotation not available for this species	4HPP,6.3.1.2,878661,AAG08893,AAG08893.1,EC 6.3.1.2,Glutamine synthetase,NC_002516.2,NP_254195,NP_254195.1,NZ_QZGE01000012.1,PA5508,Probable glutamine synthetase,Q9HT65,Q9HT65_PSEAE,WP_003114130.1,pae:PA5508,probable glutamine synthetase
PA5522	208964.PA5522	Probable glutamine synthetase; Product name confidence: Class 3 (Function proposed based on presence of conserved amino acid motif, structural feature or limited sequence similarity to an experimentally studied gene); Belongs to the glutamine synthetase family.	domain annotation not available for this species	6.3.1.2,877956,AAG08907,AAG08907.1,EC 6.3.1.2,Glutamine synthetase,NC_002516.2,NP_254209,NP_254209.1,NZ_QZGE01000012.1,PA5522,Probable glutamine synthetase,Q9HT51,Q9HT51_PSEAE,WP_003114138.1,pae:PA5522,probable glutamine synthetase
PA5544	208964.PA5544	DctM domain-containing protein; Product name confidence: Class 4 (Homologs of previously reported genes of unknown function, or no similarity to any previously reported sequences)	domain annotation not available for this species	879589,AAG08929,AAG08929.1,Conserved hypothetical protein,DctM domain-containing protein,Hypothetical protein,NC_002516.2,NP_254231,NP_254231.1,NZ_QZGE01000012.1,PA5544,Q9HT30,Q9HT30_PSEAE,WP_003099653.1,conserved hypothetical protein,pae:PA5544
Thiolase	208964.PA1016	Thiolase_C domain-containing protein; Product name confidence: Class 4 (Homologs of previously reported genes of unknown function, or no similarity to any previously reported sequences)	domain annotation not available for this species	879534,AAG04405,AAG04405.1,Hypothetical protein,NC_002516.2,NP_249707,NP_249707.1,NZ_QZGE01000006.1,PA1016,Q9I4V7,Q9I4V7_PSEAE,Thiolase,Thiolase_C domain-containing protein,WP_003112542.1,hypothetical protein,pae:PA1016
acoR	208964.PA4147	Transcriptional regulator AcoR; Product name confidence: Class 2 (High similarity to functionally studied protein)	domain annotation not available for this species	880118,AAG07534,AAG07534.1,AcoR,NC_002516.2,NP_252836,NP_252836.1,NZ_QZGE01000013.1,PA4147,Q9HWN4,Q9HWN4_PSEAE,Transcriptional regulator AcoR,WP_003113000.1,acoR,pae:PA4147,transcriptional regulator AcoR
aer	208964.PA1561	Aerotaxis receptor Aer; Product name confidence: Class 2 (High similarity to functionally studied protein)	domain annotation not available for this species	879271,AAG04950,AAG04950.1,Aer,Aerotaxis receptor,Aerotaxis receptor Aer,NC_002516.2,NP_250252,NP_250252.1,NZ_QZGE01000003.1,PA1561,Q9I3F6,Q9I3F6_PSEAE,WP_003087330.1,aer,aerotaxis receptor Aer,pae:PA1561
aer2	208964.PA0176	Aerotaxis transducer Aer2; Product name confidence: Class 1 (Function experimentally demonstrated in P. aeruginosa)	domain annotation not available for this species	3LNR,3VOL,4HI4,4I3M,4I44,882219,AAG03566,AAG03566.1,Aer2,Aerotaxis transducer Aer2,Methyl-accepting chemotaxis protein,NC_002516.2,NP_248866,NP_248866.1,NZ_QZGE01000015.1,PA0176,Q9I6V6,Q9I6V6_PSEAE,WP_003112650.1,aer2,aerotaxis transducer Aer2,pae:PA0176
algB	208964.PA5483	Alginate biosynthesis transcriptional regulatory protein AlgB; Member of the two-component regulatory system AlgB/KinB involved in regulation of alginate biosynthesis genes. Positive regulator of the alginate biosynthetic gene AlgD.	domain annotation not available for this species	877696,AAG08868,AAG08868.1,ALGB_PSEAE,AlgB,Alginate biosynthesis transcriptional regulatory protein AlgB,NC_002516.2,NP_254170,NP_254170.1,NZ_QZGE01000012.1,P23747,PA5483,Two-component response regulator AlgB,Two-component system, NtrC family, response regulator AlgB,WP_003102840.1,algB,pae:PA5483,two-component response regulator AlgB
algD	208964.PA3540	GDP-mannose 6-dehydrogenase; Catalyzes the oxidation of guanosine diphospho-D-mannose (GDP-D-mannose) to GDP-D-mannuronic acid, a precursor for alginate polymerization. The alginate layer causes a mucoid phenotype and provides a protective barrier against host immune defenses and antibiotics.	domain annotation not available for this species	1.1.1.132,1MFZ,1MUU,1MV8,879004,AAG06928,AAG06928.1,ALGD_PSEAE,AlgD,EC 1.1.1.132,GDP-mannose 6-dehydrogenase,GDP-mannose 6-dehydrogenase AlgD,GMD,NC_002516.2,NP_252230,NP_252230.1,NZ_QZGE01000001.1,P11759,PA3540,Q9HY71,WP_003110461.1,algD,pae:PA3540
algI	208964.PA3548	Probable alginate O-acetylase AlgI; Together with AlgJ and AlgF, forms an inner membrane complex which probably interacts with the alginate polymerization-transport complex and adds acetyl groups at the O-2 and O-3 positions of mannuronate residues. Acetylation of alginate is important for the architecture of biofilms and increases resistance to opsonic killing in the host.	domain annotation not available for this species	2.3.1.-,877959,AAG06936,AAG06936.1,ALGI_PSEAE,AlgI,Alginate O-acetyltransferase complex protein AlgI,Alginate biosynthesis protein AlgI,Alginate o-acetylase AlgI,Alginate o-acetyltransferase AlgI,NC_002516.2,NP_252238,NP_252238.1,NZ_QZGE01000001.1,PA3548,Probable alginate O-acetylase AlgI,Q51392,Q9HY67,WP_003112884.1,algI,alginate o-acetyltransferase AlgI,pae:PA3548
algR	208964.PA5261	Positive alginate biosynthesis regulatory protein; Positive regulator of the algD gene, which codes for a GDP- mannose dehydrogenase, a key step enzyme in the alginate biosynthesis pathway.	domain annotation not available for this species	877674,AAG08646,AAG08646.1,ALGR_PSEAE,AlgR,Alginate biosynthesis regulatory protein AlgR,NC_002516.2,NP_253948,NP_253948.1,NZ_QZGE01000002.1,P26275,PA5261,Positive alginate biosynthesis regulatory protein,Q6LDH9,Two-component system, LytTR family, response regulator AlgR,WP_003096397.1,algR,alginate biosynthesis regulatory protein AlgR,pae:PA5261
algU	208964.PA0762	RNA polymerase sigma-H factor; Sigma factors are initiation factors that promote the attachment of RNA polymerase to specific initiation sites and are then released. This sigma factor regulates genes such as algD, involved in alginate biosynthesis.	domain annotation not available for this species	6IN7,882125,AAG04151,AAG04151.1,AlgU,NC_002516.2,NP_249453,NP_249453.1,NZ_QZGE01000007.1,PA0762,Q06198,Q6LCW4,RNA polymerase sigma factor AlgU,RNA polymerase sigma-70 factor, ECF subfamily,RNA polymerase sigma-H factor,RPSH_PSEAE,Sigma factor AlgU,Sigma-30,WP_003085543.1,algT,algU,pae:PA0762,sigma factor AlgU
algW	208964.PA4446	AlgW protein; Product name confidence: Class 1 (Function experimentally demonstrated in P. aeruginosa)	domain annotation not available for this species	3.4.21.-,880976,AAG07834,AAG07834.1,AlgW,AlgW protein,EC 3.4.21.-,NC_002516.2,NP_253136,NP_253136.1,NZ_QZGE01000004.1,PA4446,Q9HVX1,Q9HVX1_PSEAE,Serine protease DegS,WP_003098831.1,algW,pae:PA4446
algZ	208964.PA5262	Alginate biosynthesis protein AlgZ/FimS; Product name confidence: Class 1 (Function experimentally demonstrated in P. aeruginosa)	domain annotation not available for this species	2.7.13.3,879635,AAG08647,AAG08647.1,AlgZ,Alginate biosynthesis protein AlgZ/FimS,EC 2.7.13.3,G3XCZ2,G3XCZ2_PSEAE,NC_002516.2,NP_253949,NP_253949.1,NZ_QZGE01000002.1,PA5262,Two-component system, LytTR family, sensor histidine kinase AlgZ,WP_003096404.1,algZ,alginate biosynthesis protein AlgZ/FimS,pae:PA5262
amgR	208964.PA5200	AmgR; Product name confidence: Class 1: Function experimentally demonstrated in P. aeruginosa	domain annotation not available for this species	880301,AAG08585,AAG08585.1,AmgR,NC_002516.2,NP_253887,NP_253887.1,NZ_QZGE01000002.1,Osmolarity response regulator,PA5200,Q9HTY9,Q9HTY9_PSEAE,Two-component system, OmpR family, phosphate regulon response regulator OmpR,WP_003096259.1,amgR,pae:PA5200
amgS	208964.PA5199	AmgS; Product name confidence: Class 1: Function experimentally demonstrated in P. aeruginosa	domain annotation not available for this species	2.7.13.3,880300,AAG08584,AAG08584.1,AmgS,EC 2.7.13.3,NC_002516.2,NP_253886,NP_253886.1,NZ_QZGE01000002.1,PA5199,Protein AmgS,Q9HTZ0,Q9HTZ0_PSEAE,Two-component system, OmpR family, osmolarity sensor histidine kinase EnvZ,WP_003096258.1,amgS,pae:PA5199
anr	208964.PA1544	Transcriptional activator protein anr; Transcriptional activator of anaerobic gene expression.	domain annotation not available for this species	883009,AAG04933,AAG04933.1,ANR_PSEAE,Anr,CRP/FNR family transcriptional regulator, anaerobic regulatory protein,NC_002516.2,NP_250235,NP_250235.1,NZ_QZGE01000032.1,P23926,PA1544,Transcriptional activator protein anr,Transcriptional regulator Anr,WP_003087262.1,anr,pae:PA1544,transcriptional regulator Anr
ansB	208964.PA1337	Glutaminase-asparaginase; Product name confidence: Class 2 (High similarity to functionally studied protein); Belongs to the asparaginase 1 family.	domain annotation not available for this species	3.5.1.38,882207,AAG04726,AAG04726.1,ASPQ_PSEAE,AnsB,EC 3.5.1.38,Glutamin-(asparagin-)ase,Glutaminase-asparaginase,L-ASNase/L-GLNase,L-asparagine/L-glutamine amidohydrolase,NC_002516.2,NP_250028,NP_250028.1,NZ_QZGE01000005.1,PA1337,Q9I407,WP_003104093.1,ansB,glutaminase-asparaginase,pae:PA1337
arnB	208964.PA3552	UDP-4-amino-4-deoxy-L-arabinose--oxoglutarate aminotransferase; Catalyzes the conversion of UDP-4-keto-arabinose (UDP-Ara4O) to UDP-4-amino-4-deoxy-L-arabinose (UDP-L-Ara4N). The modified arabinose is attached to lipid A and is required for resistance to polymyxin and cationic antimicrobial peptides; Belongs to the DegT/DnrJ/EryC1 family. ArnB subfamily.	domain annotation not available for this species	2.6.1.87,879143,AAG06940,AAG06940.1,ARNB_PSEAE,ArnB,EC 2.6.1.87,NC_002516.2,NP_252242,NP_252242.1,NZ_QZGE01000001.1,PA355,PA3552,Q9HY65,UDP-(beta-L-threo-pentapyranosyl-4''-ulose diphosphate) aminotransferase,UDP-4-amino-4-deoxy-L-arabinose aminotransferase,UDP-4-amino-4-deoxy-L-arabinose--oxoglutarate aminotransferase,UDP-4-amino-4-deoxy-L-arabinose-oxoglutarate aminotransferase,UDP-Ara4O aminot…
aruR	208964.PA4983	Transcriptional regulatory protein AruR; Member of the two-component regulatory system AruS/AruR, which is involved in the regulation of the arginine transaminase (ATA) pathway in response to exogeneous L-arginine. Regulates transcription of aruH and aruI.	domain annotation not available for this species	880341,AAG08368,AAG08368.1,ARUR_PSEAE,NC_002516.2,NP_253670,NP_253670.1,NZ_QZGE01000002.1,PA4983,Probable two-component response regulator,Q9HUI2,Transcriptional regulatory protein AruR,Two-component response regulator,WP_003095718.1,aruR,pae:PA4983,probable two-component response regulator
aruS	208964.PA4982	Sensor histidine kinase AruS; Member of the two-component regulatory system AruS/AruR, which is involved in the regulation of the arginine transaminase (ATA) pathway in response to exogeneous L-arginine. Probably functions as a sensor kinase that phosphorylates AruR.	domain annotation not available for this species	2.7.13.3,880340,AAG08367,AAG08367.1,ARUS_PSEAE,NP_253669,PA4982,Probable two-component sensor,Q9HUI3,Sensor histidine kinase AruS,Two-component sensor,aruS,pae:PA4982,probable two-component sensor
atoB	208964.PA2001	Acetyl-CoA acetyltransferase; Product name confidence: Class 2 (High similarity to functionally studied protein)	domain annotation not available for this species	2.3.1.9,879046,AAG05389,AAG05389.1,ATOB_PSEAE,Acetoacetyl-CoA thiolase,Acetyl-CoA C-acetyltransferase,Acetyl-CoA acetyltransferase,AtoB,EC 2.3.1.9,NC_002516.2,NP_250691,NP_250691.1,NZ_QZGE01000026.1,PA2001,Q9I2A8,WP_003113500.1,acetyl-CoA acetyltransferase,atoB,pae:PA2001
bdlA	208964.PA1423	Biofilm dispersion protein BdlA; Essential for biofilm dispersion by sensing environmental cues. May be involved in sensing and transducing signals within cells, resulting in the modulation of c-di-GMP levels, swimming motility and adhesiveness of the bacterial cell surface.	domain annotation not available for this species	881734,AAG04812,AAG04812.1,BDLA_PSEAE,BdlA,Biofilm dispersion protein,Biofilm dispersion protein BdlA,Chemotaxis regulator BdlA,Methyl-accepting chemotaxis protein,NC_002516.2,NP_250114,NP_250114.1,NZ_QZGE01000005.1,PA142,PA1423,Q9I3S1,WP_003082971.1,bdlA,pae:PA1423
bfiR	208964.PA4196	BfiR; Product name confidence: Class 1: Function experimentally demonstrated in P. aeruginosa	domain annotation not available for this species	880470,AAG07583,AAG07583.1,BfiR,NC_002516.2,NP_252885,NP_252885.1,NZ_QZGE01000013.1,PA4196,Protein BfiR,Q9HWI5,Q9HWI5_PSEAE,WP_003114717.1,bfiR,pae:PA4196
bfiS	208964.PA4197	BfiS; Product name confidence: Class 1: Function experimentally demonstrated in P. aeruginosa	domain annotation not available for this species	880350,AAG07584,AAG07584.1,BfiS,NC_002516.2,NP_252886,NP_252886.1,NZ_QZGE01000013.1,PA4197,Protein BfiS,Q9HWI4,Q9HWI4_PSEAE,WP_003114718.1,bfiS,pae:PA4197
bfmR	208964.PA4101	BfmR; Product name confidence: Class 1: Function experimentally demonstrated in P. aeruginosa	domain annotation not available for this species	878752,AAG07488,AAG07488.1,BfmR,NC_002516.2,NP_252790,NP_252790.1,NZ_QZGE01000013.1,PA4101,Protein BfmR,Q9HWS7,Q9HWS7_PSEAE,Two-component system, OmpR family, response regulator,WP_003113023.1,bfmR,pae:PA4101
bfmS	208964.PA4102	BfmS; Product name confidence: Class 1: Function experimentally demonstrated in P. aeruginosa	domain annotation not available for this species	878756,AAG07489,AAG07489.1,BfmS,NC_002516.2,NP_252791,NP_252791.1,NZ_QZGE01000013.1,PA4102,Protein BfmS,Q9HWS6,Q9HWS6_PSEAE,WP_003113022.1,bfmS,pae:PA4102
bphP	208964.PA4117	Bacteriophytochrome; Photoreceptor which exists in two forms that are reversibly interconvertible by light: the R form that absorbs maximally in the red region of the spectrum and the FR form that absorbs maximally in the far-red region; In the N-terminal section; belongs to the phytochrome family.	domain annotation not available for this species	2.7.13.3,3C2W,3G6O,3IBR,3NHQ,3NOP,3NOT,3NOU,880365,AAG07504,AAG07504.1,BPHY_PSEAE,Bacterial phytochrome, BphP,Bacteriophytochrome,BphP,NC_002516.2,NP_252806,NP_252806.1,NZ_QZGE01000013.1,PA4117,Phytochrome BphP,Phytochrome-like protein,Q9HWR3,WP_003101278.1,bacterial phytochrome, BphP,bphP,pae:PA4117
cbpA	208964.PA4704	cAMP-binding protein A; Product name confidence: Class 1: Function experimentally demonstrated in P. aeruginosa	domain annotation not available for this species	881530,AAG08090,AAG08090.1,CAMP-binding protein A,CbpA,NC_002516.2,NP_253392,NP_253392.1,NZ_QZGE01000018.1,PA4704,Q9HV93,Q9HV93_PSEAE,WP_003095096.1,cAMP-binding protein A,cbpA,pae:PA4704
cbrA	208964.PA4725	Two-component sensor CbrA; Product name confidence: Class 1 (Function experimentally demonstrated in P. aeruginosa)	domain annotation not available for this species	881602,AAG08111,AAG08111.1,CbrA,NC_002516.2,NP_253413,NP_253413.1,NZ_QZGE01000018.1,PA4725,Q7DID2,Q9HV74,Q9HV74_PSEAE,Two-component sensor CbrA,WP_003113915.1,cbrA,pae:PA4725,two-component sensor CbrA
cbrB	208964.PA4726	Two-component response regulator CbrB; Product name confidence: Class 1 (Function experimentally demonstrated in P. aeruginosa)	domain annotation not available for this species	881609,AAG08112,AAG08112.1,CbrB,NC_002516.2,NP_253414,NP_253414.1,NZ_QZGE01000018.1,PA4726,Q7DID1,Q9HV73,Q9HV73_PSEAE,Two-component response regulator CbrB,WP_003113914.1,cbrB,pae:PA4726,two-component response regulator CbrB
cheB1	208964.PA1459	Protein-glutamate methylesterase/protein-glutamine glutaminase 1; Involved in chemotaxis. Part of a chemotaxis signal transduction system that modulates chemotaxis in response to various stimuli. Catalyzes the demethylation of specific methylglutamate residues introduced into the chemoreceptors (methyl-accepting chemotaxis proteins or MCP) by CheR. Also mediates the irreversible deamidation of sp…	domain annotation not available for this species	3.1.1.61,3.5.1.44,882084,AAG04848,AAG04848.1,CHEB1_PSEAE,Chemotaxis-specific methylesterase,EC 3.1.1.61,EC 3.5.1.44,NC_002516.2,NP_250150,NP_250150.1,O87125,PA1459,Probable methyltransferase,Protein-glutamate methylesterase/protein-glutamine glutaminase 1,Two-component system, chemotaxis family, protein-glutamate methylesterase/glutaminase,WP_010895569.1,cheB1,pae:PA1459,probable methyltransferase
cheB2	208964.PA0173	Protein-glutamate methylesterase/protein-glutamine glutaminase 2; Involved in chemotaxis. Part of a chemotaxis signal transduction system that modulates chemotaxis in response to various stimuli. Catalyzes the demethylation of specific methylglutamate residues introduced into the chemoreceptors (methyl-accepting chemotaxis proteins or MCP) by CheR. Also mediates the irreversible deamidation of sp…	domain annotation not available for this species	3.1.1.61,3.5.1.44,882256,AAG03563,AAG03563.1,CHEB2_PSEAE,Chemotaxis response regulator protein-glutamate methylesterase,EC 3.1.1.61,EC 3.5.1.44,NC_002516.2,NP_248863,NP_248863.1,NZ_QZGE01000015.1,PA0173,Probable methylesterase,Protein-glutamate methylesterase/protein-glutamine glutaminase 2,Q9I6V9,Two-component system, chemotaxis family, protein-glutamate methylesterase/glutaminase,WP_003083922.1…
cheR1	208964.PA3348	Chemotaxis protein methyltransferase 1; Methylation of the membrane-bound methyl-accepting chemotaxis proteins (MCP) to form gamma-glutamyl methyl ester residues in MCP.	domain annotation not available for this species	2.1.1.80,5XLX,5XLY,5Y4R,5Y4S,882515,AAG06736,AAG06736.1,CHER1_PSEAE,Chemotaxis protein methyltransferase,Chemotaxis protein methyltransferase 1,Chemotaxis protein methyltransferase CheR,EC 2.1.1.80,NC_002516.2,NP_252038,NP_252038.1,NZ_QZGE01000017.1,O87131,PA3348,Probable chemotaxis protein methyltransferase,WP_003091728.1,cheR1,pae:PA3348,probable chemotaxis protein methyltransferase
cheR2	208964.PA0175	Chemotaxis protein methyltransferase 2; Methylation of the membrane-bound methyl-accepting chemotaxis proteins (MCP) to form gamma-glutamyl methyl ester residues in MCP.	domain annotation not available for this species	2.1.1.80,882282,AAG03565,AAG03565.1,CHER2_PSEAE,Chemotaxis protein methyltransferase,Chemotaxis protein methyltransferase 2,Chemotaxis protein methyltransferase CheR,EC 2.1.1.80,NC_002516.2,NP_248865,NP_248865.1,NZ_QZGE01000015.1,PA0175,Probable chemotaxis protein methyltransferase,Q9I6V7,WP_003102222.1,cheR2,pae:PA0175,probable chemotaxis protein methyltransferase
cheY	208964.PA1456	Chemotaxis protein CheY; Involved in the transmission of sensory signals from the chemoreceptors to the flagellar motors. CheY is likely to be involved in changing the direction of flagellar rotation.	domain annotation not available for this species	882097,AAG04845,AAG04845.1,CHEY_PSEAE,CheY,Chemotaxis protein CheY,NC_002516.2,NP_250147,NP_250147.1,NZ_QZGE01000005.1,PA1456,Q51455,Two-component response regulator CheY,Two-component system, chemotaxis family, chemotaxis protein CheY,WP_003083073.1,cheY,pae:PA1456,two-component response regulator CheY
chpA	208964.PA0413	Component of chemotactic signal transduction system; Product name confidence: Class 1: Function experimentally demonstrated in P. aeruginosa.	domain annotation not available for this species	878176,AAG03802,AAG03802.1,Chemosensory pili system protein ChpA (sensor histidine kinase/response regulator),Chemotactic signal transduction system protein,ChpA,Component of chemotactic signal transduction system,NC_002516.2,NP_249104,NP_249104.1,NZ_QZGE01000016.1,PA0413,Q9I696,Q9I696_PSEAE,WP_003114893.1,chpA,component of chemotactic signal transduction system,pae:PA0413
chpB	208964.PA0414	Probable methylesterase; Involved in chemotaxis. Part of a chemotaxis signal transduction system that modulates chemotaxis in response to various stimuli. Catalyzes the demethylation of specific methylglutamate residues introduced into the chemoreceptors (methyl-accepting chemotaxis proteins or MCP) by CheR. Also mediates the irreversible deamidation of specific glutamine residues to glutamic aci…	domain annotation not available for this species	878169,AAG03803,AAG03803.1,Chemosensory pili system protein ChpB (putative protein-glutamate methylesterase),ChpB,G3XD63,G3XD63_PSEAE,Methylesterase,NC_002516.2,NP_249105,NP_249105.1,NZ_QZGE01000016.1,PA0414,Probable methylesterase,WP_003118811.1,chpB,pae:PA0414,probable methylesterase
chpC	208964.PA0415	Probable chemotaxis protein; Product name confidence: Class 3 (Function proposed based on presence of conserved amino acid motif, structural feature or limited sequence similarity to an experimentally studied gene)	domain annotation not available for this species	878148,AAG03804,AAG03804.1,Chemosensory pili system protein ChpC,Chemotaxis protein,ChpC,G3XD95,G3XD95_PSEAE,NC_002516.2,NP_249106,NP_249106.1,NZ_QZGE01000016.1,PA0415,Probable chemotaxis protein,WP_003114895.1,chpC,pae:PA0415,probable chemotaxis protein
chpD	208964.PA0416	Probable transcriptional regulator; Product name confidence: Class 3 (Function proposed based on presence of conserved amino acid motif, structural feature or limited sequence similarity to an experimentally studied gene)	domain annotation not available for this species	878123,AAG03805,AAG03805.1,AraC family transcriptional regulator, chemosensory pili system protein ChpD,ChpD,G3XCU1,G3XCU1_PSEAE,NC_002516.2,NP_249107,NP_249107.1,NZ_QZGE01000016.1,PA0416,Probable transcriptional regulator,Transcriptional regulator,WP_003111539.1,chpD,pae:PA0416,probable transcriptional regulator
cioA	208964.PA3930	Cyanide insensitive terminal oxidase; Product name confidence: Class 1 (Function experimentally demonstrated in P. aeruginosa)	domain annotation not available for this species	7.1.1.7,879045,AAG07317,AAG07317.1,CioA,Cyanide insensitive terminal oxidase,Cytochrome bd ubiquinol oxidase subunit I,EC 7.1.1.7,G3XCW8,G3XCW8_PSEAE,NC_002516.2,NP_252619,NP_252619.1,NZ_QZGE01000001.1,PA3930,WP_003103027.1,cioA,cyanide insensitive terminal oxidase,pae:PA3930
cioB	208964.PA3929	Cyanide insensitive terminal oxidase; Product name confidence: Class 1 (Function experimentally demonstrated in P. aeruginosa)	domain annotation not available for this species	7.1.1.7,879044,AAG07316,AAG07316.1,CioB,Cyanide insensitive terminal oxidase,Cytochrome bd ubiquinol oxidase subunit II,EC 7.1.1.7,G3XD05,G3XD05_PSEAE,NC_002516.2,NP_252618,NP_252618.1,NZ_QZGE01000001.1,PA3929,WP_003093053.1,cioB,cyanide insensitive terminal oxidase,pae:PA3929
cntI	208964.PA4834	Pseudopaline exporter CntI; Transports the metallophore pseudopaline, which is involved in the acquisition of nickel and zinc, and thus enables bacterial growth inside the host, where metal access is limited. Is probably involved in the export of pseudopaline (By similarity). Essential for iron acquisition during the interaction with airway mucus secretions (AMS) ; Belongs to the EamA transporter…	domain annotation not available for this species	882351,AAG08219,AAG08219.1,CNTI_PSEAE,Hypothetical protein,NC_002516.2,NP_253521,NP_253521.1,NZ_QZGE01000002.1,PA4834,Pseudopaline exporter CntI,Q9HUX6,WP_003104336.1,cntI,hypothetical protein,pae:PA4834,zrmD
cntO	208964.PA4837	Metal-pseudopaline receptor CntO; Transports the metallophore pseudopaline, which is involved in the acquisition of nickel and zinc, and thus enables bacterial growth inside the host, where metal access is limited. Is probably involved in the import of pseudopaline-metal complexes. ; Belongs to the TonB-dependent receptor family.	domain annotation not available for this species	878137,AAG08222,AAG08222.1,CNTO_PSEAE,Hypothetical protein,Iron complex outermembrane recepter protein,Metal-pseudopaline receptor CntO,NC_002516.2,NP_253524,NP_253524.1,NZ_QZGE01000002.1,PA4837,Probable outer membrane protein precursor,Q9HUX3,WP_010895685.1,cntO,pae:PA4837,probable outer membrane protein precursor,zrmA
copR	208964.PA2809	Two-component response regulator, CopR; Class 1: Function experimentally demonstrated in P. aeruginosa	domain annotation not available for this species	878672,AAG06197,AAG06197.1,CopR,NC_002516.2,NP_251499,NP_251499.1,NZ_QZGE01000011.1,PA280,PA2809,Q9I034,Q9I034_PSEAE,Two-component response regulator CopR,Two-component response regulator, CopR,Two-component system, OmpR family, copper resistance phosphate regulon response regulator CusR,WP_003098784.1,copR,pae:PA2809,two-component response regulator, CopR
copS	208964.PA2810	Sensor protein; Member of a two-component regulatory system.	domain annotation not available for this species	2.7.13.3,880411,AAG06198,AAG06198.1,CopS,EC 2.7.13.3,NC_002516.2,NP_251500,NP_251500.1,NZ_QZGE01000011.1,PA281,PA2810,Q9I033,Q9I033_PSEAE,Sensor protein,Two-component sensor CopS,Two-component sensor, CopS,Two-component system, OmpR family, heavy metal sensor histidine kinase CusS,WP_003090883.1,copS,pae:PA2810,two-component sensor, CopS
creB	208964.PA0463	Two-component response regulator CreB; Product name confidence: Class 2 (High similarity to functionally studied protein)	domain annotation not available for this species	881852,AAG03852,AAG03852.1,CreB,DNA-binding response regulator CreB,NC_002516.2,NP_249154,NP_249154.1,NZ_QZGE01000010.1,PA0463,Q9I655,Q9I655_PSEAE,Two-component response regulator CreB,Two-component system, OmpR family, catabolic regulation response regulator CreB,WP_003113268.1,creB,pae:PA0463,two-component response regulator CreB
creC	208964.PA0464	Histidine kinase; Product name confidence: Class 2 (High similarity to functionally studied protein)	domain annotation not available for this species	2.7.13.3,881807,AAG03853,AAG03853.1,CreC,EC 2.7.13.3,Histidine kinase,NC_002516.2,NP_249155,NP_249155.1,NZ_QZGE01000010.1,PA0464,Q9I654,Q9I654_PSEAE,Sensory histidine kinase CreC,Two-component sensor CreC,Two-component system, OmpR family, sensor histidine kinase CreC,WP_003113267.1,creC,pae:PA0464,two-component sensor CreC
ctpH	208964.PA2561	Methyl-accepting chemotaxis protein CtpH; Chemotactic-signal transducers respond to changes in the concentration of attractants and repellents in the environment, transduce a signal from the outside to the inside of the cell, and facilitate sensory adaptation through the variation of the level of methylation. Chemoreceptor for inorganic phosphate, which is required for taxis at high concentration…	domain annotation not available for this species	882739,AAG05949,AAG05949.1,CTPH_PSEAE,G3XDA3,Methyl-accepting chemotaxis protein,Methyl-accepting chemotaxis protein CtpH,NC_002516.2,NP_251251,NP_251251.1,NZ_QZGE01000008.1,PA2561,Probable chemotaxis transducer,Q7DCC4,Q9KWF2,WP_010895626.1,ctpH,pae:PA2561,probable chemotaxis transducer
ctpL	208964.PA4844	Methyl-accepting chemotaxis protein CtpL; Chemotactic-signal transducers respond to changes in the concentration of attractants and repellents in the environment, transduce a signal from the outside to the inside of the cell, and facilitate sensory adaptation through the variation of the level of methylation. Chemoreceptor for inorganic phosphate, which is required for taxis at low concentrations…	domain annotation not available for this species	879569,AAG08229,AAG08229.1,CTPL_PSEAE,Chemotaxis transducer,Methyl-accepting chemotaxis protein CtpL,NC_002516.2,NP_253531,NP_253531.1,NZ_QZGE01000002.1,PA4844,Probable chemotaxis transducer,Q9HUW6,Q9KWF1,WP_003112328.1,ctpL,pae:PA4844,probable chemotaxis transducer
cttP	208964.PA0180	Chemotactic transducer for trichloroethylene [positive chemotaxis], CttP; Product name confidence: Class 1: Function experimentally demonstrated in P. aeruginosa	domain annotation not available for this species	879336,AAG03570,AAG03570.1,Chemotactic transducer for trichloroethylene [positive chemotaxis], CttP,CttP,Methyl-accepting chemotaxis protein,NC_002516.2,NP_248870,NP_248870.1,NZ_QZGE01000015.1,PA0180,Q9I6V2,Q9I6V2_PSEAE,Trichloroethylene chemotactic transducer CttP,WP_003106690.1,chemotactic transducer for trichloroethylene [positive chemotaxis], CttP,cttP,pae:PA0180
czcA	208964.PA2520	Resistance-Nodulation-Cell Division (RND) divalent metal cation efflux transporter CzcA; Product name confidence: Class 2 (High similarity to functionally studied protein); Belongs to the resistance-nodulation-cell division (RND) (TC 2.A.6) family.	domain annotation not available for this species	880332,AAG05908,AAG05908.1,CzcA,Heavy metal efflux system protein,NC_002516.2,NP_251210,NP_251210.1,NZ_QZGE01000008.1,PA2520,Q9I0W2,Q9I0W2_PSEAE,Resistance-Nodulation-Cell Division (RND) divalent metal cation efflux transporter CzcA,Resistance-nodulation-cell division (RND) divalent metal cation efflux transporter CzcA,WP_003115707.1,czcA,pae:PA2520
dctA	208964.PA1183	C4-dicarboxylate transport protein 2; Responsible for the transport of dicarboxylates such as succinate, fumarate, and malate from the periplasm across the inner membrane.	domain annotation not available for this species	880848,AAG04572,AAG04572.1,Aerobic C4-dicarboxylate transport protein,C4-dicarboxylate transport protein,C4-dicarboxylate transport protein 2,DCTA2_PSEAE,DctA,NC_002516.2,NP_249874,NP_249874.1,NZ_QZGE01000006.1,PA1183,Q9I4F5,WP_003082442.1,dctA,dctA2,pae:PA1183
dctA1	208964.PA0119	C4-dicarboxylate transport protein 1; Responsible for the transport of dicarboxylates such as succinate, fumarate, and malate from the periplasm across the membrane. ; Belongs to the dicarboxylate/amino acid:cation symporter (DAACS) (TC 2.A.23) family.	domain annotation not available for this species	877578,AAG03509,AAG03509.1,Aerobic C4-dicarboxylate transport protein,C4-dicarboxylate transport protein 1,C4-dicarboxylate transporter DctA,DCTA1_PSEAE,NC_002516.2,NP_248809,NP_248809.1,NZ_QZGE01000015.1,PA0119,Probable dicarboxylate transporter,Q9I713,WP_003142411.1,dctA1,pae:PA0119,probable dicarboxylate transporter
dctB	208964.PA5165	C4-dicarboxylate transport sensor protein DctB; Member of the two-component regulatory system DctB/DctD, which regulates C4-dicarboxylate transport via regulation of expression of the dctPQM operon and dctA . DctB functions as a membrane-associated protein kinase that phosphorylates DctD in response to environmental signals (By similarity).	domain annotation not available for this species	2.7.13.3,879962,AAG08550,AAG08550.1,C4-dicarboxylate transport sensor protein DctB,DCTB_PSEAE,EC 2.7.13.3,NC_002516.2,NP_253852,NP_253852.1,NZ_QZGE01000002.1,PA5165,Probable two-component sensor,Q9HU20,Two-component sensor,Two-component system, NtrC family, C4-dicarboxylate transport sensor histidine kinase DctB,WP_003123664.1,dctB,pae:PA5165,probable two-component sensor
dctD	208964.PA5166	C4-dicarboxylate transport transcriptional regulatory protein DctD; Member of the two-component regulatory system DctB/DctD, which regulates C4-dicarboxylate transport via regulation of expression of the dctPQM operon and dctA.	domain annotation not available for this species	879963,AAG08551,AAG08551.1,C4-dicarboxylate transport transcriptional regulatory protein DctD,DCTD_PSEAE,NC_002516.2,NP_253853,NP_253853.1,NZ_QZGE01000002.1,PA5166,Probable two-component response regulator,Q9HU19,Two-component response regulator,Two-component system, NtrC family, C4-dicarboxylate transport response regulator DctD,WP_003096187.1,dctD,pae:PA5166,probable two-component response regu…
dctM	208964.PA5169	C4-dicarboxylate TRAP transporter large permease protein DctM; Part of the tripartite ATP-independent periplasmic (TRAP) transport system DctPQM involved in C4-dicarboxylates uptake. ; Belongs to the TRAP transporter large permease family.	domain annotation not available for this species	877773,AAG08554,AAG08554.1,C4-dicarboxylate TRAP transporter large permease protein DctM,C4-dicarboxylate transporter,C4-dicarboxylate transporter, DctM subunit,DCTM_PSEAE,NC_002516.2,NP_253856,NP_253856.1,NZ_QZGE01000002.1,PA5169,Probable C4-dicarboxylate transporter,Q9HU16,WP_003105529.1,dctM,pae:PA5169,probable C4-dicarboxylate transporter
dctP	208964.PA5167	C4-dicarboxylate-binding periplasmic protein DctP; Part of the tripartite ATP-independent periplasmic (TRAP) transport system DctPQM involved in C4-dicarboxylates uptake. ; Belongs to the bacterial solute-binding protein 7 family.	domain annotation not available for this species	879964,AAG08552,AAG08552.1,C4-dicarboxylate-binding periplasmic protein DctP,C4-dicarboxylate-binding protein,C4-dicarboxylate-binding protein DctP,DCTP_PSEAE,NC_002516.2,NP_253854,NP_253854.1,NZ_QZGE01000002.1,PA5167,Probable c4-dicarboxylate-binding protein,Q9HU18,WP_003105525.1,dctP,pae:PA5167,probable c4-dicarboxylate-binding protein
dctQ	208964.PA5168	C4-dicarboxylate TRAP transporter small permease protein DctQ; Part of the tripartite ATP-independent periplasmic (TRAP) transport system DctPQM involved in C4-dicarboxylates uptake. ; Belongs to the TRAP transporter small permease family.	domain annotation not available for this species	877772,AAG08553,AAG08553.1,C4-dicarboxylate TRAP transporter small permease protein DctQ,C4-dicarboxylate transporter, DctQ subunit,DCTQ_PSEAE,Dicarboxylate transporter,NC_002516.2,NP_253855,NP_253855.1,NZ_QZGE01000002.1,PA5168,Probable dicarboxylate transporter,Q9HU17,WP_003105527.1,dctQ,pae:PA5168,probable dicarboxylate transporter
dnaA	208964.PA0001	Chromosomal replication initiator protein DnaA; Plays an important role in the initiation and regulation of chromosomal replication. Binds to the origin of replication; it binds specifically double-stranded DNA at a 9 bp consensus (dnaA box): 5'- TTATC[CA]A[CA]A-3'. DnaA binds to ATP and to acidic phospholipids (By similarity).	domain annotation not available for this species	878417,AAG03391,AAG03391.1,Chromosomal replication initiator protein,Chromosomal replication initiator protein DnaA,Chromosome replication initiator DnaA,DNAA_PSEAE,DnaA,NC_002516.2,NP_064721,NP_064721.1,NZ_QZGE01000012.1,PA0001,Q9I7C5,WP_003109151.1,chromosomal replication initiator protein DnaA,dnaA,pae:PA0001
dnr	208964.PA0527	Transcriptional regulator Dnr; Product name confidence: Class 1 (Function experimentally demonstrated in P. aeruginosa)	domain annotation not available for this species	882180,AAG03916,AAG03916.1,CRP/FNR family transcriptional regulator, dissimilatory nitrate respiration regulator,Dnr,G3XCW6,G3XCW6_PSEAE,NC_002516.2,NP_249218,NP_249218.1,NZ_QZGE01000010.1,PA0527,Transcriptional regulator Dnr,WP_003113234.1,dnr,pae:PA0527,transcriptional regulator Dnr
eddA	208964.PA3910	Extracelullar DNA degradation protein, EddA; Product name confidence: Class 1: Function experimentally demonstrated in P. aeruginosa	domain annotation not available for this species	3.1.3.1,878963,AAG07297,AAG07297.1,Alkaline phosphatase D,EC 3.1.3.1,EddA,Extracelullar DNA degradation protein EddA,Extracelullar DNA degradation protein, EddA,NC_002516.2,NP_252599,NP_252599.1,NZ_QZGE01000001.1,PA3910,Q9HXA3,Q9HXA3_PSEAE,WP_003110915.1,eddA,pae:PA3910
eraR	208964.PA1980	Response regulator EraR; Product name confidence: Class 1: Function experimentally demonstrated in P. aeruginosa	domain annotation not available for this species	880513,AAG05368,AAG05368.1,EraR,NC_002516.2,NP_250670,NP_250670.1,NZ_QZGE01000030.1,PA1980,Q9I2C7,Q9I2C7_PSEAE,Response regulator EraR,Two-component system, NarL family, uhpT operon response regulator UhpA,WP_003113463.1,eraR,pae:PA1980,response regulator EraR
eraS	208964.PA1979	Sensor kinase, EraS; Product name confidence: Class 1: Function experimentally demonstrated in P. aeruginosa	domain annotation not available for this species	880447,AAG05367,AAG05367.1,EraS,NC_002516.2,NP_250669,NP_250669.1,NZ_QZGE01000030.1,PA1979,Q9I2C8,Q9I2C8_PSEAE,Sensor kinase EraS,Sensor kinase, EraS,WP_003107757.1,eraS,pae:PA1979,sensor kinase, EraS
erbR	208964.PA1978	Glycerol metabolism activator; Positive activator for glycerol metabolism.	domain annotation not available for this species	880879,AAG05366,AAG05366.1,AGMR_PSEAE,Glycerol metabolism activator,NC_002516.2,NP_250668,NP_250668.1,NZ_QZGE01000030.1,P29369,PA1978,Protein AgmR,Response regulator ErbR,WP_003107754.1,agmR,erbR,glpR,pae:PA1978,response regulator ErbR
erdR	208964.PA3604	Response regulator ErdR; Product name confidence: Class 1: Function experimentally demonstrated in P. aeruginosa	domain annotation not available for this species	880150,AAG06992,AAG06992.1,ErdR,NC_002516.2,NP_252294,NP_252294.1,NZ_QZGE01000001.1,PA3604,Q9HY22,Q9HY22_PSEAE,Response regulator ErdR,WP_003092229.1,erdR,pae:PA3604,response regulator ErdR
femI	208964.PA1912	ECF sigma factor, FemI; Product name confidence: Class 1: Function experimentally demonstrated in P. aeruginosa; Belongs to the sigma-70 factor family. ECF subfamily.	domain annotation not available for this species	878255,AAG05300,AAG05300.1,ECF sigma factor FemI,ECF sigma factor, FemI,FemI,NC_002516.2,NP_250602,NP_250602.1,NZ_QZGE01000033.1,PA1912,Q9I2J2,Q9I2J2_PSEAE,WP_003088185.1,femI,pae:PA1912
femR	208964.PA1911	Sigma factor regulator, FemR; Product name confidence: Class 1: Function experimentally demonstrated in P. aeruginosa	domain annotation not available for this species	878132,AAG05299,AAG05299.1,FemR,NC_002516.2,NP_250601,NP_250601.1,NZ_QZGE01000033.1,PA1911,Q9I2J3,Q9I2J3_PSEAE,Sigma factor regulator FemR,Sigma factor regulator, FemR,WP_003114934.1,femR,pae:PA1911,sigma factor regulator, FemR
fimL	208964.PA1822	Uncharacterized protein; Product name confidence: Class 4 (Homologs of previously reported genes of unknown function, or no similarity to any previously reported sequences)	domain annotation not available for this species	881776,AAG05211,AAG05211.1,FimL,Hypothetical protein,NC_002516.2,NP_250513,NP_250513.1,NZ_QZGE01000003.1,PA1822,Q9I2S3,Q9I2S3_PSEAE,Uncharacterized protein,WP_003098159.1,fimL,hypothetical protein,pae:PA1822
fiuA	208964.PA0470	Ferrichrome receptor FiuA; Class 1: Function experimentally demonstrated in P. aeruginosa	domain annotation not available for this species	880545,AAG03859,AAG03859.1,Ferrichrome receptor FiuA,FiuA,Iron complex outermembrane recepter protein,NC_002516.2,NP_249161,NP_249161.1,NZ_QZGE01000010.1,PA047,PA0470,Q9I648,Q9I648_PSEAE,WP_003113264.1,fiuA,pae:PA0470
fleN	208964.PA1454	Antiactivator FleN; ATPase that plays an important role in maintaining flagellar number in Pseudomonas aeruginosa . Exhibits anti-activator activity against FleQ, the global transcriptional regulator of flagellar genes (PubMed:22581773, PubMed:28065505); Belongs to the ParA family.	domain annotation not available for this species	5J1J,5JVF,881866,AAG04843,AAG04843.1,Antiactivator FleN,FLEN_PSEAE,Flagellar biosynthesis protein FlhG,Flagellar synthesis regulator FleN,FleN,G3XD64,NC_002516.2,NP_250145,NP_250145.1,NZ_QZGE01000005.1,PA1454,WP_003083064.1,flagellar synthesis regulator FleN,fleN,pae:PA1454
fleQ	208964.PA1097	Transcriptional regulator FleQ; AAA+ ATPase enhancer-binding protein that acts as a transcription regulator and plays a role in the modulation of mucin adhesion and flagellar gene expression (PubMed:9287015, PubMed:11673434, PubMed:26362077). In addition to flagella genes, regulates also expression of biofilm-related genes . Functions as a transcriptional repressor in the absence of c-di-GMP and …	domain annotation not available for this species	4WXM,5EXP,5EXS,5EXT,5EXX,881960,AAG04486,AAG04486.1,FLEQ_PSEAE,FleQ,G3XCV0,NC_002516.2,NP_249788,NP_249788.1,NZ_QZGE01000006.1,PA1097,Sigma-54 dependent transcriptional regulator, flagellar regulatory protein,Transcriptional regulator FleQ,WP_003086448.1,fleQ,pae:PA1097,transcriptional regulator FleQ
fleR	208964.PA1099	Transcription regulator FleR; Plays a role in the regulation of both flagellar synthesis and adhesion to mucin.	domain annotation not available for this species	882087,AAG04488,AAG04488.1,FLER_PSEAE,FleR,NC_002516.2,NP_249790,NP_249790.1,NZ_QZGE01000006.1,PA1099,Q9I4N3,Transcription regulator FleR,Two-component response regulator,Two-component system, response regulator FlrC,WP_003082202.1,fleR,pae:PA1099,two-component response regulator
fleS	208964.PA1098	Two-component sensor; Product name confidence: Class 1 (Function experimentally demonstrated in P. aeruginosa)	domain annotation not available for this species	2.7.13.3,878201,AAG04487,AAG04487.1,EC 2.7.13.3,FleS,NC_002516.2,NP_249789,NP_249789.1,NZ_QZGE01000006.1,PA1098,Q9I4N4,Q9I4N4_PSEAE,Two-component sensor,Two-component system, sensor histidine kinase FlrB,WP_003086450.1,fleS,pae:PA1098,two-component sensor
flgM	208964.PA3351	FlgM; Class 1: Function experimentally demonstrated in P. aeruginosa	domain annotation not available for this species	882518,AAG06739,AAG06739.1,FlgM,NC_002516.2,NP_252041,NP_252041.1,NZ_QZGE01000017.1,Negative regulator of flagellin synthesis FlgM,PA335,PA3351,Protein FlgM,Q79SU4,Q9HYP5,Q9HYP5_PSEAE,WP_003098742.1,flgM,pae:PA3351
fliA	208964.PA1455	RNA polymerase sigma factor FliA; Sigma factors are initiation factors that promote the attachment of RNA polymerase to specific initiation sites and are then released. This sigma factor controls the expression of flagella-related genes (By similarity). Required for the flagellin gene (fliC) expression; Belongs to the sigma-70 factor family. FliA subfamily.	domain annotation not available for this species	881996,AAG04844,AAG04844.1,FLIA_PSEAE,Flagellar biosynthesis sigma factor FliA,FliA,NC_002516.2,NP_250146,NP_250146.1,NZ_QZGE01000005.1,P29248,PA1455,RNA polymerase sigma factor FliA,RNA polymerase sigma factor for flagellar operon,RNA polymerase sigma factor for flagellar operon FliA,Sigma F,Sigma factor FliA,Sigma-28,WP_003083070.1,fliA,pae:PA1455,rpoF,sigma factor FliA
fliC	208964.PA1092	B-type flagellin; Flagellin is the subunit protein which polymerizes to form the filaments of bacterial flagella.	domain annotation not available for this species	5WK5,5WK6,882052,AAG04481,AAG04481.1,B-type flagellin,FLICB_PSEAE,Flagellin,Flagellin type B,FliC,NC_002516.2,NP_249783,NP_249783.1,NZ_QZGE01000006.1,P72151,PA1092,WP_003112503.1,flagellin type B,fliC,pae:PA1092
foxA	208964.PA2466	Ferrioxamine receptor FoxA; Class 1: Function experimentally demonstrated in P. aeruginosa	domain annotation not available for this species	882859,AAG05854,AAG05854.1,Ferrioxamine receptor FoxA,FoxA,Iron complex outermembrane recepter protein,NC_002516.2,NP_251156,NP_251156.1,NZ_QZGE01000008.1,PA246,PA2466,Q9I116,Q9I116_PSEAE,WP_003113289.1,foxA,pae:PA2466
foxI	208964.PA2468	ECF sigma factor FoxI; Class 1: Function experimentally demonstrated in P. aeruginosa; Belongs to the sigma-70 factor family. ECF subfamily.	domain annotation not available for this species	882912,AAG05856,AAG05856.1,ECF sigma factor FoxI,FoxI,NC_002516.2,NP_251158,NP_251158.1,NZ_QZGE01000008.1,PA246,PA2468,Q9I114,Q9I114_PSEAE,WP_003089775.1,foxI,pae:PA2468
foxR	208964.PA2467	Anti-sigma factor FoxR; Class 1: Function experimentally demonstrated in P. aeruginosa	domain annotation not available for this species	882971,AAG05855,AAG05855.1,Anti-sigma factor FoxR,FoxR,NC_002516.2,NP_251157,NP_251157.1,NZ_QZGE01000008.1,PA246,PA2467,Q9I115,Q9I115_PSEAE,WP_003113290.1,foxR,pae:PA2467
fptA	208964.PA4221	Fe(3+)-pyochelin receptor; High-affinity outer membrane receptor required for the transport of Fe(3+)-pyochelin.	domain annotation not available for this species	1XKW,880419,AAG07609,AAG07609.1,FPTA_PSEAE,Fe(3+)-pyochelin receptor,Fe(III)-pyochelin outer membrane receptor,Fe(III)-pyochelin outer membrane receptor precursor,Fe(III)-pyochelin receptor,FptA,NC_002516.2,NP_252911,NP_252911.1,NZ_QZGE01000042.1,Outer-membrane receptor for ferric coprogen and ferric-rhodotorulic acid,P42512,PA4221,WP_003111969.1,fptA,pae:PA4221
fpvA	208964.PA2398	Ferripyoverdine receptor; Receptor for the siderophore ferripyoverdine.	domain annotation not available for this species	1XKH,2IAH,2O5P,2W16,2W6T,2W6U,2W75,2W76,2W77,2W78,5ODW,878605,AAG05786,AAG05786.1,FPVA_PSEAE,Ferripyoverdine receptor,FpvA,NC_002516.2,NP_251088,NP_251088.1,NZ_QZGE01000021.1,Outer-membrane receptor for ferric coprogen and ferric-rhodotorulic acid,P48632,PA2398,Q51339,WP_004349900.1,ferripyoverdine receptor,fpvA,pae:PA2398
fpvB	208964.PA4168	Second ferric pyoverdine receptor FpvB; Product name confidence: Class 1 (Function experimentally demonstrated in P. aeruginosa)	domain annotation not available for this species	880246,AAG07555,AAG07555.1,FpvB,NC_002516.2,NP_252857,NP_252857.1,NZ_QZGE01000013.1,Outer-membrane receptor for ferric coprogen and ferric-rhodotorulic acid,PA4168,Q9HWL3,Q9HWL3_PSEAE,Second ferric pyoverdine receptor FpvB,WP_003112989.1,fpvB,pae:PA4168,second ferric pyoverdine receptor FpvB
fpvI	208964.PA2387	FpvI; Product name confidence: Class 1: Function experimentally demonstrated in P. aeruginosa; Belongs to the sigma-70 factor family. ECF subfamily.	domain annotation not available for this species	882249,AAG05775,AAG05775.1,FpvI,NC_002516.2,NP_251077,NP_251077.1,NZ_QZGE01000021.1,PA2387,Q9I193,Q9I193_PSEAE,RNA polymerase sigma factor,WP_003103620.1,fpvI,pae:PA2387
fpvR	208964.PA2388	FpvR; Product name confidence: Class 1: Function experimentally demonstrated in P. aeruginosa.	domain annotation not available for this species	882258,AAG05776,AAG05776.1,FpvR,NC_002516.2,NP_251078,NP_251078.1,NZ_QZGE01000021.1,PA2388,Protein FpvR,Q9I192,Q9I192_PSEAE,WP_003115643.1,fpvR,pae:PA2388
gacA	208964.PA2586	Response regulator GacA; Positively controls the production of the autoinducer N- butyryl-homoserine lactone and the formation of the virulence factors pyocyanine, cyanide, and lipase.	domain annotation not available for this species	880582,AAG05974,AAG05974.1,GACA_PSEAE,GacA,Global activator,NC_002516.2,NP_251276,NP_251276.1,NZ_QZGE01000008.1,O06649,PA2586,Q51373,Response regulator GacA,Two-component system, NarL family, invasion response regulator UvrY,WP_003090351.1,gacA,pae:PA2586,response regulator GacA
gacS	208964.PA0928	Histidine kinase; Product name confidence: Class 2 (High similarity to functionally studied protein)	domain annotation not available for this species	2.7.13.3,5O7J,880882,AAG04317,AAG04317.1,EC 2.7.13.3,G3XD98,G3XD98_PSEAE,GacS,Histidine kinase,NC_002516.2,NP_249619,NP_249619.1,NZ_QZGE01000007.1,PA0928,Sensor/response regulator hybrid,Sensor/response regulator hybrid protein,Two-component system, NarL family, sensor histidine kinase BarA,WP_003102426.1,gacS,pae:PA0928,sensor/response regulator hybrid
gbt	208964.PA3082	Glycine betaine transmethylase; Product name confidence: Class 1 (Function experimentally demonstrated in P. aeruginosa)	domain annotation not available for this species	882950,AAG06470,AAG06470.1,Gbt,Glycine betaine transmethylase,NC_002516.2,NP_251772,NP_251772.1,NZ_QZGE01000009.1,PA3082,Q9HZC6,Q9HZC6_PSEAE,WP_003104994.1,gbt,glycine betaine transmethylase,pae:PA3082
glnA	208964.PA5119	Glutamine synthetase; Catalyzes the ATP-dependent biosynthesis of glutamine from glutamate and ammonia; Belongs to the glutamine synthetase family.	domain annotation not available for this species	6.3.1.2,877688,AAG08504,AAG08504.1,EC 6.3.1.2,GLN1B_PSEAE,GS,GSI beta,GlnA,Glutamate--ammonia ligase,Glutamine synthetase,Glutamine synthetase I beta,NC_002516.2,NP_253806,NP_253806.1,NZ_QZGE01000002.1,PA5119,Q9HU65,WP_003096016.1,glnA,glutamine synthetase,pae:PA5119
glnD	208964.PA3658	Bifunctional uridylyltransferase/uridylyl-removing enzyme; Modifies, by uridylylation and deuridylylation, the PII regulatory proteins (GlnB and homologs), in response to the nitrogen status of the cell that GlnD senses through the glutamine level. Under low glutamine levels, catalyzes the conversion of the PII proteins and UTP to PII-UMP and PPi, while under higher glutamine levels, GlnD hydroly…	domain annotation not available for this species	2.7.7.59,3.1.4.-,880565,AAG07046,AAG07046.1,Bifunctional [protein-PII] modification enzyme,Bifunctional nitrogen sensor protein,Bifunctional uridylyltransferase/uridylyl-removing enzyme,Bifunctional uridylyltransferase/uridylyl-removing protein,EC 2.7.7.59,GLND_PSEAE,GlnD,NC_002516.2,NP_252348,NP_252348.1,NZ_QZGE01000001.1,PA3658,PII uridylyltransferase,Q9Z9H0,UR,UTase,UTase/UR,WP_003113862.1,[Pr…
glnK	208964.PA5288	Nitrogen regulatory protein P-II 2; Product name confidence: Class 2 (High similarity to functionally studied protein); Belongs to the P(II) protein family.	domain annotation not available for this species	5106226,878342,AAG08673,AAG08673.1,GlnK,NC_002516.2,NP_253975,NP_253975.1,NZ_QZGE01000020.1,Nitrogen regulatory protein P-II 2,PA5288,Q9HTR6,Q9HTR6_PSEAE,WP_003096476.1,glnK,nitrogen regulatory protein P-II 2,pae:PA5288
glpT	208964.PA5235	Glycerol-3-phosphate transporter; Product name confidence: Class 2 (High similarity to functionally studied protein)	domain annotation not available for this species	880661,AAG08620,AAG08620.1,GlpT,Glycerol-3-phosphate transporter,MFS transporter, OPA family, glycerol-3-phosphate transporter,NC_002516.2,NP_253922,NP_253922.1,NZ_QZGE01000002.1,PA5235,Q9HTV5,Q9HTV5_PSEAE,Sn-glycerol-3-phosphate transporter,WP_003096330.1,glpT,glycerol-3-phosphate transporter,pae:PA5235
glsA	208964.PA1638	Glutaminase; Product name confidence: Class 4 (Homologs of previously reported genes of unknown function, or no similarity to any previously reported sequences); Belongs to the glutaminase family.	domain annotation not available for this species	3.5.1.2,883013,AAG05027,AAG05027.1,Conserved hypothetical protein,EC 3.5.1.2,GLSA_PSEAE,Glutaminase,NC_002516.2,NP_250329,NP_250329.1,NZ_QZGE01000003.1,PA1638,Q9I387,WP_003114599.1,conserved hypothetical protein,glsA,pae:PA1638
gltP	208964.PA5479	Probable proton/glutamate-aspartate symporter; Catalyzes the proton-dependent transport of glutamate and aspartate; Belongs to the dicarboxylate/amino acid:cation symporter (DAACS) (TC 2.A.23) family. GltP subfamily.	domain annotation not available for this species	877684,AAG08864,AAG08864.1,GltP,Glutamate/aspartate:proton symporter,NC_002516.2,NP_254166,NP_254166.1,NZ_QZGE01000012.1,PA5479,Probable proton/glutamate-aspartate symporter,Proton glutamate symport protein,Proton-glutamate symporter,Q9HT91,Q9HT91_PSEAE,WP_003096956.1,gltP,pae:PA5479,proton-glutamate symporter
gltR	208964.PA3192	Two-component response regulator GltR; Product name confidence: Class 1 (Function experimentally demonstrated in P. aeruginosa)	domain annotation not available for this species	882907,AAG06580,AAG06580.1,G3XCY6,G3XCY6_PSEAE,GltR,NC_002516.2,NP_251882,NP_251882.1,NZ_QZGE01000019.1,PA3192,Two-component response regulator GltR,WP_003091475.1,gltR,pae:PA3192,two-component response regulator GltR
hasR	208964.PA3408	Heme uptake outer membrane receptor HasR; Product name confidence: Class 2 (High similarity to functionally studied protein)	domain annotation not available for this species	879855,AAG06796,AAG06796.1,HasR,Heme acquisition protein HasR,Heme uptake outer membrane receptor HasR,Heme uptake outer membrane receptor HasR precursor,NC_002516.2,NP_252098,NP_252098.1,NZ_QZGE01000017.1,PA3408,Q9HYJ7,Q9HYJ7_PSEAE,WP_004345215.1,hasR,heme uptake outer membrane receptor HasR precursor,pae:PA3408
irlR	208964.PA4885	Two-component response regulator; Product name confidence: Class 2 (High similarity to functionally studied protein)	domain annotation not available for this species	877996,AAG08270,AAG08270.1,IrlR,NC_002516.2,NP_253572,NP_253572.1,NZ_QZGE01000002.1,PA4885,Q9HUS8,Q9HUS8_PSEAE,Two-component response regulator,Two-component system, OmpR family, copper resistance phosphate regulon response regulator CusR,WP_003095515.1,irlR,pae:PA4885,two-component response regulator
kdpA	208964.PA1633	Potassium-transporting ATPase potassium-binding subunit; Part of the high-affinity ATP-driven potassium transport (or Kdp) system, which catalyzes the hydrolysis of ATP coupled with the electrogenic transport of potassium into the cytoplasm. This subunit binds and transports the potassium across the cytoplasmic membrane.	domain annotation not available for this species	883055,AAG05022,AAG05022.1,ATP phosphohydrolase [potassium-transporting] A chain,KDPA_PSEAE,KdpA,NC_002516.2,NP_250324,NP_250324.1,NZ_QZGE01000003.1,P57683,PA1633,Potassium-binding and translocating subunit A,Potassium-translocating ATPase A chain,Potassium-transporting ATPase potassium-binding subunit,Potassium-transporting ATPase subunit A,Potassium-transporting ATPase, A chain,WP_003097846.1,k…
kdpB	208964.PA1634	Potassium-transporting ATPase ATP-binding subunit; Part of the high-affinity ATP-driven potassium transport (or Kdp) system, which catalyzes the hydrolysis of ATP coupled with the electrogenic transport of potassium into the cytoplasm. This subunit is responsible for energy coupling to the transport system. ; Belongs to the cation transport ATPase (P-type) (TC 3.A.3) family. Type IA subfamily.	domain annotation not available for this species	7.2.2.6,883011,AAG05023,AAG05023.1,ATP phosphohydrolase [potassium-transporting] B chain,EC 7.2.2.6,KDPB_PSEAE,KdpB,NC_002516.2,NP_250325,NP_250325.1,NZ_QZGE01000003.1,P57698,PA1634,Potassium-binding and translocating subunit B,Potassium-translocating ATPase B chain,Potassium-transporting ATPase ATP-binding subunit,Potassium-transporting ATPase subunit B,Potassium-transporting ATPase, B chain,WP_…
kdpC	208964.PA1635	Potassium-transporting ATPase KdpC subunit; Part of the high-affinity ATP-driven potassium transport (or Kdp) system, which catalyzes the hydrolysis of ATP coupled with the electrogenic transport of potassium into the cytoplasm. This subunit acts as a catalytic chaperone that increases the ATP-binding affinity of the ATP-hydrolyzing subunit KdpB by the formation of a transient KdpB/KdpC/ATP terna…	domain annotation not available for this species	883003,AAG05024,AAG05024.1,ATP phosphohydrolase [potassium-transporting] C chain,KDPC_PSEAE,KdpC,NC_002516.2,NP_250326,NP_250326.1,NZ_QZGE01000003.1,P57686,PA1635,Potassium-binding and translocating subunit C,Potassium-translocating ATPase C chain,Potassium-transporting ATPase KdpC subunit,Potassium-transporting ATPase subunit C,Potassium-transporting ATPase, C chain,WP_003087529.1,kdpC,pae:PA163…
kdpD	208964.PA1636	Two-component sensor KdpD; Product name confidence: Class 2 (High similarity to functionally studied protein)	domain annotation not available for this species	2.7.13.3,883029,AAG05025,AAG05025.1,EC 2.7.13.3,KdpD,NC_002516.2,NP_250327,NP_250327.1,NZ_QZGE01000003.1,PA1636,Q9I389,Q9I389_PSEAE,Two-component sensor KdpD,Two-component system, OmpR family, sensor histidine kinase KdpD,WP_003114597.1,kdpD,pae:PA1636,two-component sensor KdpD
kdpE	208964.PA1637	Two-component response regulator KdpE; Product name confidence: Class 2 (High similarity to functionally studied protein)	domain annotation not available for this species	883014,AAG05026,AAG05026.1,KdpE,NC_002516.2,NP_250328,NP_250328.1,NZ_QZGE01000003.1,PA1637,Q9I388,Q9I388_PSEAE,Two-component response regulator KdpE,Two-component system, OmpR family, KDP operon response regulator KdpE,WP_003114598.1,kdpE,pae:PA1637,two-component response regulator KdpE
kdpF	208964.PA1632	KdpF protein; Product name confidence: Class 2 (High similarity to functionally studied protein)	domain annotation not available for this species	883027,AAG05021,AAG05021.1,KdpF,KdpF protein,NP_250323,NZ_QZGE01000003.1,PA1632,Potassium-transporting ATPase KdpF subunit,Potassium-transporting ATPase subunit F,Q9I390,Q9I390_PSEAE,WP_003097848.1,kdpF,pae:PA1632
lptC	208964.PA4459	Lipopolysaccharide export system protein LptC; Involved in the assembly of lipopolysaccharide (LPS). Required for the translocation of LPS from the inner membrane to the outer membrane. Facilitates the transfer of LPS from the inner membrane to the periplasmic protein LptA. Could be a docking site for LptA.	domain annotation not available for this species	881006,AAG07847,AAG07847.1,Conserved hypothetical protein,Hypothetical protein,Lipopolysaccharide export system protein LptC,NC_002516.2,NP_253149,NP_253149.1,NZ_QZGE01000004.1,PA4459,Q9HVV8,Q9HVV8_PSEAE,WP_003094353.1,conserved hypothetical protein,lptC,pae:PA4459
maeA	208964.PA3471	NAD-dependent malic enzyme; Product name confidence: Class 3 (Function proposed based on presence of conserved amino acid motif, structural feature or limited sequence similarity to an experimentally studied gene); Belongs to the malic enzymes family.	domain annotation not available for this species	1.1.1.38,879925,AAG06859,AAG06859.1,EC 1.1.1.38,MAO1_PSEAE,Malate dehydrogenase (oxaloacetate-decarboxylating),NAD-ME,NAD-dependent malic enzyme,NC_002516.2,NP_252161,NP_252161.1,NZ_QZGE01000039.1,PA3471,Probable malic enzyme,Q9HYD5,WP_003103761.1,maeA,pae:PA3471,probable malic enzyme
mdcB	208964.PA0209	Probable 2-(5''-triphosphoribosyl)-3'-dephosphocoenzyme-A synthase; Involved in the formation of 2-(5''-phosphoribosyl)-3'- dephosphocoenzyme-A, the prosthetic group of the acyl-carrier protein of the malonate decarboxylase; Belongs to the CitG/MdcB family.	domain annotation not available for this species	2-(5''-triphosphoribosyl)-3'-dephospho-CoA synthase,2-(5''-triphosphoribosyl)-3'-dephosphocoenzyme-A synthase,2.4.2.52,879248,AAG03598,AAG03598.1,Conserved hypothetical protein,EC 2.4.2.52,MDCB_PSEAE,NC_002516.2,NP_248900,NP_248900.1,NZ_QZGE01000024.1,PA0209,Probable 2-(5''-triphosphoribosyl)-3'-dephosphocoenzyme-A synthase,Q9I6S9,Triphosphoribosyl-dephospho-CoA synthase,WP_003112667.1,conserved …
mdcC	208964.PA0210	Malonate decarboxylase acyl carrier protein; Subunit of malonate decarboxylase, it is an acyl carrier protein to which acetyl and malonyl thioester residues are bound via a 2'-(5''-phosphoribosyl)-3'-dephospho-CoA prosthetic group and turn over during the catalytic mechanism.	domain annotation not available for this species	883035,AAG03599,AAG03599.1,MDCC_PSEAE,Malonate decarboxylase acyl carrier protein,Malonate decarboxylase delta subunit,Malonate decarboxylase subunit delta,MdcC,NC_002516.2,NP_248901,NP_248901.1,NZ_QZGE01000024.1,PA0210,Q9I6S8,WP_003084001.1,malonate decarboxylase delta subunit,mdcC,pae:PA0210
mifR	208964.PA5511	MifR; Product name confidence: Class 1: Function experimentally demonstrated in P. aeruginosa	domain annotation not available for this species	878064,AAG08896,AAG08896.1,DNA-binding response regulator MifR,MifR,NC_002516.2,NP_254198,NP_254198.1,NZ_QZGE01000012.1,PA5511,Q9HT62,Q9HT62_PSEAE,Two-component system, NtrC family, C4-dicarboxylate transport response regulator DctD,WP_003099712.1,mifR,pae:PA5511
mifS	208964.PA5512	MifS; Product name confidence: Class 1: Function experimentally demonstrated in P. aeruginosa	domain annotation not available for this species	2.7.13.3,877988,AAG08897,AAG08897.1,EC 2.7.13.3,MifS,NC_002516.2,NP_254199,NP_254199.1,NZ_QZGE01000012.1,PA5512,Q9HT61,Q9HT61_PSEAE,Sensor histidine kinase MifS,Two-component system, NtrC family, C4-dicarboxylate transport sensor histidine kinase DctB,WP_003114131.1,mifS,pae:PA5512
minD	208964.PA3244	Cell division inhibitor MinD; Product name confidence: Class 2 (High similarity to functionally studied protein)	domain annotation not available for this species	6RIQ,882407,AAG06632,AAG06632.1,Cell division inhibitor MinD,MinD,NC_002516.2,NP_251934,NP_251934.1,NZ_QZGE01000019.1,PA3244,Q9HYZ6,Q9HYZ6_PSEAE,Septum site-determining protein MinD,WP_003091579.1,cell division inhibitor MinD,minD,pae:PA3244
motA	208964.PA4954	Chemotaxis protein MotA; Product name confidence: Class 2 (High similarity to functionally studied protein)	domain annotation not available for this species	879861,AAG08339,AAG08339.1,Chemotaxis protein MotA,Flagellar motor protein MotA,MotA,NC_002516.2,NP_253641,NP_253641.1,NZ_QZGE01000002.1,PA4954,Q9HUL1,Q9HUL1_PSEAE,WP_003102044.1,chemotaxis protein MotA,motA,pae:PA4954
motC	208964.PA1460	MotC; Product name confidence: Class 3 (Function proposed based on presence of conserved amino acid motif, structural feature or limited sequence similarity to an experimentally studied gene)	domain annotation not available for this species	882162,AAG04849,AAG04849.1,Chemotaxis protein MotA,Flagellar motor protein,G3XD73,G3XD73_PSEAE,MotC,NC_002516.2,NP_250151,NP_250151.1,NZ_QZGE01000005.1,PA1460,WP_003083089.1,motC,pae:PA1460
mtlR	208964.PA2337	Transcriptional regulator MtlR; Product name confidence: Class 2 (High similarity to functionally studied protein)	domain annotation not available for this species	883068,AAG05725,AAG05725.1,MtlR,NC_002516.2,NP_251027,NP_251027.1,NZ_QZGE01000021.1,PA2337,Q9I1E1,Q9I1E1_PSEAE,Transcriptional regulator MtlR,WP_003089438.1,mtlR,pae:PA2337,transcriptional regulator MtlR
mucD	208964.PA0766	Periplasmic serine endoprotease DegP-like; Product name confidence: Class 1 (Function experimentally demonstrated in P. aeruginosa); Belongs to the peptidase S1C family.	domain annotation not available for this species	3.4.21.107,879207,AAG04155,AAG04155.1,EC 3.4.21.107,G3XD20,G3XD20_PSEAE,MucD,NC_002516.2,NP_249457,NP_249457.1,NZ_QZGE01000007.1,PA0766,Periplasmic serine endoprotease DegP-like,Serine protease Do,Serine protease MucD,Serine protease MucD precursor,WP_003114183.1,mucD,pae:PA0766,serine protease MucD precursor
narG	208964.PA3875	Respiratory nitrate reductase alpha chain; Product name confidence: Class 2 (High similarity to functionally studied protein); Belongs to the prokaryotic molybdopterin-containing oxidoreductase family.	domain annotation not available for this species	1.7.5.1,1.7.99.-,879780,AAG07262,AAG07262.1,EC 1.7.5.1,EC 1.7.99.-,G3XCX1,G3XCX1_PSEAE,NC_002516.2,NP_252564,NP_252564.1,NZ_QZGE01000001.1,NarG,Nitrate reductase / nitrite oxidoreductase, alpha subunit,PA3875,Respiratory nitrate reductase alpha chain,Respiratory nitrate reductase subunit alpha,WP_003105302.1,narG,pae:PA3875,respiratory nitrate reductase alpha chain
narH	208964.PA3874	Respiratory nitrate reductase beta chain; Product name confidence: Class 2 (High similarity to functionally studied protein)	domain annotation not available for this species	1.7.5.1,1.7.99.-,879783,AAG07261,AAG07261.1,EC 1.7.5.1,EC 1.7.99.-,G3XD87,G3XD87_PSEAE,NC_002516.2,NP_252563,NP_252563.1,NZ_QZGE01000001.1,NarH,Nitrate reductase / nitrite oxidoreductase, beta subunit,PA3874,Respiratory nitrate reductase beta chain,Respiratory nitrate reductase subunit beta,WP_003092958.1,narH,pae:PA3874,respiratory nitrate reductase beta chain
narI	208964.PA3872	Respiratory nitrate reductase gamma chain; Product name confidence: Class 2 (High similarity to functionally studied protein)	domain annotation not available for this species	1.7.5.1,1.7.99.-,878884,AAG07259,AAG07259.1,EC 1.7.5.1,EC 1.7.99.-,G3XD18,G3XD18_PSEAE,NC_002516.2,NP_252561,NP_252561.1,NZ_QZGE01000001.1,NarI,Nitrate reductase gamma subunit,PA3872,Respiratory nitrate reductase gamma chain,Respiratory nitrate reductase subunit gamma,WP_003105305.1,narI,pae:PA3872,respiratory nitrate reductase gamma chain
narJ	208964.PA3873	Respiratory nitrate reductase delta chain; Product name confidence: Class 2 (High similarity to functionally studied protein)	domain annotation not available for this species	879782,AAG07260,AAG07260.1,G3XCY9,G3XCY9_PSEAE,NC_002516.2,NP_252562,NP_252562.1,NZ_QZGE01000001.1,NarJ,Nitrate reductase molybdenum cofactor assembly chaperone NarJ/NarW,PA3873,Respiratory nitrate reductase delta chain,Respiratory nitrate reductase subunit delta,WP_003092956.1,narJ,pae:PA3873,respiratory nitrate reductase delta chain
narL	208964.PA3879	Two-component response regulator NarL; Product name confidence: Class 2 (High similarity to functionally studied protein)	domain annotation not available for this species	878838,AAG07266,AAG07266.1,NC_002516.2,NP_252568,NP_252568.1,NZ_QZGE01000001.1,NarL,PA3879,Q9HXD3,Q9HXD3_PSEAE,Transcriptional regulator NarL,Two-component response regulator NarL,Two-component system, NarL family, nitrate/nitrite response regulator NarL,WP_003092968.1,narL,pae:PA3879,two-component response regulator NarL
narX	208964.PA3878	Sensor protein; Product name confidence: Class 2 (High similarity to functionally studied protein)	domain annotation not available for this species	2.7.13.3,878321,AAG07265,AAG07265.1,EC 2.7.13.3,G3XD66,G3XD66_PSEAE,NC_002516.2,NP_252567,NP_252567.1,NZ_QZGE01000001.1,NarX,PA3878,Sensor protein,Two-component sensor NarX,Two-component system, NarL family, nitrate/nitrite sensor histidine kinase NarX,WP_003105296.1,narX,pae:PA3878,two-component sensor NarX
norM	208964.PA5294	Probable multidrug resistance protein NorM; Multidrug efflux pump; Belongs to the multi antimicrobial extrusion (MATE) (TC 2.A.66.1) family.	domain annotation not available for this species	880556,AAG08679,AAG08679.1,Hypothetical protein,Multidrug efflux protein NorA,Multidrug resistance protein, MATE family,Multidrug-efflux transporter,NC_002516.2,NORM_PSEAE,NP_253981,NP_253981.1,NZ_QZGE01000020.1,PA5294,Probable multidrug resistance protein NorM,Q9HTR0,WP_003114349.1,hypothetical protein,norM,pae:PA5294
ntrB	208964.PA5124	Two-component sensor NtrB; Product name confidence: Class 2 (High similarity to functionally studied protein)	domain annotation not available for this species	2.7.13.3,877971,AAG08509,AAG08509.1,EC 2.7.13.3,NC_002516.2,NP_253811,NP_253811.1,NZ_QZGE01000002.1,NtrB,PA5124,Q9HU60,Q9HU60_PSEAE,Two-component sensor NtrB,Two-component system, NtrC family, nitrogen regulation sensor histidine kinase GlnL,WP_003096033.1,ntrB,pae:PA5124,two-component sensor NtrB
ntrC	208964.PA5125	DNA-binding transcriptional regulator NtrC; Member of the two-component regulatory system NtrB/NtrC, which controls expression of the nitrogen-regulated (ntr) genes in response to nitrogen limitation. Phosphorylated NtrC binds directly to DNA and stimulates the formation of open promoter-sigma54-RNA polymerase complexes.	domain annotation not available for this species	877699,AAG08510,AAG08510.1,DNA-binding transcriptional regulator NtrC,NC_002516.2,NP_253812,NP_253812.1,NZ_QZGE01000002.1,Nitrogen regulation protein NR(I),NtrC,PA5125,Q9HU59,Q9HU59_PSEAE,Two-component response regulator NtrC,Two-component system, NtrC family, nitrogen regulation response regulator GlnG,WP_003104661.1,ntrC,pae:PA5125,two-component response regulator NtrC
opdB	208964.PA2700	OpdB proline porin; Product name confidence: Class 3 (Function proposed based on presence of conserved amino acid motif, structural feature or limited sequence similarity to an experimentally studied gene)	domain annotation not available for this species	879077,AAG06088,AAG06088.1,NC_002516.2,NP_251390,NP_251390.1,NZ_QZGE01000011.1,OpdB,OpdB proline porin,PA270,PA2700,Q9I0E2,Q9I0E2_PSEAE,WP_003114381.1,opdB,pae:PA2700
opdC	208964.PA0162	Histidine porin OpdC; Product name confidence: Class 3 (Function proposed based on presence of conserved amino acid motif, structural feature or limited sequence similarity to an experimentally studied gene)	domain annotation not available for this species	3SY9,879518,AAG03552,AAG03552.1,Histidine porin OpdC,NC_002516.2,NP_248852,NP_248852.1,NZ_QZGE01000015.1,OpdC,PA016,PA0162,Q9I6X0,Q9I6X0_PSEAE,WP_003112647.1,histidine porin OpdC,opdC,pae:PA0162
opdK	208964.PA4898	Vanillate porin OpdK; Product name confidence: Class 3 (Function proposed based on presence of conserved amino acid motif, structural feature or limited sequence similarity to an experimentally studied gene)	domain annotation not available for this species	2QTK,2Y2X,3SYS,879748,AAG08283,AAG08283.1,NC_002516.2,NP_253585,NP_253585.1,NZ_QZGE01000002.1,OpdK,PA489,PA4898,Q9HUR5,Q9HUR5_PSEAE,Vanillate porin OpdK,WP_003121137.1,opdK,pae:PA4898,vanillate porin OpdK
opdP	208964.PA4501	Glycine-glutamate dipeptide porin OpdP; Product name confidence: Class 3 (Function proposed based on presence of conserved amino acid motif, structural feature or limited sequence similarity to an experimentally studied gene)	domain annotation not available for this species	3SYB,881095,AAG07889,AAG07889.1,Glycine-glutamate dipeptide porin OpdP,NC_002516.2,NP_253191,NP_253191.1,NZ_QZGE01000004.1,OpdP,PA450,PA4501,Q9HVS0,Q9HVS0_PSEAE,WP_010895675.1,opdP,pae:PA4501
opdT	208964.PA2505	Tyrosine porin OpdT; Product name confidence: Class 3 (Function proposed based on presence of conserved amino acid motif, structural feature or limited sequence similarity to an experimentally studied gene)	domain annotation not available for this species	882988,AAG05893,AAG05893.1,NC_002516.2,NP_251195,NP_251195.1,NZ_QZGE01000008.1,OpdT,PA250,PA2505,Q9I0X7,Q9I0X7_PSEAE,Tyrosine porin OpdT,WP_003109544.1,opdT,pae:PA2505,tyrosine porin OpdT
oprC	208964.PA3790	Putative copper transport outer membrane porin OprC; Product name confidence: Class 1 (Function experimentally demonstrated in P. aeruginosa)	domain annotation not available for this species	6FOK,6FOM,879091,AAG07177,AAG07177.1,Copper transport outer membrane porin OprC,G3XD89,G3XD89_PSEAE,Iron complex outermembrane recepter protein,NC_002516.2,NP_252479,NP_252479.1,NZ_QZGE01000001.1,OprC,PA3790,Putative copper transport outer membrane porin OprC,Putative copper transport outer membrane porin OprC precursor,WP_003119294.1,oprC,pae:PA3790
oprD	208964.PA0958	Porin D; Porin with a specificity for basic amino acids. Also possesses serine protease activity; Belongs to the outer membrane porin (Opr) (TC 1.B.25) family.	domain annotation not available for this species	2ODJ,3.4.21.-,3SY7,4FOZ,881970,AAG04347,AAG04347.1,Basic amino acid, basic peptide and imipenem outer membrane porin OprD precursor,EC 3.4.21.-,Imipenem/basic amino acid-specific outer membrane pore,NC_002516.2,NP_249649,NP_249649.1,NZ_QZGE01000007.1,OprD,Outer membrane protein D2,P32722,PA0958,PORD_PSEAE,Porin D,WP_003112576.1,oprD,pae:PA0958
oruR	208964.PA0831	Ornithine utilization regulator; Probably activates the ArgJ gene that encodes ornithine acetyltransferase. Binds to its own promoter-operator region. Probably binds ornithine.	domain annotation not available for this species	878384,AAG04220,AAG04220.1,NC_002516.2,NP_249522,NP_249522.1,NZ_QZGE01000007.1,ORUR_PSEAE,Ornithine utilization regulator,Ornithine utilization transcriptional regulator OruR,OruR,P72171,PA0831,Transcriptional regulator OruR,WP_003114220.1,oruR,pae:PA0831,transcriptional regulator OruR
parR	208964.PA1799	Two-component response regulator, ParR; Product name confidence: Class 1: Function experimentally demonstrated in P. aeruginosa	domain annotation not available for this species	878354,AAG05188,AAG05188.1,NC_002516.2,NP_250490,NP_250490.1,NZ_QZGE01000003.1,PA1799,ParR,Q9I2U3,Q9I2U3_PSEAE,Two-component response regulator ParR,Two-component response regulator, ParR,Two-component system, OmpR family, response regulator ParR,WP_003098126.1,pae:PA1799,parR,two-component response regulator, ParR
parS	208964.PA1798	Two-component sensor, ParS; Product name confidence: Class 1: Function experimentally demonstrated in P. aeruginosa	domain annotation not available for this species	2.7.13.3,878335,AAG05187,AAG05187.1,EC 2.7.13.3,NC_002516.2,NP_250489,NP_250489.1,NZ_QZGE01000003.1,PA1798,ParS,Q9I2U4,Q9I2U4_PSEAE,Two-component sensor ParS,Two-component sensor, ParS,Two-component system, OmpR family, sensor kinase ParS,WP_003113589.1,pae:PA1798,parS,two-component sensor, ParS
pchR	208964.PA4227	Regulatory protein PchR; Positive activator of the genes for pyochelin and ferripyochelin receptors.	domain annotation not available for this species	880049,AAG07615,AAG07615.1,NC_002516.2,NP_252917,NP_252917.1,NZ_QZGE01000028.1,P40883,PA4227,PCHR_PSEAE,PchR,Regulatory protein PchR,Transcriptional regulator PchR,WP_003106955.1,pae:PA4227,pchR,transcriptional regulator PchR
pcoB	208964.PA2064	Copper resistance protein B; Product name confidence: Class 2 (High similarity to functionally studied protein)	domain annotation not available for this species	877759,AAG05452,AAG05452.1,Copper resistance protein B,Copper resistance protein B precursor,NC_002516.2,NP_250754,NP_250754.1,NZ_QZGE01000022.1,PA2064,PcoB,Q9I251,Q9I251_PSEAE,WP_003109652.1,copper resistance protein B precursor,pae:PA2064,pcoB
pctA	208964.PA4309	Methyl-accepting chemotaxis protein PctA; Chemotactic-signal transducers respond to changes in the concentration of attractants and repellents in the environment, transduce a signal from the outside to the inside of the cell, and facilitate sensory adaptation through the variation of the level of methylation. Major receptor that responds to all naturally occurring L- amino acids, except L-Gln and…	domain annotation not available for this species	5LTX,5T65,5T7M,881565,AAG07697,AAG07697.1,Chemotactic transducer PctA,G3XD24,Methyl-accepting chemotaxis protein,Methyl-accepting chemotaxis protein PctA,NC_002516.2,NP_252999,NP_252999.1,NZ_ASJY01000714.1,O32442,PA4309,PCTA_PSEAE,PctA,Q51509,Q7DC77,WP_003148125.1,chemotactic transducer PctA,pae:PA4309,pctA
pctB	208964.PA4310	Methyl-accepting chemotaxis protein PctB; Chemotactic-signal transducers respond to changes in the concentration of attractants and repellents in the environment, transduce a signal from the outside to the inside of the cell, and facilitate sensory adaptation through the variation of the level of methylation. Responds to L-Arg, L-Gln, L-Ala, L-Glu, L-Lys, L-Met and L-Tyr. Also involved in repelle…	domain annotation not available for this species	5LT9,5LTO,881566,AAG07698,AAG07698.1,Chemotactic transducer PctB,Methyl-accepting chemotaxis protein,Methyl-accepting chemotaxis protein PctB,NC_002516.2,NP_253000,NP_253000.1,NZ_QZGA01000014.1,O32443,PA4310,PCTB_PSEAE,PctB,Q9HW91,WP_003148126.1,chemotactic transducer PctB,pae:PA4310,pctB
pctC	208964.PA4307	Methyl-accepting chemotaxis protein PctC; Chemotactic-signal transducers respond to changes in the concentration of attractants and repellents in the environment, transduce a signal from the outside to the inside of the cell, and facilitate sensory adaptation through the variation of the level of methylation. Responds to L-His, L-Pro and GABA. Also involved in repellent responses to trichloroethy…	domain annotation not available for this species	5LTV,881576,AAG07695,AAG07695.1,Chemotactic transducer PctC,Methyl-accepting chemotaxis protein,Methyl-accepting chemotaxis protein PctC,NC_002516.2,NP_252997,NP_252997.1,NZ_ASJY01000714.1,O32440,PA4307,PCTC_PSEAE,PctC,Q9HW93,WP_003148124.1,chemotactic transducer PctC,pae:PA4307,pctC
pfeA	208964.PA2688	Ferric enterobactin receptor; Specific receptor for the siderophore ferric enterobactin.	domain annotation not available for this species	5M9B,5MZS,5NC3,5NC4,5NR2,5OUT,6I2J,6Q5E,6R1F,882784,AAG06076,AAG06076.1,Ferric enterobactin receptor,Ferric enterobactin receptor, outer membrane protein PfeA precursor,NC_002516.2,NP_251378,NP_251378.1,NZ_QZGE01000008.1,PA2688,PFEA_PSEAE,PfeA,Q05098,WP_003113404.1,pae:PA2688,pfeA
pfeR	208964.PA2686	Transcriptional activator protein PfeR; Member of the two-component regulatory system PfeR/PfeS. Activates expression of the ferric enterobactin receptor.	domain annotation not available for this species	882764,AAG06074,AAG06074.1,NC_002516.2,NP_251376,NP_251376.1,NZ_QZGE01000008.1,PA2686,PFER_PSEAE,PfeR,Q04803,Transcriptional activator protein PfeR,Two-component response regulator PfeR,Two-component system, OmpR family, response regulator PfeR,WP_010895629.1,pae:PA2686,pfeR,two-component response regulator PfeR
pfeS	208964.PA2687	Sensor protein PfeS; Member of the two-component regulatory system PfeR/PfeS. May activate PfeR by phosphorylation.	domain annotation not available for this species	2.7.13.3,3KYZ,882765,AAG06075,AAG06075.1,EC 2.7.13.3,NC_002516.2,NP_251377,NP_251377.1,NZ_QZGE01000008.1,PA2687,PFES_PSEAE,PfeS,Q04804,Sensor protein PfeS,Two-component sensor PfeS,Two-component sensor histidine kinase PfeS,Two-component system, OmpR family, sensor histidine kinase PfeS,WP_003113403.1,pae:PA2687,pfeS,two-component sensor PfeS
phoA	208964.PA3296	Alkaline phosphatase H; Has only phosphomonoesterase activity. ; Belongs to the alkaline phosphatase family.	domain annotation not available for this species	3.1.3.1,882459,AAG06684,AAG06684.1,Alkaline phosphatase,Alkaline phosphatase H,EC 3.1.3.1,H-AP,High molecular weight phosphatase,NC_002516.2,NP_251986,NP_251986.1,NZ_QZGE01000017.1,P35483,PA3296,PPBH_PSEAE,PhoA,Q9HYU7,WP_003113164.1,alkaline phosphatase,pae:PA3296,phoA
phoA2	208964.PA0688	Alkaline phosphatase L; Has both a phosphomonoesterase and phosphodiesterase activity; Belongs to the PstS family.	domain annotation not available for this species	3.1.3.1,880790,AAG04077,AAG04077.1,Alkaline phosphatase L,L-AP,Low molecular weight phosphatase,NC_002516.2,NP_249379,NP_249379.1,NZ_QZGE01000025.1,O52768,P35482,PA0688,PPBL_PSEAE,Probable binding protein component of ABC transporter,Protein DING,WP_003112123.1,pae:PA0688,phoA,phoA2,probable binding protein component of ABC transporter
phoB	208964.PA5360	Phosphate regulon transcriptional regulatory protein PhoB; This protein is a positive regulator for the phosphate regulon. Transcription of this operon is positively regulated by PhoB and PhoR when phosphate is limited.	domain annotation not available for this species	878438,AAG08745,AAG08745.1,NC_002516.2,NP_254047,NP_254047.1,NZ_QZGE01000020.1,P23620,PA5360,PHOB_PSEAE,PhoB,Phosphate regulon transcriptional regulatory protein PhoB,Two-component response regulator PhoB,Two-component system, OmpR family, phosphate regulon response regulator PhoB,WP_003096653.1,pae:PA5360,phoB,two-component response regulator PhoB
phoP	208964.PA1179	Two-component response regulator PhoP; Product name confidence: Class 1 (Function experimentally demonstrated in P. aeruginosa)	domain annotation not available for this species	879194,AAG04568,AAG04568.1,NC_002516.2,NP_249870,NP_249870.1,NZ_QZGE01000006.1,PA1179,PhoP,Q9I4F9,Q9I4F9_PSEAE,Two-component response regulator PhoP,Two-component system, OmpR family, response regulator PhoP,WP_003082436.1,pae:PA1179,phoP,two-component response regulator PhoP
phoQ	208964.PA1180	Two-component sensor PhoQ; Product name confidence: Class 1 (Function experimentally demonstrated in P. aeruginosa)	domain annotation not available for this species	2.7.13.3,879187,AAG04569,AAG04569.1,EC 2.7.13.3,NC_002516.2,NP_249871,NP_249871.1,NZ_QZGE01000006.1,PA1180,PhoQ,Q9I4F8,Q9I4F8_PSEAE,Two-component sensor PhoQ,Two-component system, OmpR family, sensor histidine kinase PhoQ,WP_003082438.1,pae:PA1180,phoQ,two-component sensor PhoQ
phoR	208964.PA5361	Phosphate regulon sensor protein PhoR; Member of the two-component regulatory system PhoR/PhoB involved in the phosphate regulon genes expression. PhoR may function as a membrane-associated protein kinase that phosphorylates PhoB in response to environmental signals.	domain annotation not available for this species	2.7.13.3,878511,AAG08746,AAG08746.1,EC 2.7.13.3,NC_002516.2,NP_254048,NP_254048.1,NZ_QZGE01000020.1,P23621,PA5361,PHOR_PSEAE,PhoR,Phosphate regulon sensor protein PhoR,Two-component sensor PhoR,Two-component system, OmpR family, phosphate regulon sensor histidine kinase PhoR,WP_003121316.1,pae:PA5361,phoR,two-component sensor PhoR
phoU	208964.PA5365	Phosphate-specific transport system accessory protein PhoU homolog; Plays a role in the regulation of phosphate uptake. ; Belongs to the PhoU family.	domain annotation not available for this species	4Q25,881627,AAG08750,AAG08750.1,NC_002516.2,NP_254052,NP_254052.1,NZ_QZGE01000020.1,PA5365,PHOU_PSEAE,PhoU,Phosphate transport system protein,Phosphate uptake regulatory protein PhoU,Phosphate-specific transport system accessory protein PhoU homolog,Pst system accessory protein PhoU homolog,Q51547,WP_003096661.1,pae:PA5365,phoU,phosphate uptake regulatory protein PhoU
phuR	208964.PA4710	Heme/hemoglobin uptake outer membrane receptor PhuR; Product name confidence: Class 3 (Function proposed based on presence of conserved amino acid motif, structural feature or limited sequence similarity to an experimentally studied gene)	domain annotation not available for this species	881550,AAG08096,AAG08096.1,Heme/hemoglobin uptake outer membrane receptor PhuR,Heme/hemoglobin uptake outer membrane receptor PhuR precursor,Hemoglobin/transferrin/lactoferrin receptor protein,NC_002516.2,NP_253398,NP_253398.1,NZ_QZGE01000018.1,PA4710,PhuR,Q9HV88,Q9HV88_PSEAE,WP_003113453.1,heme/hemoglobin uptake outer membrane receptor PhuR precursor,pae:PA4710,phuR
pilA	208964.PA4525	Fimbrial protein; Product name confidence: Class 1 (Function experimentally demonstrated in P. aeruginosa); Belongs to the N-Me-Phe pilin family.	domain annotation not available for this species	1PAN,1PAO,878423,AAG07913,AAG07913.1,FMPO_PSEAE,Fimbrial protein,NC_002516.2,NP_253215,NP_253215.1,NZ_QZGE01000004.1,P04739,PA4525,PilA,Pilin,Type 4 fimbrial precursor PilA,Type 4 fimbrial protein PilA,Type IV pilus assembly protein PilA,WP_003112842.1,fimA,pae:PA4525,pilA,type 4 fimbrial precursor PilA
pilG	208964.PA0408	Protein PilG; Is involved in pilus biosynthesis and twitching motility. May act as a single-domain response regulator whose function may be to receive a certain environmental signal(s) and then transduce that signal to the pilus assembly machinery via specific protein-protein interactions.	domain annotation not available for this species	878203,AAG03797,AAG03797.1,NC_002516.2,NP_249099,NP_249099.1,NZ_QZGE01000016.1,P46384,PA0408,PILG_PSEAE,PilG,Pilus biosynthesis/twitching motility protein PilG,Protein PilG,Twitching motility protein PilG,Twitching motility two-component system response regulator PilG,WP_003084583.1,pae:PA0408,pilG,twitching motility protein PilG
pilH	208964.PA0409	Protein PilH; May be a part of a signal-transduction system that regulates twitching motility by controlling pilus function (extension and retraction).	domain annotation not available for this species	878198,AAG03798,AAG03798.1,NC_002516.2,NP_249100,NP_249100.1,NZ_QZGE01000016.1,P43501,PA0409,PILH_PSEAE,PilH,Protein PilH,Twitching motility protein PilH,Twitching motility two-component system response regulator PilH,WP_003084587.1,pae:PA0409,pilH,twitching motility protein PilH
pilI	208964.PA0410	Protein PilI; May be a part of a signal-transduction system that regulates twitching motility by controlling pilus function (extension and retraction).	domain annotation not available for this species	878186,AAG03799,AAG03799.1,NC_002516.2,NP_249101,NP_249101.1,NZ_QZGE01000016.1,P43502,PA0410,PILI_PSEAE,PilI,Protein PilI,Twitching motility protein PilI,WP_003084590.1,pae:PA0410,pilI,twitching motility protein PilI
pilJ	208964.PA0411	Protein PilJ; May be a part of a signal-transduction system that regulates twitching motility by controlling pilus function (extension and retraction).	domain annotation not available for this species	878180,AAG03800,AAG03800.1,NC_002516.2,NP_249102,NP_249102.1,NZ_QZGE01000016.1,P42257,PA0411,PILJ_PSEAE,PilJ,Protein PilJ,Twitching motility protein PilJ,WP_003100940.1,pae:PA0411,pilJ,twitching motility protein PilJ
pilK	208964.PA0412	Methyltransferase PilK; Product name confidence: Class 1 (Function experimentally demonstrated in P. aeruginosa)	domain annotation not available for this species	878179,AAG03801,AAG03801.1,G3XCT5,G3XCT5_PSEAE,Methyltransferase PilK,NC_002516.2,NP_249103,NP_249103.1,NZ_QZGE01000016.1,PA0412,PilK,Type IV pilus assembly protein PilK,WP_003100938.1,methyltransferase PilK,pae:PA0412,pilK
pilR	208964.PA4547	Type 4 fimbriae expression regulatory protein PilR; Member of the two-component regulatory system PilS/PilR that regulates the expression of type 4 fimbriae. When activated by PilS it acts in conjunction with sigma-54 as a transcriptional activator.	domain annotation not available for this species	877622,AAG07935,AAG07935.1,NC_002516.2,NP_253237,NP_253237.1,NZ_QZGE01000004.1,PA4547,PILR_PSEAE,PilR,Q00934,Q9HVN2,Two-component response regulator PilR,Two-component system, NtrC family, response regulator PilR,Type 4 fimbriae expression regulatory protein PilR,WP_003094694.1,pae:PA4547,pilR,two-component response regulator PilR
pilS	208964.PA4546	Sensor protein PilS; Member of the two-component regulatory system PilS/PilR involved in the regulation of the expression of type 4 fimbriae. PilS may function as a membrane-associated protein kinase that phosphorylates PilR in response to environmental signals.	domain annotation not available for this species	2.7.13.3,877621,AAG07934,AAG07934.1,EC 2.7.13.3,NC_002516.2,NP_253236,NP_253236.1,NZ_QZGE01000004.1,P33639,PA4546,PILS_PSEAE,PilS,Sensor protein PilS,Two-component sensor PilS,Two-component system, NtrC family, sensor histidine kinase PilS,WP_003094692.1,pae:PA4546,pilS,two-component sensor PilS
pirA	208964.PA0931	Ferric enterobactin receptor PirA; Product name confidence: Class 1 (Function experimentally demonstrated in P. aeruginosa)	domain annotation not available for this species	5FP2,881093,AAG04320,AAG04320.1,Ferric enterobactin receptor,Ferric enterobactin receptor PirA,NC_002516.2,NP_249622,NP_249622.1,NZ_QZGE01000007.1,Outer membrane receptor FepA,PA0931,PirA,Q9I527,Q9I527_PSEAE,WP_003112590.1,ferric enterobactin receptor PirA,pae:PA0931,pirA
pmpM	208964.PA1361	Multidrug resistance protein PmpM; Multidrug efflux pump that functions as an H(+)/drug antiporter. Confers resistance to benzalkonium chloride, fluoroquinolones, ethidium bromide, acriflavine and tetraphenylphosphonium chloride; Belongs to the multi antimicrobial extrusion (MATE) (TC 2.A.66.1) family.	domain annotation not available for this species	880959,AAG04750,AAG04750.1,H(+)/drug antiporter,Multidrug resistance protein PmpM,Multidrug resistance protein, MATE family,Multidrug-efflux transporter,NC_002516.2,NP_250052,NP_250052.1,NZ_QZGE01000005.1,PA1361,PMPM_PSEAE,Probable transporter,Q9I3Y3,WP_003112388.1,norM,pae:PA1361,pmpM,probable transporter
pmrA	208964.PA4776	PmrA: two-component regulator system response regulator PmrA; Product name confidence: Class 1 (Function experimentally demonstrated in P. aeruginosa)	domain annotation not available for this species	881834,AAG08162,AAG08162.1,NC_002516.2,NP_253464,NP_253464.1,NZ_QZGE01000018.1,PA4776,PmrA,PmrA: two-component regulator system response regulator PmrA,Q9HV32,Q9HV32_PSEAE,Two-component regulator system response regulator PmrA,Two-component system, OmpR family, response regulator QseB,WP_003102236.1,pae:PA4776,pmrA
pmrB	208964.PA4777	PmrB: two-component regulator system signal sensor kinase PmrB; Product name confidence: Class 1 (Function experimentally demonstrated in P. aeruginosa)	domain annotation not available for this species	2.7.13.3,881841,AAG08163,AAG08163.1,EC 2.7.13.3,NC_002516.2,NP_253465,NP_253465.1,NZ_QZGE01000018.1,PA4777,PmrB,PmrB: two-component regulator system signal sensor kinase PmrB,Q9HV31,Q9HV31_PSEAE,Two-component regulator system signal sensor kinase PmrB,Two-component system, OmpR family, sensor histidine kinase QseC,WP_003112923.1,pae:PA4777,pmrB
pprA	208964.PA4293	Two-component sensor PprA; Member of the two-component regulatory system PprA/PprB involved in biofilm formation by controlling the expression of many related genes including type IVb pili major subunit flp pilin, adhesin bapA or cupE fimbriae (PubMed:23209420, PubMed:21091863, PubMed:31492668). Modulates also quorum-sensing signal production acting on both negative and positive modulators . Func…	domain annotation not available for this species	2.7.13.3,881624,AAG07681,AAG07681.1,NC_002516.2,NP_252983,NP_252983.1,NZ_QZGE01000034.1,PA429,PA4293,PPRA_PSEAE,PprA,Q9HWA7,Two-component sensor PprA,WP_003115766.1,pae:PA4293,pprA,two-component sensor PprA
pprB	208964.PA4296	Two-component response regulator PprB; Member of the two-component regulatory system PprA/PprB involved in biofilm formation by controlling the expression of many related genes including type IVb pili major subunit flp pilin, adhesin bapA or cupE fimbriae (PubMed:19151143, PubMed:23209420, PubMed:21091863, PubMed:31492668). Modulates also quorum-sensing signal production acting on both negative a…	domain annotation not available for this species	881658,AAG07684,AAG07684.1,NC_002516.2,NP_252986,NP_252986.1,NZ_QZGE01000034.1,PA429,PA4296,PPRB_PSEAE,PprB,Q9HWA4,Two-component response regulator PprB,Two-component response regulator, PprB,WP_003114985.1,pae:PA4296,pprB,two-component response regulator, PprB
prc	208964.PA3257	Periplasmic tail-specific protease; Product name confidence: Class 2 (High similarity to functionally studied protein); Belongs to the peptidase S41A family.	domain annotation not available for this species	3.4.21.102,882420,AAG06645,AAG06645.1,Carboxyl-terminal processing protease,EC 3.4.21.102,NC_002516.2,NP_251947,NP_251947.1,NZ_QZGE01000019.1,PA3257,Periplasmic tail-specific protease,Prc,Q9HYY3,Q9HYY3_PSEAE,Tail-specific protease,WP_003091593.1,pae:PA3257,periplasmic tail-specific protease,prc
prfA	208964.PA4665	Peptide chain release factor 1; Peptide chain release factor 1 directs the termination of translation in response to the peptide chain termination codons UAG and UAA.	domain annotation not available for this species	881360,AAG08052,AAG08052.1,NC_002516.2,NP_253354,NP_253354.1,NZ_QZGE01000029.1,P42806,PA4665,Peptide chain release factor 1,PrfA,Q9HVC7,RF-1,RF1_PSEAE,WP_003114692.1,pae:PA4665,peptide chain release factor 1,prf1,prfA
pruR	208964.PA0780	Proline utilization regulator; Product name confidence: Class 1 (Function experimentally demonstrated in P. aeruginosa)	domain annotation not available for this species	880836,AAG04169,AAG04169.1,NC_002516.2,NP_249471,NP_249471.1,NZ_QZGE01000007.1,PA0780,Proline utilization regulator,PruR,Q9I5F8,Q9I5F8_PSEAE,WP_003085585.1,pae:PA0780,proline utilization regulator,pruR
pstS	208964.PA5369	Phosphate-binding protein PstS; Binds 1 inorganic phosphate per subunit with a KD of 0.34 uM . Required for phosphate transport . In strain PAO1 implicated in host cell adhesion; in some virulent strains (e.g. MDR25 which expresses very high levels of this protein) antibody fragments against this protein decrease host cell adhesion and increase transepithelial resistance of human epithelial cell …	domain annotation not available for this species	4OMB,4PQJ,880528,AAG08754,AAG08754.1,G3XDA8,NC_002516.2,NP_254056,NP_254056.1,NZ_QZGE01000020.1,PA536,PA5369,PSTS_PSEAE,Phosphate ABC transporter substrate-binding protein,Phosphate ABC transporter, periplasmic phosphate-binding protein, PstS,Phosphate transport system substrate-binding protein,Phosphate-binding protein PstS,PstS,Q7DC39,Q9Z9M3,WP_003096673.1,pae:PA5369,phosphate ABC transporter, …
ptpA	208964.PA2978	Phosphotyrosine protein phosphatase; Product name confidence: Class 2 (High similarity to functionally studied protein); Belongs to the low molecular weight phosphotyrosine protein phosphatase family.	domain annotation not available for this species	3.1.3.48,880168,AAG06366,AAG06366.1,EC 3.1.3.48,NC_002516.2,NP_251668,NP_251668.1,NZ_QZGE01000009.1,PA2978,Phosphotyrosine protein phosphatase,Protein-tyrosine phosphatase,PtpA,Q9HZM6,Q9HZM6_PSEAE,WP_003106924.1,pae:PA2978,phosphotyrosine protein phosphatase,ptpA
pvdS	208964.PA2426	Sigma factor PvdS; Product name confidence: Class 1 (Function experimentally demonstrated in P. aeruginosa); Belongs to the sigma-70 factor family. ECF subfamily.	domain annotation not available for this species	882839,AAG05814,AAG05814.1,Extracytoplasmic-function sigma-70 factor,G3XCV1,G3XCV1_PSEAE,NC_002516.2,NP_251116,NP_251116.1,NZ_QZGE01000027.1,PA2426,PvdS,Sigma factor PvdS,WP_003113068.1,pae:PA2426,pvdS,sigma factor PvdS
qscR	208964.PA1898	Quorum-sensing control repressor; Product name confidence: Class 1 (Function experimentally demonstrated in P. aeruginosa)	domain annotation not available for this species	880650,AAG05287,AAG05287.1,G3XD77,G3XD77_PSEAE,NC_002516.2,NP_250589,NP_250589.1,NZ_QZGE01000003.1,PA1898,QscR,Quorum-sensing control repressor,WP_003118960.1,pae:PA1898,qscR,quorum-sensing control repressor
rhlI	208964.PA3476	Acyl-homoserine-lactone synthase; Required for the synthesis of BHL (N-butanoyl-L-homoserine lactone), and HHL (N-hexanoyl-L-homoserine lactone) autoinducer molecules which bind to RhlR and thus acts in elastase biosynthesis regulation.	domain annotation not available for this species	2.3.1.184,878967,AAG06864,AAG06864.1,Acyl homoserine lactone synthase,Acyl-homoserine-lactone synthase,Autoinducer synthesis protein RhlI,EC 2.3.1.184,NC_002516.2,NP_252166,NP_252166.1,NZ_QZGE01000039.1,P54291,PA3476,RHLI_PSEAE,RhlI,WP_003113896.1,autoinducer synthesis protein RhlI,pae:PA3476,rhlI,vsmI
rocA1	208964.PA3948	Two-component response regulator RocA1; Class 1: Function experimentally demonstrated in P. aeruginosa	domain annotation not available for this species	878843,AAG07335,AAG07335.1,NC_002516.2,NP_252637,NP_252637.1,NZ_QZGE01000001.1,PA394,PA3948,Q9HX68,Q9HX68_PSEAE,RocA1,Two-component response regulator RocA1,Two-component system, NarL family, response regulator EvgA,WP_003106011.1,pae:PA3948,rocA1,two-component response regulator RocA1
rocR	208964.PA3947	RocR; Class 1: Function experimentally demonstrated in P. aeruginosa	domain annotation not available for this species	3SY8,878871,AAG07334,AAG07334.1,DNA-binding response regulator RocR,NC_002516.2,NP_252636,NP_252636.1,NZ_QZGE01000001.1,PA394,PA3947,Q9HX69,Q9HX69_PSEAE,RocR,WP_003106013.1,pae:PA3947,rocR
rocS1	208964.PA3946	Probable two-component sensor; Class 1: Function experimentally demonstrated in P. aeruginosa	domain annotation not available for this species	2.7.13.3,878870,AAG07333,AAG07333.1,EC 2.7.13.3,NC_002516.2,NP_252635,NP_252635.1,NZ_QZGE01000001.1,PA394,PA3946,Probable two-component sensor,Q9HX70,Q9HX70_PSEAE,RocS1,Two-component sensor,Two-component system, NarL family, sensor histidine kinase EvgS,WP_003114318.1,pae:PA3946,probable two-component sensor,rocS1
roxR	208964.PA4493	RoxR; Product name confidence: Class 1: Function experimentally demonstrated in P. aeruginosa	domain annotation not available for this species	881056,AAG07881,AAG07881.1,DNA-binding response regulator RoxR,NC_002516.2,NP_253183,NP_253183.1,NZ_QZGE01000004.1,PA4493,Q9HVS8,Q9HVS8_PSEAE,RoxR,Two-component system, response regulator RegA,WP_003106283.1,pae:PA4493,roxR
roxS	208964.PA4494	RoxS; Product name confidence: Class 1: Function experimentally demonstrated in P. aeruginosa	domain annotation not available for this species	2.7.13.3,881057,AAG07882,AAG07882.1,EC 2.7.13.3,NC_002516.2,NP_253184,NP_253184.1,NZ_QZGE01000004.1,PA4494,Q9HVS7,Q9HVS7_PSEAE,RoxS,Sensor histidine kinase RoxS,Two-component system, sensor histidine kinase RegB,WP_003094421.1,pae:PA4494,roxS
rpoN	208964.PA4462	RNA polymerase sigma-54 factor; Sigma factors are initiation factors that promote the attachment of RNA polymerase to specific initiation sites and are then released.	domain annotation not available for this species	881022,AAG07850,AAG07850.1,NC_002516.2,NP_253152,NP_253152.1,NZ_QZGE01000004.1,P49988,PA4462,RNA polymerase factor sigma-54,RNA polymerase sigma-54 factor,RP54_PSEAE,RpoN,WP_003094357.1,pae:PA4462,rpoN
rsmA	208964.PA0905	Translational regulator CsrA; A key translational regulator that binds mRNA to regulate translation initiation and/or mRNA stability. Mediates global changes in gene expression, shifting from rapid growth to stress survival by linking envelope stress, the stringent response and the catabolite repression systems. Usually binds in the 5'-UTR; binding at or near the Shine-Dalgarno sequence prevents …	domain annotation not available for this species	1VPZ,34383519,878352,AAG04294,AAG04294.1,CSRA_PSEAE,Carbon storage regulator,Global translational regulatory protein RsmA,NC_002516.2,NP_249596,NP_249596.1,NZ_QZGE01000007.1,O69078,PA0905,RsmA,RsmA, regulator of secondary metabolites,Translational regulator CsrA,WP_003085981.1,csrA,pae:PA0905,rsmA
sigX	208964.PA1776	ECF sigma factor SigX; Product name confidence: Class 1 (Function experimentally demonstrated in P. aeruginosa); Belongs to the sigma-70 factor family. ECF subfamily.	domain annotation not available for this species	878527,AAG05165,AAG05165.1,ECF sigma factor SigX,NC_002516.2,NP_250467,NP_250467.1,PA1776,Q9I2W5,Q9I2W5_PSEAE,RNA polymerase sigma factor SigX,RNA polymerase sigma-70 factor, ECF subfamily,SigX,WP_003087834.1,pae:PA1776,sigX
spuB	208964.PA0298	Probable glutamine synthetase; Product name confidence: Class 1 (Function experimentally demonstrated in P. aeruginosa); Belongs to the glutamine synthetase family.	domain annotation not available for this species	6.3.1.2,880835,AAG03687,AAG03687.1,EC 6.3.1.2,Glutamine synthetase,NC_002516.2,NP_248989,NP_248989.1,NZ_QZGE01000016.1,PA0298,Probable glutamine synthetase,Q9I6J3,Q9I6J3_PSEAE,SpuB,WP_003084290.1,pae:PA0298,probable glutamine synthetase,spuB
spuI	208964.PA0296	Probable glutamine synthetase; Product name confidence: Class 3 (Function proposed based on presence of conserved amino acid motif, structural feature or limited sequence similarity to an experimentally studied gene); Belongs to the glutamine synthetase family.	domain annotation not available for this species	6.3.1.2,880840,AAG03685,AAG03685.1,EC 6.3.1.2,Glutamine synthetase,NC_002516.2,NP_248987,NP_248987.1,NZ_ASJY01000065.1,PA029,PA0296,Probable glutamine synthetase,Q9I6J5,Q9I6J5_PSEAE,SpuI,WP_003112937.1,pae:PA0296,probable glutamine synthetase,spuI
tadD	208964.PA4299	TPR repeat-containing protein PA4299; Class 2: Function of highly similar gene experimentally demonstrated in another organism (and gene context consistent in terms of pathways its involved in (if known).	domain annotation not available for this species	881552,AAG07687,AAG07687.1,NC_002516.2,NP_252989,NP_252989.1,NZ_QZGE01000034.1,PA429,PA4299,Q9HWA1,TPR repeat-containing protein PA4299,TadD,Type II secretion system protein TadD,WP_003114982.1,Y4299_PSEAE,pae:PA4299,tadD
tadZ	208964.PA4303	TadZ; Class 2: Function of highly similar gene experimentally demonstrated in another organism (and gene context consistent in terms of pathways its involved in (if known).	domain annotation not available for this species	4LDA,881617,AAG07691,AAG07691.1,Hypothetical protein,NC_002516.2,NP_252993,NP_252993.1,NZ_QZGE01000034.1,PA430,PA4303,Pilus assembly protein CpaE,Q9HW97,Q9HW97_PSEAE,TadZ,WP_003093855.1,pae:PA4303,tadZ
tpbA	208964.PA3885	Protein tyrosine phosphatase TpbA; Product name confidence: Class 1: Function experimentally demonstrated in P. aeruginosa	domain annotation not available for this species	4R0S,4R0T,878776,AAG07272,AAG07272.1,NC_002516.2,NP_252574,NP_252574.1,NZ_QZGE01000001.1,PA3885,Protein tyrosine phosphatase TpbA,Q9HXC7,Q9HXC7_PSEAE,TpbA,WP_003105672.1,pae:PA3885,protein tyrosine phosphatase TpbA,tpbA
vfr	208964.PA0652	Cyclic AMP receptor-like protein; Can bind cyclic AMP. Is a global regulator of virulence factor expression and is required for exotoxin A and protease production.	domain annotation not available for this species	2OZ6,880744,AAG04041,AAG04041.1,CAMP-regulatory protein,CRP/FNR family transcriptional regulator, cyclic AMP receptor protein,Cyclic AMP receptor-like protein,NC_002516.2,NP_249343,NP_249343.1,NZ_QZGE01000010.1,P55222,PA0652,Transcriptional regulator Vfr,VFR_PSEAE,Vfr,WP_003085214.1,pae:PA0652,transcriptional regulator Vfr,vfr
vqsM	208964.PA2227	HTH-type transcriptional regulator VqsM; Transcriptional regulator involved in both the repression (at least 99 genes, such as mexR and algU) and in the activation (at least 203 genes, such as mvfR, rsaL, vqsR and rpoS) of regulatory or putative regulatory proteins which are implicated in quorum sensing, virulence and multidrug resistance.	domain annotation not available for this species	882297,AAG05615,AAG05615.1,AraC-type transcriptional regulator VqsM,HTH-type transcriptional regulator VqsM,NC_002516.2,NP_250917,NP_250917.1,NZ_QZGE01000014.1,PA222,PA2227,Q9I1P2,VQSM_PSEAE,Virulence and quorum sensing modulator protein,VqsM,WP_003113714.1,pae:PA2227,vqsM
vreA	208964.PA0674	VreA; Product name confidence: Class 1: Function experimentally demonstrated in P. aeruginosa	domain annotation not available for this species	879213,AAG04063,AAG04063.1,G3XD45,G3XD45_PSEAE,Hypothetical protein,NC_002516.2,NP_249365,NP_249365.1,NZ_QZGE01000025.1,PA0674,VreA,WP_003120815.1,pae:PA0674,vreA
vreI	208964.PA0675	ECF sigma factor, VreI; Product name confidence: Class 1: Function experimentally demonstrated in P. aeruginosa; Belongs to the sigma-70 factor family. ECF subfamily.	domain annotation not available for this species	878410,AAG04064,AAG04064.1,ECF sigma factor VreI,ECF sigma factor, VreI,NC_002516.2,NP_249366,NP_249366.1,NZ_QZGE01000025.1,PA0675,Q9I5P9,Q9I5P9_PSEAE,VreI,WP_003085329.1,pae:PA0675,vreI
vreR	208964.PA0676	Sigma factor regulator, VreR; Product name confidence: Class 1: Function experimentally demonstrated in P. aeruginosa	domain annotation not available for this species	878456,AAG04065,AAG04065.1,G3XCU5,G3XCU5_PSEAE,NC_002516.2,NP_249367,NP_249367.1,NZ_QZGE01000025.1,PA0676,Sigma factor regulator VreR,Sigma factor regulator, VreR,VreR,WP_003106396.1,pae:PA0676,sigma factor regulator, VreR,vreR
wspA	208964.PA3708	Probable chemotaxis transducer; Product name confidence: Class 3 (Function proposed based on presence of conserved amino acid motif, structural feature or limited sequence similarity to an experimentally studied gene)	domain annotation not available for this species	880409,AAG07095,AAG07095.1,Chemotaxis transducer,Methyl-accepting chemotaxis protein WspA,NC_002516.2,NP_252397,NP_252397.1,NZ_QZGE01000001.1,PA3708,Probable chemotaxis transducer,Q9HXT3,Q9HXT3_PSEAE,WP_003113844.1,WspA,pae:PA3708,probable chemotaxis transducer,wspA
wspB	208964.PA3707	CheW-like domain-containing protein; Product name confidence: Class 4 (Homologs of previously reported genes of unknown function, or no similarity to any previously reported sequences)	domain annotation not available for this species	878239,AAG07094,AAG07094.1,CheW-like domain-containing protein,Chemotaxis-related protein WspB,Hypothetical protein,NC_002516.2,NP_252396,NP_252396.1,NZ_QZGE01000001.1,PA3707,Q9HXT4,Q9HXT4_PSEAE,WP_003106290.1,hypothetical protein,pae:PA3707,wspB
wspC	208964.PA3706	Probable biofilm formation methyltransferase WspC; Involved in biofilm formation.	domain annotation not available for this species	2.1.1.-,878238,AAG07093,AAG07093.1,Biofilm formation methyltransferase WspC,Chemotaxis protein methyltransferase WspC,NC_002516.2,NP_252395,NP_252395.1,NZ_QZGE01000001.1,PA3706,Probable biofilm formation methyltransferase WspC,Probable protein methyltransferase,Q9HXT5,WP_003113845.1,WSPC_PSEAE,WspC,pae:PA3706,probable protein methyltransferase,wspC
wspD	208964.PA3705	CheW-like domain-containing protein; Product name confidence: Class 4 (Homologs of previously reported genes of unknown function, or no similarity to any previously reported sequences)	domain annotation not available for this species	880395,AAG07092,AAG07092.1,CheW-like domain-containing protein,Chemotaxis-related protein WspD,Hypothetical protein,NC_002516.2,NP_252394,NP_252394.1,NZ_QZGE01000001.1,PA3705,Q9HXT6,Q9HXT6_PSEAE,WP_003103738.1,WspD,hypothetical protein,pae:PA3705,wspD
wspE	208964.PA3704	Probable chemotaxis sensor/effector fusion protein; Product name confidence: Class 3 (Function proposed based on presence of conserved amino acid motif, structural feature or limited sequence similarity to an experimentally studied gene)	domain annotation not available for this species	880394,AAG07091,AAG07091.1,Chemotaxis sensor/effector fusion protein,NC_002516.2,NP_252393,NP_252393.1,NZ_QZGE01000001.1,PA3704,Probable chemotaxis sensor/effector fusion protein,Q9HXT7,Q9HXT7_PSEAE,Two-component system, chemotaxis family, sensor histidine kinase and response regulator WspE,WP_003103736.1,WspE,pae:PA3704,probable chemotaxis sensor/effector fusion protein,wspE
wspF	208964.PA3703	Protein-glutamate methylesterase/protein-glutamine glutaminase 3; Involved in chemotaxis. Part of a chemotaxis signal transduction system that modulates chemotaxis in response to various stimuli. Catalyzes the demethylation of specific methylglutamate residues introduced into the chemoreceptors (methyl-accepting chemotaxis proteins or MCP) by CheR. Also mediates the irreversible deamidation of sp…	domain annotation not available for this species	3.1.1.61,3.5.1.44,878338,AAG07090,AAG07090.1,CHEB3_PSEAE,Chemotaxis-specific methylesterase,EC 3.1.1.61,NC_002516.2,NP_252392,NP_252392.1,NZ_QZGE01000001.1,PA3703,Probable methylesterase,Protein-glutamate methylesterase/protein-glutamine glutaminase 3,Q9HXT8,Two-component system, chemotaxis family, response regulator WspF,WP_003092534.1,WspF,cheB3,pae:PA3703,probable methylesterase,wspF
wspR	208964.PA3702	Probable two-component response regulator; Product name confidence: Class 3 (Function proposed based on presence of conserved amino acid motif, structural feature or limited sequence similarity to an experimentally studied gene)	domain annotation not available for this species	2.7.7.65,3BRE,3I5B,3I5C,878337,AAG07089,AAG07089.1,EC 2.7.7.65,NC_002516.2,NP_252391,NP_252391.1,NZ_QZGE01000001.1,PA3702,Probable two-component response regulator,Q9HXT9,Q9HXT9_PSEAE,Two-component response regulator,Two-component system, chemotaxis family, response regulator WspR,WP_003103734.1,WspR,pae:PA3702,probable two-component response regulator,wspR
wzz	208964.PA3160	O-antigen chain length regulator; Product name confidence: Class 1 (Function experimentally demonstrated in P. aeruginosa)	domain annotation not available for this species	879922,AAG06548,AAG06548.1,Chain length determinant protein (polysaccharide antigen chain regulator),G3XCY2,G3XCY2_PSEAE,NC_002516.2,NP_251850,NP_251850.1,NZ_QZGE01000023.1,O-antigen chain length regulator,PA3160,WP_003113430.1,Wzz,pae:PA3160,wzz
xylS	208964.PA2519	Transcriptional regulator XylS; Product name confidence: Class 2 (High similarity to functionally studied protein)	domain annotation not available for this species	882893,AAG05907,AAG05907.1,NC_002516.2,NP_251209,NP_251209.1,NZ_QZGE01000008.1,PA2519,Q9I0W3,Q9I0W3_PSEAE,Transcriptional regulator XylS,WP_003109534.1,XylS,pae:PA2519,transcriptional regulator XylS,xylS

## Sheet: Molecular Function
Gene ID	Mapped Ids	Gene Name Gene Symbol/Orthologs	PANTHER Family/Subfamily	PANTHER Protein class	Species
ATP-dependent activity		7 Genes
PSEAE|EnsemblGenome=PA1454|UniProtKB=G3XD64	fleN	Antiactivator FleN;fleN;PTN002458857;orthologs	FLAGELLUM SITE-DETERMINING PROTEIN YLXH (PTHR43384:SF4)		Pseudomonas aeruginosa
PSEAE|EnsemblGenome=PA4303|UniProtKB=Q9HW97	tadZ	TadZ;tadZ;PTN002880439;orthologs	PARA FAMILY PLASMID PARTITIONING PROTEIN (PTHR43384:SF17)		Pseudomonas aeruginosa
PSEAE|EnsemblGenome=PA1549|UniProtKB=Q9I3G8	PA1549	Probable cation-transporting P-type ATPase;PA1549;PTN002460810;orthologs	CATION-TRANSPORTING P-TYPE ATPASE-RELATED (PTHR43520:SF5)	primary active transporter(PC00068)	Pseudomonas aeruginosa
PSEAE|EnsemblGenome=PA1633|UniProtKB=P57683	kdpA	Potassium-transporting ATPase potassium-binding subunit;kdpA;PTN002412985;orthologs	POTASSIUM-TRANSPORTING ATPASE POTASSIUM-BINDING SUBUNIT (PTHR30607:SF2)	primary active transporter(PC00068)	Pseudomonas aeruginosa
PSEAE|EnsemblGenome=PA1634|UniProtKB=P57698	kdpB	Potassium-transporting ATPase ATP-binding subunit;kdpB;PTN002464628;orthologs	POTASSIUM-TRANSPORTING ATPASE ATP-BINDING SUBUNIT (PTHR43743:SF1)	primary active transporter(PC00068)	Pseudomonas aeruginosa
PSEAE|EnsemblGenome=PA1635|UniProtKB=P57686	kdpC	Potassium-transporting ATPase KdpC subunit;kdpC;PTN002409044;orthologs	POTASSIUM-TRANSPORTING ATPASE KDPC SUBUNIT (PTHR30042:SF2)		Pseudomonas aeruginosa
PSEAE|EnsemblGenome=PA3244|UniProtKB=Q9HYZ6	minD	Septum site-determining protein MinD;minD;PTN002458844;orthologs	SEPTUM SITE-DETERMINING PROTEIN MIND HOMOLOG, CHLOROPLASTIC (PTHR43384:SF6)		Pseudomonas aeruginosa
Binding	65 Genes
PSEAE|EnsemblGenome=PA0929|UniProtKB=Q9I529	PA0929	Two-component response regulator;PA0929;PTN002403599;orthologs	TRANSCRIPTIONAL REGULATORY PROTEIN CPXR (PTHR48111:SF39)	winged helix/forkhead transcription factor(PC00246)	Pseudomonas aeruginosa
PSEAE|EnsemblGenome=PA2488|UniProtKB=Q9I0Z4	PA2488	Probable transcriptional regulator;PA2488;PTN002252385;orthologs	TRANSCRIPTIONAL REGULATOR-RELATED (PTHR11019:SF159)	helix-turn-helix transcription factor(PC00116)	Pseudomonas aeruginosa
PSEAE|EnsemblGenome=PA0756|UniProtKB=Q9I5H3	PA0756	Probable two-component response regulator;PA0756;PTN002403700;orthologs	TRANSCRIPTIONAL REGULATORY PROTEIN TCTD (PTHR48111:SF78)	winged helix/forkhead transcription factor(PC00246)	Pseudomonas aeruginosa
PSEAE|EnsemblGenome=PA0947|UniProtKB=Q9I511	PA0947	Bac_DnaA domain-containing protein;PA0947;PTN002409083;orthologs	DNAA REGULATORY INACTIVATOR HDA (PTHR30050:SF5)	DNA metabolism protein(PC00009)	Pseudomonas aeruginosa
PSEAE|EnsemblGenome=PA1454|UniProtKB=G3XD64	fleN	Antiactivator FleN;fleN;PTN002458857;orthologs	FLAGELLUM SITE-DETERMINING PROTEIN YLXH (PTHR43384:SF4)		Pseudomonas aeruginosa
PSEAE|EnsemblGenome=PA4776|UniProtKB=Q9HV32	pmrA	Response regulator protein PmrA;pmrA;PTN002403480;orthologs	TRANSCRIPTIONAL REGULATORY PROTEIN QSEB (PTHR48111:SF35)	winged helix/forkhead transcription factor(PC00246)	Pseudomonas aeruginosa
PSEAE|EnsemblGenome=PA0791|UniProtKB=Q9I5E7	PA0791	Probable transcriptional regulator;PA0791;PTN002252360;orthologs	TRANSCRIPTIONAL REGULATOR-RELATED (PTHR11019:SF159)	helix-turn-helix transcription factor(PC00116)	Pseudomonas aeruginosa
PSEAE|EnsemblGenome=PA0864|UniProtKB=Q9I577	PA0864	Probable transcriptional regulator;PA0864;PTN002252384;orthologs	TRANSCRIPTIONAL REGULATOR-RELATED (PTHR11019:SF159)	helix-turn-helix transcription factor(PC00116)	Pseudomonas aeruginosa
PSEAE|EnsemblGenome=PA4885|UniProtKB=Q9HUS8	irlR	Two-component response regulator;irlR;PTN002403735;orthologs	TRANSCRIPTIONAL REGULATORY PROTEIN CUSR-RELATED (PTHR48111:SF41)	winged helix/forkhead transcription factor(PC00246)	Pseudomonas aeruginosa
PSEAE|EnsemblGenome=PA3192|UniProtKB=G3XCY6	gltR	Transcriptional regulatory protein GltR;gltR;PTN002403652;orthologs	TRANSCRIPTIONAL REGULATORY PROTEIN GLTR (PTHR48111:SF77)	winged helix/forkhead transcription factor(PC00246)	Pseudomonas aeruginosa
PSEAE|EnsemblGenome=PA0306|UniProtKB=Q9I6I5	PA0306	Probable transcriptional regulator;PA0306;PTN002252345;orthologs	HTH-TYPE TRANSCRIPTIONAL REGULATOR VQSM (PTHR47894:SF1)	helix-turn-helix transcription factor(PC00116)	Pseudomonas aeruginosa
PSEAE|EnsemblGenome=PA3204|UniProtKB=Q9HZ36	PA3204	Probable two-component response regulator;PA3204;PTN002403761;orthologs	TRANSCRIPTIONAL REGULATORY PROTEIN CPXR (PTHR48111:SF39)	winged helix/forkhead transcription factor(PC00246)	Pseudomonas aeruginosa
PSEAE|EnsemblGenome=PA4288|UniProtKB=Q9HWB2	PA4288	Probable transcriptional regulator;PA4288;PTN002252388;orthologs	ARAC-FAMILY REGULATORY PROTEIN-RELATED (PTHR11019:SF190)	helix-turn-helix transcription factor(PC00116)	Pseudomonas aeruginosa
PSEAE|EnsemblGenome=PA1799|UniProtKB=Q9I2U3	parR	Two-component response regulator, ParR;parR;PTN002403668;orthologs	TRANSCRIPTIONAL REGULATORY PROTEIN RSTA (PTHR48111:SF47)	winged helix/forkhead transcription factor(PC00246)	Pseudomonas aeruginosa
PSEAE|EnsemblGenome=PA1179|UniProtKB=Q9I4F9	phoP	Two-component response regulator PhoP;phoP;PTN002403601;orthologs	TRANSCRIPTIONAL REGULATORY PROTEIN PHOP (PTHR48111:SF71)	winged helix/forkhead transcription factor(PC00246)	Pseudomonas aeruginosa
PSEAE|EnsemblGenome=PA3552|UniProtKB=Q9HY65	arnB	UDP-4-amino-4-deoxy-L-arabinose--oxoglutarate aminotransferase;arnB;PTN002410470;orthologs	DTDP-4-AMINO-4,6-DIDEOXYGALACTOSE TRANSAMINASE (PTHR30244:SF34)	transaminase(PC00216)	Pseudomonas aeruginosa
PSEAE|EnsemblGenome=PA5032|UniProtKB=Q9HUD7	PA5032	Probable transcriptional regulator;PA5032;PTN002252349;orthologs	HTH-TYPE TRANSCRIPTIONAL REGULATOR VQSM (PTHR47894:SF1)	helix-turn-helix transcription factor(PC00116)	Pseudomonas aeruginosa
PSEAE|EnsemblGenome=PA4303|UniProtKB=Q9HW97	tadZ	TadZ;tadZ;PTN002880439;orthologs	PARA FAMILY PLASMID PARTITIONING PROTEIN (PTHR43384:SF17)		Pseudomonas aeruginosa
PSEAE|EnsemblGenome=PA5200|UniProtKB=Q9HTY9	amgR	AmgR;amgR;PTN002403654;orthologs	DNA-BINDING DUAL TRANSCRIPTIONAL REGULATOR OMPR (PTHR48111:SF4)	winged helix/forkhead transcription factor(PC00246)	Pseudomonas aeruginosa
PSEAE|EnsemblGenome=PA2523|UniProtKB=G3XD16	PA2523	Probable two-component response regulator;PA2523;PTN002403753;orthologs	TRANSCRIPTIONAL REGULATORY PROTEIN CUSR-RELATED (PTHR48111:SF41)	winged helix/forkhead transcription factor(PC00246)	Pseudomonas aeruginosa
PSEAE|EnsemblGenome=PA4381|UniProtKB=Q9HW21	PA4381	Probable two-component response regulator;PA4381;PTN002403572;orthologs	TWO-COMPONENT RESPONSE REGULATOR-RELATED (PTHR48111:SF62)	winged helix/forkhead transcription factor(PC00246)	Pseudomonas aeruginosa
PSEAE|EnsemblGenome=PA2704|UniProtKB=Q9I0D8	PA2704	Probable transcriptional regulator;PA2704;PTN002252350;orthologs	HTH-TYPE TRANSCRIPTIONAL REGULATOR VQSM (PTHR47894:SF1)	helix-turn-helix transcription factor(PC00116)	Pseudomonas aeruginosa
PSEAE|EnsemblGenome=PA3872|UniProtKB=G3XD18	narI	Respiratory nitrate reductase gamma chain;narI;PTN002412893;orthologs	RESPIRATORY NITRATE REDUCTASE 1 GAMMA CHAIN (PTHR30598:SF3)	chaperone(PC00072)	Pseudomonas aeruginosa
PSEAE|EnsemblGenome=PA0463|UniProtKB=Q9I655	creB	Two-component response regulator CreB;creB;PTN002403526;orthologs	TRANSCRIPTIONAL REGULATORY PROTEIN CREB (PTHR48111:SF6)	winged helix/forkhead transcription factor(PC00246)	Pseudomonas aeruginosa
PSEAE|EnsemblGenome=PA3830|UniProtKB=Q9HXH2	PA3830	Probable transcriptional regulator;PA3830;PTN002252378;orthologs	TRANSCRIPTIONAL REGULATOR-RELATED (PTHR11019:SF159)	helix-turn-helix transcription factor(PC00116)	Pseudomonas aeruginosa
PSEAE|EnsemblGenome=PA5261|UniProtKB=P26275	algR	Positive alginate biosynthesis regulatory protein;algR;PTN002403704;orthologs	TRANSCRIPTIONAL REGULATORY PROTEIN BTSR (PTHR48111:SF3)	winged helix/forkhead transcription factor(PC00246)	Pseudomonas aeruginosa
PSEAE|EnsemblGenome=PA5360|UniProtKB=P23620	phoB	Phosphate regulon transcriptional regulatory protein PhoB;phoB;PTN002403411;orthologs	PHOSPHATE REGULON TRANSCRIPTIONAL REGULATORY PROTEIN PHOB (PTHR48111:SF82)	winged helix/forkhead transcription factor(PC00246)	Pseudomonas aeruginosa
PSEAE|EnsemblGenome=PA0001|UniProtKB=Q9I7C5	dnaA	Chromosomal replication initiator protein DnaA;dnaA;PTN002409084;orthologs	CHROMOSOMAL REPLICATION INITIATOR PROTEIN DNAA (PTHR30050:SF2)	DNA metabolism protein(PC00009)	Pseudomonas aeruginosa
PSEAE|EnsemblGenome=PA2096|UniProtKB=Q9I219	PA2096	Probable transcriptional regulator;PA2096;PTN002252352;orthologs	HTH-TYPE TRANSCRIPTIONAL REGULATOR VQSM (PTHR47894:SF1)	helix-turn-helix transcription factor(PC00116)	Pseudomonas aeruginosa
PSEAE|EnsemblGenome=PA5288|UniProtKB=Q9HTR6	glnK	Nitrogen regulatory protein P-II 2;glnK;PTN002409593;orthologs	NITROGEN REGULATORY PROTEIN GLNK (PTHR30115:SF20)	protein-binding activity modulator(PC00095)	Pseudomonas aeruginosa
PSEAE|EnsemblGenome=PA2809|UniProtKB=Q9I034	copR	Two-component response regulator, CopR;copR;PTN002403736;orthologs	TRANSCRIPTIONAL REGULATORY PROTEIN CUSR-RELATED (PTHR48111:SF41)	winged helix/forkhead transcription factor(PC00246)	Pseudomonas aeruginosa
PSEAE|EnsemblGenome=PA1157|UniProtKB=Q9I4I0	PA1157	Probable two-component response regulator;PA1157;PTN002403649;orthologs	TRANSCRIPTIONAL REGULATORY PROTEIN RSTA (PTHR48111:SF47)	winged helix/forkhead transcription factor(PC00246)	Pseudomonas aeruginosa
PSEAE|EnsemblGenome=PA4032|UniProtKB=Q9HWZ5	PA4032	Probable two-component response regulator;PA4032;PTN002403659;orthologs	PHOSPHATE REGULON TRANSCRIPTIONAL REGULATORY PROTEIN PHOB (PTHR48111:SF82)	winged helix/forkhead transcription factor(PC00246)	Pseudomonas aeruginosa
PSEAE|EnsemblGenome=PA3027|UniProtKB=Q9HZH9	PA3027	Probable transcriptional regulator;PA3027;PTN002252344;orthologs	HTH-TYPE TRANSCRIPTIONAL REGULATOR VQSM (PTHR47894:SF1)	helix-turn-helix transcription factor(PC00116)	Pseudomonas aeruginosa
PSEAE|EnsemblGenome=PA1549|UniProtKB=Q9I3G8	PA1549	Probable cation-transporting P-type ATPase;PA1549;PTN002460810;orthologs	CATION-TRANSPORTING P-TYPE ATPASE-RELATED (PTHR43520:SF5)	primary active transporter(PC00068)	Pseudomonas aeruginosa
PSEAE|EnsemblGenome=PA1437|UniProtKB=Q9I3R0	PA1437	Probable two-component response regulator;PA1437;PTN002403754;orthologs	TRANSCRIPTIONAL ACTIVATOR (PTHR48111:SF46)	winged helix/forkhead transcription factor(PC00246)	Pseudomonas aeruginosa
PSEAE|EnsemblGenome=PA2227|UniProtKB=Q9I1P2	vqsM	HTH-type transcriptional regulator VqsM;vqsM;PTN002252346;orthologs	HTH-TYPE TRANSCRIPTIONAL REGULATOR VQSM (PTHR47894:SF1)	helix-turn-helix transcription factor(PC00116)	Pseudomonas aeruginosa
PSEAE|EnsemblGenome=PA2686|UniProtKB=Q04803	pfeR	Transcriptional activator protein PfeR;pfeR;PTN002403600;orthologs	TRANSCRIPTIONAL REGULATORY PROTEIN CPXR (PTHR48111:SF39)	winged helix/forkhead transcription factor(PC00246)	Pseudomonas aeruginosa
PSEAE|EnsemblGenome=PA1182|UniProtKB=Q9I4F6	PA1182	Probable transcriptional regulator;PA1182;PTN002252342;orthologs	HTH-TYPE TRANSCRIPTIONAL REGULATOR VQSM (PTHR47894:SF1)	helix-turn-helix transcription factor(PC00116)	Pseudomonas aeruginosa
PSEAE|EnsemblGenome=PA3094|UniProtKB=Q9HZB4	PA3094	Probable transcriptional regulator;PA3094;PTN002252340;orthologs	HTH-TYPE TRANSCRIPTIONAL REGULATOR VQSM (PTHR47894:SF1)	helix-turn-helix transcription factor(PC00116)	Pseudomonas aeruginosa
PSEAE|EnsemblGenome=PA3779|UniProtKB=Q9HXL6	PA3779	Uncharacterized protein;PA3779;PTN002433464;orthologs	2,3-DIKETO-L-GULONATE-BINDING PERIPLASMIC PROTEIN YIAO (PTHR33376:SF2)		Pseudomonas aeruginosa
PSEAE|EnsemblGenome=PA1235|UniProtKB=Q9I4A3	PA1235	Probable transcriptional regulator;PA1235;PTN002252382;orthologs	TRANSCRIPTIONAL REGULATOR-RELATED (PTHR11019:SF159)	helix-turn-helix transcription factor(PC00116)	Pseudomonas aeruginosa
PSEAE|EnsemblGenome=PA4101|UniProtKB=Q9HWS7	bfmR	BfmR;bfmR;PTN002403662;orthologs	TRANSCRIPTIONAL REGULATORY PROTEIN GLTR (PTHR48111:SF77)	winged helix/forkhead transcription factor(PC00246)	Pseudomonas aeruginosa
PSEAE|EnsemblGenome=PA1599|UniProtKB=Q9I3C2	PA1599	Probable transcriptional regulator;PA1599;PTN002252383;orthologs	TRANSCRIPTIONAL REGULATOR-RELATED (PTHR11019:SF159)	helix-turn-helix transcription factor(PC00116)	Pseudomonas aeruginosa
PSEAE|EnsemblGenome=PA3481|UniProtKB=Q9HYC8	PA3481	Iron-sulfur cluster carrier protein;PA3481;PTN002452358;orthologs	IRON-SULFUR PROTEIN NUBPL (PTHR42961:SF2)		Pseudomonas aeruginosa
PSEAE|EnsemblGenome=PA0831|UniProtKB=P72171	oruR	Ornithine utilization regulator;oruR;PTN002252351;orthologs	HTH-TYPE TRANSCRIPTIONAL REGULATOR VQSM (PTHR47894:SF1)	helix-turn-helix transcription factor(PC00116)	Pseudomonas aeruginosa
PSEAE|EnsemblGenome=PA3565|UniProtKB=Q9HY52	PA3565	Probable transcriptional regulator;PA3565;PTN002412470;orthologs	TRANSCRIPTIONAL REGULATOR-RELATED (PTHR30537:SF21)	helix-turn-helix transcription factor(PC00116)	Pseudomonas aeruginosa
PSEAE|EnsemblGenome=PA1637|UniProtKB=Q9I388	kdpE	Two-component response regulator KdpE;kdpE;PTN002403495;orthologs	KDP OPERON TRANSCRIPTIONAL REGULATORY PROTEIN KDPE (PTHR48111:SF50)	winged helix/forkhead transcription factor(PC00246)	Pseudomonas aeruginosa
PSEAE|EnsemblGenome=PA2556|UniProtKB=Q9I0S8	PA2556	Probable transcriptional regulator;PA2556;PTN002252347;orthologs	HTH-TYPE TRANSCRIPTIONAL REGULATOR VQSM (PTHR47894:SF1)	helix-turn-helix transcription factor(PC00116)	Pseudomonas aeruginosa
PSEAE|EnsemblGenome=PA3345|UniProtKB=Q9HYQ0	PA3345	HPt domain-containing protein;PA3345;PTN002407913;orthologs	HISTIDINE-CONTAINING PHOSPHOTRANSFER PROTEIN (PTHR28242:SF51)		Pseudomonas aeruginosa
PSEAE|EnsemblGenome=PA3077|UniProtKB=Q9HZD1	PA3077	Probable two-component response regulator;PA3077;PTN002403570;orthologs	TWO-COMPONENT RESPONSE REGULATOR-RELATED (PTHR48111:SF62)	winged helix/forkhead transcription factor(PC00246)	Pseudomonas aeruginosa
PSEAE|EnsemblGenome=PA3215|UniProtKB=Q9HZ25	PA3215	Probable transcriptional regulator;PA3215;PTN002252341;orthologs	HTH-TYPE TRANSCRIPTIONAL REGULATOR VQSM (PTHR47894:SF1)	helix-turn-helix transcription factor(PC00116)	Pseudomonas aeruginosa
PSEAE|EnsemblGenome=PA0267|UniProtKB=Q9I6M3	PA0267	Uncharacterized protein;PA0267;PTN002403760;orthologs	TWO-COMPONENT RESPONSE REGULATOR ORR33 (PTHR48111:SF1)	winged helix/forkhead transcription factor(PC00246)	Pseudomonas aeruginosa
PSEAE|EnsemblGenome=PA2332|UniProtKB=Q9I1E6	PA2332	Probable transcriptional regulator;PA2332;PTN002252291;orthologs	TRANSCRIPTIONAL REGULATOR-RELATED (PTHR11019:SF159)	helix-turn-helix transcription factor(PC00116)	Pseudomonas aeruginosa
PSEAE|EnsemblGenome=PA4787|UniProtKB=Q9HV21	PA4787	Probable transcriptional regulator;PA4787;PTN002252410;orthologs	HTH-TYPE TRANSCRIPTIONAL REGULATOR VQSM (PTHR47894:SF1)	helix-turn-helix transcription factor(PC00116)	Pseudomonas aeruginosa
PSEAE|EnsemblGenome=PA2588|UniProtKB=Q9I0P9	PA2588	Probable transcriptional regulator;PA2588;PTN002252348;orthologs	HTH-TYPE TRANSCRIPTIONAL REGULATOR VQSM (PTHR47894:SF1)	helix-turn-helix transcription factor(PC00116)	Pseudomonas aeruginosa
PSEAE|EnsemblGenome=PA2479|UniProtKB=Q9I103	PA2479	Probable two-component response regulator;PA2479;PTN002403479;orthologs	TRANSCRIPTIONAL REGULATORY PROTEIN QSEB (PTHR48111:SF35)	winged helix/forkhead transcription factor(PC00246)	Pseudomonas aeruginosa
PSEAE|EnsemblGenome=PA3930|UniProtKB=G3XCW8	cioA	Cyanide insensitive terminal oxidase;cioA;PTN002411314;orthologs	CYTOCHROME BD2 SUBUNIT I (PTHR30365:SF14)	oxidoreductase(PC00176)	Pseudomonas aeruginosa
PSEAE|EnsemblGenome=PA4983|UniProtKB=Q9HUI2	aruR	Transcriptional regulatory protein AruR;aruR;PTN002403742;orthologs	TORCAD OPERON TRANSCRIPTIONAL REGULATORY PROTEIN TORR (PTHR48111:SF58)	winged helix/forkhead transcription factor(PC00246)	Pseudomonas aeruginosa
PSEAE|EnsemblGenome=PA0163|UniProtKB=Q9I6W9	PA0163	Probable transcriptional regulator;PA0163;PTN002252381;orthologs	TRANSCRIPTIONAL REGULATOR-RELATED (PTHR11019:SF159)	helix-turn-helix transcription factor(PC00116)	Pseudomonas aeruginosa
PSEAE|EnsemblGenome=PA3244|UniProtKB=Q9HYZ6	minD	Septum site-determining protein MinD;minD;PTN002458844;orthologs	SEPTUM SITE-DETERMINING PROTEIN MIND HOMOLOG, CHLOROPLASTIC (PTHR43384:SF6)		Pseudomonas aeruginosa
PSEAE|EnsemblGenome=PA5324|UniProtKB=Q9HTN1	PA5324	Probable transcriptional regulator;PA5324;PTN002252343;orthologs	HTH-TYPE TRANSCRIPTIONAL REGULATOR VQSM (PTHR47894:SF1)	helix-turn-helix transcription factor(PC00116)	Pseudomonas aeruginosa
PSEAE|EnsemblGenome=PA2657|UniProtKB=Q9I0I1	PA2657	Response regulator protein CarR;carR;PTN002403478;orthologs	RESPONSE REGULATOR PROTEIN CARR (PTHR48111:SF37)	winged helix/forkhead transcription factor(PC00246)	Pseudomonas aeruginosa
PSEAE|EnsemblGenome=PA2798|UniProtKB=Q9I045	PA2798	Probable two-component response regulator;PA2798;PTN002403674;orthologs	TWO-COMPONENT RESPONSE REGULATOR ORR33 (PTHR48111:SF1)	winged helix/forkhead transcription factor(PC00246)	Pseudomonas aeruginosa
PSEAE|EnsemblGenome=PA3927|UniProtKB=Q9HX87	PA3927	Probable transcriptional regulator;PA3927;PTN002252380;orthologs	TRANSCRIPTIONAL REGULATOR-RELATED (PTHR11019:SF159)	helix-turn-helix transcription factor(PC00116)	Pseudomonas aeruginosa
catalityc	41 Genes
PSEAE|EnsemblGenome=PA2583|UniProtKB=Q9I0Q3	PA2583	Histidine kinase;PA2583;PTN002401259;orthologs	OSMOSENSING HISTIDINE PROTEIN KINASE SLN1 (PTHR43047:SF72)	histidine kinase receptor of two-component system(PC00265)	Pseudomonas aeruginosa
PSEAE|EnsemblGenome=PA4112|UniProtKB=Q9HWR8	PA4112	Histidine kinase;PA4112;PTN002401270;orthologs	HISTIDINE KINASE (PTHR43047:SF79)	histidine kinase receptor of two-component system(PC00265)	Pseudomonas aeruginosa
PSEAE|EnsemblGenome=PA1454|UniProtKB=G3XD64	fleN	Antiactivator FleN;fleN;PTN002458857;orthologs	FLAGELLUM SITE-DETERMINING PROTEIN YLXH (PTHR43384:SF4)		Pseudomonas aeruginosa
PSEAE|EnsemblGenome=PA5134|UniProtKB=Q9HU50	PA5134	Probable carboxyl-terminal protease;PA5134;PTN002424651;orthologs	CARBOXYL-TERMINAL-PROCESSING PEPTIDASE 2, CHLOROPLASTIC-RELATED (PTHR32060:SF22)	serine protease(PC00203)	Pseudomonas aeruginosa
PSEAE|EnsemblGenome=PA5361|UniProtKB=P23621	phoR	Phosphate regulon sensor protein PhoR;phoR;PTN002401413;orthologs	PHOSPHATE REGULON SENSOR PROTEIN PHOR (PTHR45453:SF1)		Pseudomonas aeruginosa
PSEAE|EnsemblGenome=PA4843|UniProtKB=Q9HUW7	PA4843	Probable two-component response regulator;PA4843;PTN002246674;orthologs	DIGUANYLATE CYCLASE DGCM-RELATED (PTHR45138:SF9)		Pseudomonas aeruginosa
PSEAE|EnsemblGenome=PA0172|UniProtKB=Q9I6W0	PA0172	HAMP domain-containing protein;PA0172;PTN002424878;orthologs	HAMP DOMAIN-CONTAINING PROTEIN (PTHR43156:SF9)		Pseudomonas aeruginosa
PSEAE|EnsemblGenome=PA3552|UniProtKB=Q9HY65	arnB	UDP-4-amino-4-deoxy-L-arabinose--oxoglutarate aminotransferase;arnB;PTN002410470;orthologs	DTDP-4-AMINO-4,6-DIDEOXYGALACTOSE TRANSAMINASE (PTHR30244:SF34)	transaminase(PC00216)	Pseudomonas aeruginosa
PSEAE|EnsemblGenome=PA4303|UniProtKB=Q9HW97	tadZ	TadZ;tadZ;PTN002880439;orthologs	PARA FAMILY PLASMID PARTITIONING PROTEIN (PTHR43384:SF17)		Pseudomonas aeruginosa
PSEAE|EnsemblGenome=PA1992|UniProtKB=Q9I2B7	PA1992	Histidine kinase;ercS;PTN002453516;orthologs	HISTIDINE KINASE (PTHR43047:SF9)	histidine kinase receptor of two-component system(PC00265)	Pseudomonas aeruginosa
PSEAE|EnsemblGenome=PA0920|UniProtKB=Q9I537	PA0920	Phosphatidylglycerol lysyltransferase;PA0920;PTN002438944;orthologs	PHOSPHATIDYLGLYCEROL LYSYLTRANSFERASE (PTHR34697:SF2)	transferase(PC00220)	Pseudomonas aeruginosa
PSEAE|EnsemblGenome=PA1638|UniProtKB=Q9I387	glsA	Glutaminase;glsA;PTN002288662;orthologs	GLUTAMINASE (PTHR12544:SF29)	hydrolase(PC00121)	Pseudomonas aeruginosa
PSEAE|EnsemblGenome=PA3044|UniProtKB=Q9HZG4	PA3044	Histidine kinase;PA3044;PTN002401262;orthologs	OSMOSENSING HISTIDINE PROTEIN KINASE SLN1 (PTHR43047:SF72)	histidine kinase receptor of two-component system(PC00265)	Pseudomonas aeruginosa
PSEAE|EnsemblGenome=PA0592|UniProtKB=Q9I5U5	rsmA	Ribosomal RNA small subunit methyltransferase A;rsmA;PTN002271171;orthologs	DIMETHYLADENOSINE TRANSFERASE-RELATED (PTHR11727:SF7)	RNA methyltransferase(PC00033)	Pseudomonas aeruginosa
PSEAE|EnsemblGenome=PA3872|UniProtKB=G3XD18	narI	Respiratory nitrate reductase gamma chain;narI;PTN002412893;orthologs	RESPIRATORY NITRATE REDUCTASE 1 GAMMA CHAIN (PTHR30598:SF3)	chaperone(PC00072)	Pseudomonas aeruginosa
PSEAE|EnsemblGenome=PA1337|UniProtKB=Q9I407	ansB	Glutaminase-asparaginase;ansB;PTN002466263;orthologs	C.ELEGANS CHROMODOMAIN PROTEIN (PTHR43828:SF13)	hydrolase(PC00121)	Pseudomonas aeruginosa
PSEAE|EnsemblGenome=PA3257|UniProtKB=Q9HYY3	prc	Periplasmic tail-specific protease;prc;PTN002424647;orthologs	TAIL-SPECIFIC PROTEASE (PTHR32060:SF32)	serine protease(PC00203)	Pseudomonas aeruginosa
PSEAE|EnsemblGenome=PA3702|UniProtKB=Q9HXT9	wspR	Probable two-component response regulator;wspR;PTN002244823;orthologs	DIGUANYLATE CYCLASE DGCM-RELATED (PTHR45138:SF9)		Pseudomonas aeruginosa
PSEAE|EnsemblGenome=PA4102|UniProtKB=Q9HWS6	bfmS	Histidine kinase;bfmS;PTN002453534;orthologs	SENSOR PROTEIN CREC (PTHR44936:SF12)		Pseudomonas aeruginosa
PSEAE|EnsemblGenome=PA3471|UniProtKB=Q9HYD5	maeA	NAD-dependent malic enzyme;maeA;PTN002361215;orthologs	NAD-DEPENDENT MALIC ENZYME, MITOCHONDRIAL (PTHR23406:SF32)	oxidoreductase(PC00176)	Pseudomonas aeruginosa
PSEAE|EnsemblGenome=PA2870|UniProtKB=Q9HZX6	PA2870	GGDEF domain-containing protein;PA2870;PTN002244828;orthologs	DIGUANYLATE CYCLASE DGCM-RELATED (PTHR45138:SF9)		Pseudomonas aeruginosa
PSEAE|EnsemblGenome=PA0209|UniProtKB=Q9I6S9	mdcB	Probable 2-(5''-triphosphoribosyl)-3'-dephosphocoenzyme-A synthase;mdcB;PTN002410226;orthologs	2-(5''-TRIPHOSPHORIBOSYL)-3'-DEPHOSPHOCOENZYME-A SYNTHASE (PTHR30201:SF2)	transferase(PC00220)	Pseudomonas aeruginosa
PSEAE|EnsemblGenome=PA3271|UniProtKB=Q9HYX0	PA3271	Histidine kinase;PA3271;PTN002453518;orthologs	HISTIDINE KINASE (PTHR43047:SF9)	histidine kinase receptor of two-component system(PC00265)	Pseudomonas aeruginosa
PSEAE|EnsemblGenome=PA1611|UniProtKB=Q9I3B1	PA1611	Histidine kinase;PA1611;PTN002401443;orthologs	HISTIDINE KINASE (PTHR43047:SF79)	histidine kinase receptor of two-component system(PC00265)	Pseudomonas aeruginosa
PSEAE|EnsemblGenome=PA3296|UniProtKB=P35483	phoA	Alkaline phosphatase H;phoA;PTN002266515;orthologs	ALKALINE PHOSPHATASE (PTHR11596:SF5)	phosphatase(PC00181)	Pseudomonas aeruginosa
PSEAE|EnsemblGenome=PA3343|UniProtKB=Q9HYQ2	PA3343	GGDEF domain-containing protein;PA3343;PTN002246702;orthologs	DIGUANYLATE CYCLASE DGCM-RELATED (PTHR45138:SF9)		Pseudomonas aeruginosa
PSEAE|EnsemblGenome=PA1851|UniProtKB=Q9I2P4	PA1851	GGDEF domain-containing protein;PA1851;PTN002895500;orthologs	DIGUANYLATE CYCLASE DGCM-RELATED (PTHR45138:SF9)		Pseudomonas aeruginosa
PSEAE|EnsemblGenome=PA1976|UniProtKB=Q9I2C9	PA1976	Histidine kinase;ercS';PTN002453517;orthologs	HISTIDINE KINASE (PTHR43047:SF9)	histidine kinase receptor of two-component system(PC00265)	Pseudomonas aeruginosa
PSEAE|EnsemblGenome=PA5119|UniProtKB=Q9HU65	glnA	Glutamine synthetase;glnA;PTN002459220;orthologs	GLUTAMINE SYNTHETASE (PTHR43407:SF2)	ligase(PC00142)	Pseudomonas aeruginosa
PSEAE|EnsemblGenome=PA5487|UniProtKB=Q9HT84	PA5487	Diguanylate cyclase DgcP;dgcP;PTN002895501;orthologs	DIGUANYLATE CYCLASE DGCM-RELATED (PTHR45138:SF9)		Pseudomonas aeruginosa
PSEAE|EnsemblGenome=PA4036|UniProtKB=Q9HWZ1	PA4036	Histidine kinase;PA4036;PTN002401363;orthologs	OSMOSENSING HISTIDINE PROTEIN KINASE SLN1 (PTHR43047:SF72)	histidine kinase receptor of two-component system(PC00265)	Pseudomonas aeruginosa
PSEAE|EnsemblGenome=PA3929|UniProtKB=G3XD05	cioB	Cyanide insensitive terminal oxidase;cioB;PTN002455176;orthologs	CYTOCHROME BD2 SUBUNIT II (PTHR43141:SF4)	oxidoreductase(PC00176)	Pseudomonas aeruginosa
PSEAE|EnsemblGenome=PA2824|UniProtKB=Q9I019	PA2824	Histidine kinase;PA2824;PTN002401420;orthologs	HISTIDINE KINASE (PTHR43047:SF79)	histidine kinase receptor of two-component system(PC00265)	Pseudomonas aeruginosa
PSEAE|EnsemblGenome=PA3345|UniProtKB=Q9HYQ0	PA3345	HPt domain-containing protein;PA3345;PTN002407913;orthologs	HISTIDINE-CONTAINING PHOSPHOTRANSFER PROTEIN (PTHR28242:SF51)		Pseudomonas aeruginosa
PSEAE|EnsemblGenome=PA3548|UniProtKB=Q51392	algI	Probable alginate O-acetylase AlgI;algI;PTN002297068;orthologs	TEICHOIC ACID D-ALANYLTRANSFERASE (PTHR13285:SF23)	acyltransferase(PC00042)	Pseudomonas aeruginosa
PSEAE|EnsemblGenome=PA3078|UniProtKB=Q9HZD0	PA3078	Probable two-component sensor;PA3078;PTN002461209;orthologs	TWO-COMPONENT SENSOR-RELATED (PTHR43547:SF11)	histidine kinase receptor of two-component system(PC00265)	Pseudomonas aeruginosa
PSEAE|EnsemblGenome=PA3177|UniProtKB=Q9HZ57	PA3177	GGDEF domain-containing protein;PA3177;PTN002554550;orthologs	DIGUANYLATE CYCLASE DGCZ (PTHR45138:SF30)		Pseudomonas aeruginosa
PSEAE|EnsemblGenome=PA3885|UniProtKB=Q9HXC7	tpbA	Protein tyrosine phosphatase TpbA;tpbA;PTN002414568;orthologs	PROTEIN TYROSINE PHOSPHATASE TPBA (PTHR31126:SF72)	protein phosphatase(PC00195)	Pseudomonas aeruginosa
PSEAE|EnsemblGenome=PA3086|UniProtKB=Q9HZC2	PA3086	Uncharacterized protein;PA3086;PTN002341902;orthologs	RHOMBOID-LIKE PROTEIN 11, CHLOROPLASTIC-RELATED (PTHR43066:SF11)	serine protease(PC00203)	Pseudomonas aeruginosa
PSEAE|EnsemblGenome=PA3930|UniProtKB=G3XCW8	cioA	Cyanide insensitive terminal oxidase;cioA;PTN002411314;orthologs	CYTOCHROME BD2 SUBUNIT I (PTHR30365:SF14)	oxidoreductase(PC00176)	Pseudomonas aeruginosa
PSEAE|EnsemblGenome=PA5199|UniProtKB=Q9HTZ0	amgS	Histidine kinase;amgS;PTN002401340;orthologs	SENSOR HISTIDINE KINASE ENVZ (PTHR44936:SF5)		Pseudomonas aeruginosa
PSEAE|EnsemblGenome=PA1636|UniProtKB=Q9I389	kdpD	Histidine kinase;kdpD;PTN002401364;orthologs	SENSOR PROTEIN KDPD (PTHR45569:SF1)		Pseudomonas aeruginosa
PSEAE|EnsemblGenome=PA2978|UniProtKB=Q9HZM6	ptpA	Protein-tyrosine-phosphatase;ptpA;PTN002271082;orthologs	LOW MOLECULAR WEIGHT PHOSPHOTYROSINE PROTEIN PHOSPHATASE (PTHR11717:SF7)	protein phosphatase(PC00195)	Pseudomonas aeruginosa
PSEAE|EnsemblGenome=PA3244|UniProtKB=Q9HYZ6	minD	Septum site-determining protein MinD;minD;PTN002458844;orthologs	SEPTUM SITE-DETERMINING PROTEIN MIND HOMOLOG, CHLOROPLASTIC (PTHR43384:SF6)		Pseudomonas aeruginosa
PSEAE|EnsemblGenome=PA3874|UniProtKB=G3XD87	narH	Respiratory nitrate reductase beta chain;narH;PTN002460762;orthologs	RESPIRATORY NITRATE REDUCTASE 1 BETA CHAIN (PTHR43518:SF1)	reductase(PC00198)	Pseudomonas aeruginosa
PSEAE|EnsemblGenome=PA3191|UniProtKB=Q9HZ47	PA3191	Sensor histidine kinase GtrS;gtrS;PTN002401346;orthologs	SENSOR HISTIDINE KINASE ENVZ (PTHR44936:SF5)		Pseudomonas aeruginosa
Molecular function regulator		3 Genes
PSEAE|EnsemblGenome=PA4117|UniProtKB=Q9HWR3	bphP	Bacteriophytochrome;bphP;PTN002450965;orthologs	BACTERIOPHYTOCHROME (PTHR42878:SF7)	histidine kinase receptor of two-component system(PC00265)	Pseudomonas aeruginosa
PSEAE|EnsemblGenome=PA5288|UniProtKB=Q9HTR6	glnK	Nitrogen regulatory protein P-II 2;glnK;PTN002409593;orthologs	NITROGEN REGULATORY PROTEIN GLNK (PTHR30115:SF20)	protein-binding activity modulator(PC00095)	Pseudomonas aeruginosa
PSEAE|EnsemblGenome=PA1396|UniProtKB=Q9I3U8	PA1396	Histidine kinase;PA1396;PTN002450973;orthologs	BACTERIOPHYTOCHROME (PTHR42878:SF7)	histidine kinase receptor of two-component system(PC00265)	Pseudomonas aeruginosa
Molecular transducer activity		39 Genes
PSEAE|EnsemblGenome=PA0929|UniProtKB=Q9I529	PA0929	Two-component response regulator;PA0929;PTN002403599;orthologs	TRANSCRIPTIONAL REGULATORY PROTEIN CPXR (PTHR48111:SF39)	winged helix/forkhead transcription factor(PC00246)	Pseudomonas aeruginosa
PSEAE|EnsemblGenome=PA2583|UniProtKB=Q9I0Q3	PA2583	Histidine kinase;PA2583;PTN002401259;orthologs	OSMOSENSING HISTIDINE PROTEIN KINASE SLN1 (PTHR43047:SF72)	histidine kinase receptor of two-component system(PC00265)	Pseudomonas aeruginosa
PSEAE|EnsemblGenome=PA0756|UniProtKB=Q9I5H3	PA0756	Probable two-component response regulator;PA0756;PTN002403700;orthologs	TRANSCRIPTIONAL REGULATORY PROTEIN TCTD (PTHR48111:SF78)	winged helix/forkhead transcription factor(PC00246)	Pseudomonas aeruginosa
PSEAE|EnsemblGenome=PA4112|UniProtKB=Q9HWR8	PA4112	Histidine kinase;PA4112;PTN002401270;orthologs	HISTIDINE KINASE (PTHR43047:SF79)	histidine kinase receptor of two-component system(PC00265)	Pseudomonas aeruginosa
PSEAE|EnsemblGenome=PA4776|UniProtKB=Q9HV32	pmrA	Response regulator protein PmrA;pmrA;PTN002403480;orthologs	TRANSCRIPTIONAL REGULATORY PROTEIN QSEB (PTHR48111:SF35)	winged helix/forkhead transcription factor(PC00246)	Pseudomonas aeruginosa
PSEAE|EnsemblGenome=PA4885|UniProtKB=Q9HUS8	irlR	Two-component response regulator;irlR;PTN002403735;orthologs	TRANSCRIPTIONAL REGULATORY PROTEIN CUSR-RELATED (PTHR48111:SF41)	winged helix/forkhead transcription factor(PC00246)	Pseudomonas aeruginosa
PSEAE|EnsemblGenome=PA3192|UniProtKB=G3XCY6	gltR	Transcriptional regulatory protein GltR;gltR;PTN002403652;orthologs	TRANSCRIPTIONAL REGULATORY PROTEIN GLTR (PTHR48111:SF77)	winged helix/forkhead transcription factor(PC00246)	Pseudomonas aeruginosa
PSEAE|EnsemblGenome=PA3204|UniProtKB=Q9HZ36	PA3204	Probable two-component response regulator;PA3204;PTN002403761;orthologs	TRANSCRIPTIONAL REGULATORY PROTEIN CPXR (PTHR48111:SF39)	winged helix/forkhead transcription factor(PC00246)	Pseudomonas aeruginosa
PSEAE|EnsemblGenome=PA1799|UniProtKB=Q9I2U3	parR	Two-component response regulator, ParR;parR;PTN002403668;orthologs	TRANSCRIPTIONAL REGULATORY PROTEIN RSTA (PTHR48111:SF47)	winged helix/forkhead transcription factor(PC00246)	Pseudomonas aeruginosa
PSEAE|EnsemblGenome=PA1179|UniProtKB=Q9I4F9	phoP	Two-component response regulator PhoP;phoP;PTN002403601;orthologs	TRANSCRIPTIONAL REGULATORY PROTEIN PHOP (PTHR48111:SF71)	winged helix/forkhead transcription factor(PC00246)	Pseudomonas aeruginosa
PSEAE|EnsemblGenome=PA4117|UniProtKB=Q9HWR3	bphP	Bacteriophytochrome;bphP;PTN002450965;orthologs	BACTERIOPHYTOCHROME (PTHR42878:SF7)	histidine kinase receptor of two-component system(PC00265)	Pseudomonas aeruginosa
PSEAE|EnsemblGenome=PA1992|UniProtKB=Q9I2B7	PA1992	Histidine kinase;ercS;PTN002453516;orthologs	HISTIDINE KINASE (PTHR43047:SF9)	histidine kinase receptor of two-component system(PC00265)	Pseudomonas aeruginosa
PSEAE|EnsemblGenome=PA5200|UniProtKB=Q9HTY9	amgR	AmgR;amgR;PTN002403654;orthologs	DNA-BINDING DUAL TRANSCRIPTIONAL REGULATOR OMPR (PTHR48111:SF4)	winged helix/forkhead transcription factor(PC00246)	Pseudomonas aeruginosa
PSEAE|EnsemblGenome=PA2523|UniProtKB=G3XD16	PA2523	Probable two-component response regulator;PA2523;PTN002403753;orthologs	TRANSCRIPTIONAL REGULATORY PROTEIN CUSR-RELATED (PTHR48111:SF41)	winged helix/forkhead transcription factor(PC00246)	Pseudomonas aeruginosa
PSEAE|EnsemblGenome=PA3044|UniProtKB=Q9HZG4	PA3044	Histidine kinase;PA3044;PTN002401262;orthologs	OSMOSENSING HISTIDINE PROTEIN KINASE SLN1 (PTHR43047:SF72)	histidine kinase receptor of two-component system(PC00265)	Pseudomonas aeruginosa
PSEAE|EnsemblGenome=PA4381|UniProtKB=Q9HW21	PA4381	Probable two-component response regulator;PA4381;PTN002403572;orthologs	TWO-COMPONENT RESPONSE REGULATOR-RELATED (PTHR48111:SF62)	winged helix/forkhead transcription factor(PC00246)	Pseudomonas aeruginosa
PSEAE|EnsemblGenome=PA0463|UniProtKB=Q9I655	creB	Two-component response regulator CreB;creB;PTN002403526;orthologs	TRANSCRIPTIONAL REGULATORY PROTEIN CREB (PTHR48111:SF6)	winged helix/forkhead transcription factor(PC00246)	Pseudomonas aeruginosa
PSEAE|EnsemblGenome=PA5261|UniProtKB=P26275	algR	Positive alginate biosynthesis regulatory protein;algR;PTN002403704;orthologs	TRANSCRIPTIONAL REGULATORY PROTEIN BTSR (PTHR48111:SF3)	winged helix/forkhead transcription factor(PC00246)	Pseudomonas aeruginosa
PSEAE|EnsemblGenome=PA5360|UniProtKB=P23620	phoB	Phosphate regulon transcriptional regulatory protein PhoB;phoB;PTN002403411;orthologs	PHOSPHATE REGULON TRANSCRIPTIONAL REGULATORY PROTEIN PHOB (PTHR48111:SF82)	winged helix/forkhead transcription factor(PC00246)	Pseudomonas aeruginosa
PSEAE|EnsemblGenome=PA2809|UniProtKB=Q9I034	copR	Two-component response regulator, CopR;copR;PTN002403736;orthologs	TRANSCRIPTIONAL REGULATORY PROTEIN CUSR-RELATED (PTHR48111:SF41)	winged helix/forkhead transcription factor(PC00246)	Pseudomonas aeruginosa
PSEAE|EnsemblGenome=PA1157|UniProtKB=Q9I4I0	PA1157	Probable two-component response regulator;PA1157;PTN002403649;orthologs	TRANSCRIPTIONAL REGULATORY PROTEIN RSTA (PTHR48111:SF47)	winged helix/forkhead transcription factor(PC00246)	Pseudomonas aeruginosa
PSEAE|EnsemblGenome=PA4032|UniProtKB=Q9HWZ5	PA4032	Probable two-component response regulator;PA4032;PTN002403659;orthologs	PHOSPHATE REGULON TRANSCRIPTIONAL REGULATORY PROTEIN PHOB (PTHR48111:SF82)	winged helix/forkhead transcription factor(PC00246)	Pseudomonas aeruginosa
PSEAE|EnsemblGenome=PA1437|UniProtKB=Q9I3R0	PA1437	Probable two-component response regulator;PA1437;PTN002403754;orthologs	TRANSCRIPTIONAL ACTIVATOR (PTHR48111:SF46)	winged helix/forkhead transcription factor(PC00246)	Pseudomonas aeruginosa
PSEAE|EnsemblGenome=PA2686|UniProtKB=Q04803	pfeR	Transcriptional activator protein PfeR;pfeR;PTN002403600;orthologs	TRANSCRIPTIONAL REGULATORY PROTEIN CPXR (PTHR48111:SF39)	winged helix/forkhead transcription factor(PC00246)	Pseudomonas aeruginosa
PSEAE|EnsemblGenome=PA3271|UniProtKB=Q9HYX0	PA3271	Histidine kinase;PA3271;PTN002453518;orthologs	HISTIDINE KINASE (PTHR43047:SF9)	histidine kinase receptor of two-component system(PC00265)	Pseudomonas aeruginosa
PSEAE|EnsemblGenome=PA1611|UniProtKB=Q9I3B1	PA1611	Histidine kinase;PA1611;PTN002401443;orthologs	HISTIDINE KINASE (PTHR43047:SF79)	histidine kinase receptor of two-component system(PC00265)	Pseudomonas aeruginosa
PSEAE|EnsemblGenome=PA4101|UniProtKB=Q9HWS7	bfmR	BfmR;bfmR;PTN002403662;orthologs	TRANSCRIPTIONAL REGULATORY PROTEIN GLTR (PTHR48111:SF77)	winged helix/forkhead transcription factor(PC00246)	Pseudomonas aeruginosa
PSEAE|EnsemblGenome=PA1976|UniProtKB=Q9I2C9	PA1976	Histidine kinase;ercS';PTN002453517;orthologs	HISTIDINE KINASE (PTHR43047:SF9)	histidine kinase receptor of two-component system(PC00265)	Pseudomonas aeruginosa
PSEAE|EnsemblGenome=PA4036|UniProtKB=Q9HWZ1	PA4036	Histidine kinase;PA4036;PTN002401363;orthologs	OSMOSENSING HISTIDINE PROTEIN KINASE SLN1 (PTHR43047:SF72)	histidine kinase receptor of two-component system(PC00265)	Pseudomonas aeruginosa
PSEAE|EnsemblGenome=PA1637|UniProtKB=Q9I388	kdpE	Two-component response regulator KdpE;kdpE;PTN002403495;orthologs	KDP OPERON TRANSCRIPTIONAL REGULATORY PROTEIN KDPE (PTHR48111:SF50)	winged helix/forkhead transcription factor(PC00246)	Pseudomonas aeruginosa
PSEAE|EnsemblGenome=PA1396|UniProtKB=Q9I3U8	PA1396	Histidine kinase;PA1396;PTN002450973;orthologs	BACTERIOPHYTOCHROME (PTHR42878:SF7)	histidine kinase receptor of two-component system(PC00265)	Pseudomonas aeruginosa
PSEAE|EnsemblGenome=PA2824|UniProtKB=Q9I019	PA2824	Histidine kinase;PA2824;PTN002401420;orthologs	HISTIDINE KINASE (PTHR43047:SF79)	histidine kinase receptor of two-component system(PC00265)	Pseudomonas aeruginosa
PSEAE|EnsemblGenome=PA3345|UniProtKB=Q9HYQ0	PA3345	HPt domain-containing protein;PA3345;PTN002407913;orthologs	HISTIDINE-CONTAINING PHOSPHOTRANSFER PROTEIN (PTHR28242:SF51)		Pseudomonas aeruginosa
PSEAE|EnsemblGenome=PA3077|UniProtKB=Q9HZD1	PA3077	Probable two-component response regulator;PA3077;PTN002403570;orthologs	TWO-COMPONENT RESPONSE REGULATOR-RELATED (PTHR48111:SF62)	winged helix/forkhead transcription factor(PC00246)	Pseudomonas aeruginosa
PSEAE|EnsemblGenome=PA0267|UniProtKB=Q9I6M3	PA0267	Uncharacterized protein;PA0267;PTN002403760;orthologs	TWO-COMPONENT RESPONSE REGULATOR ORR33 (PTHR48111:SF1)	winged helix/forkhead transcription factor(PC00246)	Pseudomonas aeruginosa
PSEAE|EnsemblGenome=PA2479|UniProtKB=Q9I103	PA2479	Probable two-component response regulator;PA2479;PTN002403479;orthologs	TRANSCRIPTIONAL REGULATORY PROTEIN QSEB (PTHR48111:SF35)	winged helix/forkhead transcription factor(PC00246)	Pseudomonas aeruginosa
PSEAE|EnsemblGenome=PA4983|UniProtKB=Q9HUI2	aruR	Transcriptional regulatory protein AruR;aruR;PTN002403742;orthologs	TORCAD OPERON TRANSCRIPTIONAL REGULATORY PROTEIN TORR (PTHR48111:SF58)	winged helix/forkhead transcription factor(PC00246)	Pseudomonas aeruginosa
PSEAE|EnsemblGenome=PA2657|UniProtKB=Q9I0I1	PA2657	Response regulator protein CarR;carR;PTN002403478;orthologs	RESPONSE REGULATOR PROTEIN CARR (PTHR48111:SF37)	winged helix/forkhead transcription factor(PC00246)	Pseudomonas aeruginosa
PSEAE|EnsemblGenome=PA2798|UniProtKB=Q9I045	PA2798	Probable two-component response regulator;PA2798;PTN002403674;orthologs	TWO-COMPONENT RESPONSE REGULATOR ORR33 (PTHR48111:SF1)	winged helix/forkhead transcription factor(PC00246)	Pseudomonas aeruginosa
transcriptional regulator activity			52 Genes
PSEAE|EnsemblGenome=PA3410|UniProtKB=Q9HYJ5	PA3410	Probable sigma-70 factor, ECF subfamily;PA3410;PTN002455036;orthologs	RNA POLYMERASE SIGMA FACTOR FECI-RELATED (PTHR43133:SF69)	Sigma factor(PC00267)	Pseudomonas aeruginosa
PSEAE|EnsemblGenome=PA2093|UniProtKB=Q9I222	PA2093	Probable sigma-70 factor, ECF subfamily;PA2093;PTN002455030;orthologs	RNA POLYMERASE SIGMA FACTOR FECI-RELATED (PTHR43133:SF69)	Sigma factor(PC00267)	Pseudomonas aeruginosa
PSEAE|EnsemblGenome=PA4895|UniProtKB=Q9HUR8	PA4895	Probable transmembrane sensor;PA4895;PTN002410646;orthologs	PROTEIN FECR (PTHR30273:SF2)		Pseudomonas aeruginosa
PSEAE|EnsemblGenome=PA0306|UniProtKB=Q9I6I5	PA0306	Probable transcriptional regulator;PA0306;PTN002252345;orthologs	HTH-TYPE TRANSCRIPTIONAL REGULATOR VQSM (PTHR47894:SF1)	helix-turn-helix transcription factor(PC00116)	Pseudomonas aeruginosa
PSEAE|EnsemblGenome=PA2468|UniProtKB=Q9I114	foxI	ECF sigma factor FoxI;foxI;PTN002455037;orthologs	RNA POLYMERASE SIGMA FACTOR FECI-RELATED (PTHR43133:SF69)	Sigma factor(PC00267)	Pseudomonas aeruginosa
PSEAE|EnsemblGenome=PA5032|UniProtKB=Q9HUD7	PA5032	Probable transcriptional regulator;PA5032;PTN002252349;orthologs	HTH-TYPE TRANSCRIPTIONAL REGULATOR VQSM (PTHR47894:SF1)	helix-turn-helix transcription factor(PC00116)	Pseudomonas aeruginosa
PSEAE|EnsemblGenome=PA3285|UniProtKB=Q9HYV8	PA3285	Probable sigma-70 factor, ECF subfamily;PA3285;PTN002410058;orthologs	ECF RNA POLYMERASE SIGMA-E FACTOR (PTHR43133:SF51)	Sigma factor(PC00267)	Pseudomonas aeruginosa
PSEAE|EnsemblGenome=PA2387|UniProtKB=Q9I193	fpvI	FpvI;fpvI;PTN002455041;orthologs	RNA POLYMERASE SIGMA FACTOR FECI-RELATED (PTHR43133:SF69)	Sigma factor(PC00267)	Pseudomonas aeruginosa
PSEAE|EnsemblGenome=PA2051|UniProtKB=Q9I264	PA2051	Probable transmembrane sensor;PA2051;PTN002410654;orthologs	PROTEIN FECR (PTHR30273:SF2)		Pseudomonas aeruginosa
PSEAE|EnsemblGenome=PA2467|UniProtKB=Q9I115	foxR	Anti-sigma factor FoxR;foxR;PTN002410656;orthologs	PROTEIN FECR (PTHR30273:SF2)		Pseudomonas aeruginosa
PSEAE|EnsemblGenome=PA2704|UniProtKB=Q9I0D8	PA2704	Probable transcriptional regulator;PA2704;PTN002252350;orthologs	HTH-TYPE TRANSCRIPTIONAL REGULATOR VQSM (PTHR47894:SF1)	helix-turn-helix transcription factor(PC00116)	Pseudomonas aeruginosa
PSEAE|EnsemblGenome=PA3899|UniProtKB=Q9HXB4	PA3899	Probable sigma-70 factor, ECF subfamily;PA3899;PTN002455042;orthologs	RNA POLYMERASE SIGMA FACTOR FECI-RELATED (PTHR43133:SF69)	Sigma factor(PC00267)	Pseudomonas aeruginosa
PSEAE|EnsemblGenome=PA1911|UniProtKB=Q9I2J3	femR	Sigma factor regulator, FemR;femR;PTN002410651;orthologs	PROTEIN FECR (PTHR30273:SF2)		Pseudomonas aeruginosa
PSEAE|EnsemblGenome=PA1363|UniProtKB=Q9I3Y1	PA1363	Probable sigma-70 factor, ECF subfamily;PA1363;PTN002410053;orthologs	BLR2203 PROTEIN (PTHR43133:SF57)	Sigma factor(PC00267)	Pseudomonas aeruginosa
PSEAE|EnsemblGenome=PA2096|UniProtKB=Q9I219	PA2096	Probable transcriptional regulator;PA2096;PTN002252352;orthologs	HTH-TYPE TRANSCRIPTIONAL REGULATOR VQSM (PTHR47894:SF1)	helix-turn-helix transcription factor(PC00116)	Pseudomonas aeruginosa
PSEAE|EnsemblGenome=PA4704|UniProtKB=Q9HV93	cbpA	cAMP-binding protein A;cbpA;PTN002401852;orthologs	CAMP-ACTIVATED GLOBAL TRANSCRIPTIONAL REGULATOR CRP (PTHR24567:SF79)	winged helix/forkhead transcription factor(PC00246)	Pseudomonas aeruginosa
PSEAE|EnsemblGenome=PA2426|UniProtKB=G3XCV1	pvdS	Sigma factor PvdS;pvdS;PTN002455034;orthologs	RNA POLYMERASE SIGMA FACTOR FECI-RELATED (PTHR43133:SF69)	Sigma factor(PC00267)	Pseudomonas aeruginosa
PSEAE|EnsemblGenome=PA3027|UniProtKB=Q9HZH9	PA3027	Probable transcriptional regulator;PA3027;PTN002252344;orthologs	HTH-TYPE TRANSCRIPTIONAL REGULATOR VQSM (PTHR47894:SF1)	helix-turn-helix transcription factor(PC00116)	Pseudomonas aeruginosa
PSEAE|EnsemblGenome=PA0149|UniProtKB=Q9I6Y3	PA0149	Probable sigma-70 factor, ECF subfamily;PA0149;PTN002455035;orthologs	RNA POLYMERASE SIGMA FACTOR FECI-RELATED (PTHR43133:SF69)	Sigma factor(PC00267)	Pseudomonas aeruginosa
PSEAE|EnsemblGenome=PA2227|UniProtKB=Q9I1P2	vqsM	HTH-type transcriptional regulator VqsM;vqsM;PTN002252346;orthologs	HTH-TYPE TRANSCRIPTIONAL REGULATOR VQSM (PTHR47894:SF1)	helix-turn-helix transcription factor(PC00116)	Pseudomonas aeruginosa
PSEAE|EnsemblGenome=PA2388|UniProtKB=Q9I192	fpvR	FpvR;fpvR;PTN002410655;orthologs	PROTEIN FECR (PTHR30273:SF2)		Pseudomonas aeruginosa
PSEAE|EnsemblGenome=PA0676|UniProtKB=G3XCU5	vreR	Sigma factor regulator, VreR;vreR;PTN002410647;orthologs	PROTEIN FECR (PTHR30273:SF2)		Pseudomonas aeruginosa
PSEAE|EnsemblGenome=PA1182|UniProtKB=Q9I4F6	PA1182	Probable transcriptional regulator;PA1182;PTN002252342;orthologs	HTH-TYPE TRANSCRIPTIONAL REGULATOR VQSM (PTHR47894:SF1)	helix-turn-helix transcription factor(PC00116)	Pseudomonas aeruginosa
PSEAE|EnsemblGenome=PA3094|UniProtKB=Q9HZB4	PA3094	Probable transcriptional regulator;PA3094;PTN002252340;orthologs	HTH-TYPE TRANSCRIPTIONAL REGULATOR VQSM (PTHR47894:SF1)	helix-turn-helix transcription factor(PC00116)	Pseudomonas aeruginosa
PSEAE|EnsemblGenome=PA0652|UniProtKB=P55222	vfr	cAMP-activated global transcriptional regulator Vfr;vfr;PTN002401879;orthologs	CAMP-ACTIVATED GLOBAL TRANSCRIPTIONAL REGULATOR CRP (PTHR24567:SF79)	winged helix/forkhead transcription factor(PC00246)	Pseudomonas aeruginosa
PSEAE|EnsemblGenome=PA1364|UniProtKB=Q9I3Y0	PA1364	Probable transmembrane sensor;PA1364;PTN002410653;orthologs	PROTEIN FECR (PTHR30273:SF2)		Pseudomonas aeruginosa
PSEAE|EnsemblGenome=PA2896|UniProtKB=Q9HZV1	PA2896	Probable sigma-70 factor, ECF subfamily;PA2896;PTN002410048;orthologs	RNA POLYMERASE SIGMA FACTOR RFAY-RELATED (PTHR43133:SF67)	Sigma factor(PC00267)	Pseudomonas aeruginosa
PSEAE|EnsemblGenome=PA1301|UniProtKB=Q9I443	PA1301	Probable transmembrane sensor;PA1301;PTN002410650;orthologs	PROTEIN FECR (PTHR30273:SF2)		Pseudomonas aeruginosa
PSEAE|EnsemblGenome=PA3347|UniProtKB=Q9HYP8	PA3347	STAS domain-containing protein;PA3347;PTN002434304;orthologs	ANTI-SIGMA-B FACTOR ANTAGONIST (PTHR33495:SF2)		Pseudomonas aeruginosa
PSEAE|EnsemblGenome=PA1300|UniProtKB=Q9I444	PA1300	Probable sigma-70 factor, ECF subfamily;PA1300;PTN002455039;orthologs	RNA POLYMERASE SIGMA FACTOR FECI-RELATED (PTHR43133:SF69)	Sigma factor(PC00267)	Pseudomonas aeruginosa
PSEAE|EnsemblGenome=PA2050|UniProtKB=Q9I265	PA2050	Probable sigma-70 factor, ECF subfamily;PA2050;PTN002455033;orthologs	RNA POLYMERASE SIGMA FACTOR FECI-RELATED (PTHR43133:SF69)	Sigma factor(PC00267)	Pseudomonas aeruginosa
PSEAE|EnsemblGenome=PA1776|UniProtKB=Q9I2W5	sigX	ECF sigma factor SigX;sigX;PTN002455060;orthologs	ECF RNA POLYMERASE SIGMA-E FACTOR (PTHR43133:SF51)	Sigma factor(PC00267)	Pseudomonas aeruginosa
PSEAE|EnsemblGenome=PA2094|UniProtKB=Q9I221	PA2094	Probable transmembrane sensor;PA2094;PTN002410648;orthologs	PROTEIN FECR (PTHR30273:SF2)		Pseudomonas aeruginosa
PSEAE|EnsemblGenome=PA0831|UniProtKB=P72171	oruR	Ornithine utilization regulator;oruR;PTN002252351;orthologs	HTH-TYPE TRANSCRIPTIONAL REGULATOR VQSM (PTHR47894:SF1)	helix-turn-helix transcription factor(PC00116)	Pseudomonas aeruginosa
PSEAE|EnsemblGenome=PA3565|UniProtKB=Q9HY52	PA3565	Probable transcriptional regulator;PA3565;PTN002412470;orthologs	TRANSCRIPTIONAL REGULATOR-RELATED (PTHR30537:SF21)	helix-turn-helix transcription factor(PC00116)	Pseudomonas aeruginosa
PSEAE|EnsemblGenome=PA0275|UniProtKB=Q9I6L5	PA0275	Probable transcriptional regulator;PA0275;PTN002401877;orthologs	CAMP-ACTIVATED GLOBAL TRANSCRIPTIONAL REGULATOR CRP (PTHR24567:SF79)	winged helix/forkhead transcription factor(PC00246)	Pseudomonas aeruginosa
PSEAE|EnsemblGenome=PA0471|UniProtKB=Q9I647	PA0471	Probable transmembrane sensor;PA0471;PTN002410645;orthologs	PROTEIN FECR (PTHR30273:SF2)		Pseudomonas aeruginosa
PSEAE|EnsemblGenome=PA4896|UniProtKB=Q9HUR7	PA4896	Probable sigma-70 factor, ECF subfamily;PA4896;PTN002455038;orthologs	RNA POLYMERASE SIGMA FACTOR FECI-RELATED (PTHR43133:SF69)	Sigma factor(PC00267)	Pseudomonas aeruginosa
PSEAE|EnsemblGenome=PA2556|UniProtKB=Q9I0S8	PA2556	Probable transcriptional regulator;PA2556;PTN002252347;orthologs	HTH-TYPE TRANSCRIPTIONAL REGULATOR VQSM (PTHR47894:SF1)	helix-turn-helix transcription factor(PC00116)	Pseudomonas aeruginosa
PSEAE|EnsemblGenome=PA0675|UniProtKB=Q9I5P9	vreI	ECF sigma factor, VreI;vreI;PTN002455031;orthologs	ECF RNA POLYMERASE SIGMA-E FACTOR (PTHR43133:SF51)	Sigma factor(PC00267)	Pseudomonas aeruginosa
PSEAE|EnsemblGenome=PA0150|UniProtKB=Q9I6Y2	PA0150	Probable transmembrane sensor;PA0150;PTN002410652;orthologs	PROTEIN FECR (PTHR30273:SF2)		Pseudomonas aeruginosa
PSEAE|EnsemblGenome=PA1544|UniProtKB=P23926	anr	Transcriptional activator protein anr;anr;PTN002401848;orthologs	FUMARATE AND NITRATE REDUCTION REGULATORY PROTEIN (PTHR24567:SF75)	winged helix/forkhead transcription factor(PC00246)	Pseudomonas aeruginosa
PSEAE|EnsemblGenome=PA0527|UniProtKB=G3XCW6	dnr	Transcriptional regulator Dnr;dnr;PTN002401878;orthologs	CAMP-ACTIVATED GLOBAL TRANSCRIPTIONAL REGULATOR CRP (PTHR24567:SF79)	winged helix/forkhead transcription factor(PC00246)	Pseudomonas aeruginosa
PSEAE|EnsemblGenome=PA3215|UniProtKB=Q9HZ25	PA3215	Probable transcriptional regulator;PA3215;PTN002252341;orthologs	HTH-TYPE TRANSCRIPTIONAL REGULATOR VQSM (PTHR47894:SF1)	helix-turn-helix transcription factor(PC00116)	Pseudomonas aeruginosa
PSEAE|EnsemblGenome=PA0762|UniProtKB=Q06198	algU	RNA polymerase sigma-H factor;algU;PTN002455061;orthologs	ECF RNA POLYMERASE SIGMA-E FACTOR (PTHR43133:SF51)	Sigma factor(PC00267)	Pseudomonas aeruginosa
PSEAE|EnsemblGenome=PA4787|UniProtKB=Q9HV21	PA4787	Probable transcriptional regulator;PA4787;PTN002252410;orthologs	HTH-TYPE TRANSCRIPTIONAL REGULATOR VQSM (PTHR47894:SF1)	helix-turn-helix transcription factor(PC00116)	Pseudomonas aeruginosa
PSEAE|EnsemblGenome=PA2588|UniProtKB=Q9I0P9	PA2588	Probable transcriptional regulator;PA2588;PTN002252348;orthologs	HTH-TYPE TRANSCRIPTIONAL REGULATOR VQSM (PTHR47894:SF1)	helix-turn-helix transcription factor(PC00116)	Pseudomonas aeruginosa
PSEAE|EnsemblGenome=PA0472|UniProtKB=Q9I646	PA0472	Probable sigma-70 factor, ECF subfamily;PA0472;PTN002455032;orthologs	RNA POLYMERASE SIGMA FACTOR FECI-RELATED (PTHR43133:SF69)	Sigma factor(PC00267)	Pseudomonas aeruginosa
PSEAE|EnsemblGenome=PA3409|UniProtKB=Q9HYJ6	PA3409	Probable transmembrane sensor;PA3409;PTN002410649;orthologs	PROTEIN FECR (PTHR30273:SF2)		Pseudomonas aeruginosa
PSEAE|EnsemblGenome=PA3900|UniProtKB=Q9HXB3	PA3900	Probable transmembrane sensor;PA3900;PTN002410657;orthologs	PROTEIN FECR (PTHR30273:SF2)		Pseudomonas aeruginosa
PSEAE|EnsemblGenome=PA1912|UniProtKB=Q9I2J2	femI	ECF sigma factor, FemI;femI;PTN002455040;orthologs	RNA POLYMERASE SIGMA FACTOR FECI-RELATED (PTHR43133:SF69)	Sigma factor(PC00267)	Pseudomonas aeruginosa
PSEAE|EnsemblGenome=PA5324|UniProtKB=Q9HTN1	PA5324	Probable transcriptional regulator;PA5324;PTN002252343;orthologs	HTH-TYPE TRANSCRIPTIONAL REGULATOR VQSM (PTHR47894:SF1)	helix-turn-helix transcription factor(PC00116)	Pseudomonas aeruginosa
transporter activity		55 Genes
PSEAE|EnsemblGenome=PA4710|UniProtKB=Q9HV88	phuR	Heme_hemoglobin uptake outer membrane receptor PhuR;phuR;PTN002427879;orthologs	HEMOGLOBIN AND HEMOGLOBIN-HAPTOGLOBIN-BINDING PROTEIN 1-RELATED (PTHR30069:SF58)		Pseudomonas aeruginosa
PSEAE|EnsemblGenome=PA4675|UniProtKB=Q9HVC0	PA4675	Probable TonB-dependent receptor;PA4675;PTN002427891;orthologs	FERRIC AEROBACTIN RECEPTOR (PTHR30069:SF42)		Pseudomonas aeruginosa
PSEAE|EnsemblGenome=PA1025|UniProtKB=Q9I4U9	PA1025	Probable porin;PA1025;PTN002438628;orthologs	CHITOPORIN (PTHR34596:SF2)		Pseudomonas aeruginosa
PSEAE|EnsemblGenome=PA0958|UniProtKB=P32722	oprD	Porin D;oprD;PTN002438630;orthologs	CHITOPORIN (PTHR34596:SF2)		Pseudomonas aeruginosa
PSEAE|EnsemblGenome=PA0470|UniProtKB=Q9I648	fiuA	Ferrichrome receptor FiuA;fiuA;PTN002427919;orthologs	FERRIOXAMINE B RECEPTOR (PTHR32552:SF91)		Pseudomonas aeruginosa
PSEAE|EnsemblGenome=PA2213|UniProtKB=Q9I1Q4	PA2213	Probable porin;PA2213;PTN002438617;orthologs	CHITOPORIN (PTHR34596:SF2)		Pseudomonas aeruginosa
PSEAE|EnsemblGenome=PA4156|UniProtKB=Q9HWM5	PA4156	Probable TonB-dependent receptor;PA4156;PTN002427869;orthologs	VIBRIOBACTIN RECEPTOR (PTHR30069:SF37)		Pseudomonas aeruginosa
PSEAE|EnsemblGenome=PA2018|UniProtKB=G3XCW2	PA2018	Efflux pump membrane transporter;PA2018;PTN002424654;orthologs	EFFLUX PUMP MEMBRANE TRANSPORTER (PTHR32063:SF10)		Pseudomonas aeruginosa
PSEAE|EnsemblGenome=PA2688|UniProtKB=Q05098	pfeA	Ferric enterobactin receptor;pfeA;PTN002409317;orthologs	FERRIENTEROBACTIN RECEPTOR (PTHR30069:SF51)		Pseudomonas aeruginosa
PSEAE|EnsemblGenome=PA3781|UniProtKB=Q9HXL4	PA3781	Probable transporter;PA3781;PTN002433342;orthologs	TRAP TRANSPORTER LARGE PERMEASE PROTEIN (PTHR33362:SF2)	transporter(PC00227)	Pseudomonas aeruginosa
PSEAE|EnsemblGenome=PA5169|UniProtKB=Q9HU16	dctM	C4-dicarboxylate TRAP transporter large permease protein DctM;dctM;PTN002433341;orthologs	C4-DICARBOXYLATE TRAP TRANSPORTER LARGE PERMEASE PROTEIN DCTM (PTHR33362:SF5)	transporter(PC00227)	Pseudomonas aeruginosa
PSEAE|EnsemblGenome=PA4974|UniProtKB=Q9HUJ1	PA4974	Probable outer membrane protein;PA4974;PTN002408951;orthologs	OUTER MEMBRANE PROTEIN TOLC (PTHR30026:SF15)	transporter(PC00227)	Pseudomonas aeruginosa
PSEAE|EnsemblGenome=PA4501|UniProtKB=Q9HVS0	opdP	Glycine-glutamate dipeptide porin OpdP;opdP;PTN002438615;orthologs	CHITOPORIN (PTHR34596:SF2)		Pseudomonas aeruginosa
PSEAE|EnsemblGenome=PA2420|UniProtKB=Q9I161	PA2420	Probable porin;PA2420;PTN002438621;orthologs	CHITOPORIN (PTHR34596:SF2)		Pseudomonas aeruginosa
PSEAE|EnsemblGenome=PA3780|UniProtKB=Q9HXL5	PA3780	Uncharacterized protein;PA3780;PTN002439846;orthologs	BLL3751 PROTEIN (PTHR35011:SF4)	transporter(PC00227)	Pseudomonas aeruginosa
PSEAE|EnsemblGenome=PA0189|UniProtKB=Q9I6U5	PA0189	Probable porin;PA0189;PTN002438629;orthologs	CHITOPORIN (PTHR34596:SF2)		Pseudomonas aeruginosa
PSEAE|EnsemblGenome=PA1271|UniProtKB=Q9I473	PA1271	Probable tonB-dependent receptor;PA1271;PTN002409318;orthologs	VITAMIN B12 TRANSPORTER BTUB (PTHR30069:SF29)		Pseudomonas aeruginosa
PSEAE|EnsemblGenome=PA0162|UniProtKB=Q9I6X0	opdC	Histidine porin OpdC;opdC;PTN002438620;orthologs	CHITOPORIN (PTHR34596:SF2)		Pseudomonas aeruginosa
PSEAE|EnsemblGenome=PA1549|UniProtKB=Q9I3G8	PA1549	Probable cation-transporting P-type ATPase;PA1549;PTN002460810;orthologs	CATION-TRANSPORTING P-TYPE ATPASE-RELATED (PTHR43520:SF5)	primary active transporter(PC00068)	Pseudomonas aeruginosa
PSEAE|EnsemblGenome=PA2505|UniProtKB=Q9I0X7	opdT	Tyrosine porin OpdT;opdT;PTN002438619;orthologs	CHITOPORIN (PTHR34596:SF2)		Pseudomonas aeruginosa
PSEAE|EnsemblGenome=PA1365|UniProtKB=Q9I3X9	PA1365	Probable siderophore receptor;PA1365;PTN002427893;orthologs	FERRIC AEROBACTIN RECEPTOR (PTHR30069:SF42)		Pseudomonas aeruginosa
PSEAE|EnsemblGenome=PA4837|UniProtKB=Q9HUX3	cntO	Metal-pseudopaline receptor CntO;cntO;PTN002427902;orthologs	METAL-PSEUDOPALINE RECEPTOR CNTO (PTHR32552:SF90)		Pseudomonas aeruginosa
PSEAE|EnsemblGenome=PA0931|UniProtKB=Q9I527	pirA	Ferric enterobactin receptor PirA;pirA;PTN002409325;orthologs	TONB-DEPENDENT SIDEROPHORE RECEPTOR PROTEIN (PTHR30069:SF8)		Pseudomonas aeruginosa
PSEAE|EnsemblGenome=PA0241|UniProtKB=Q9I6P7	PA0241	Probable major facilitator superfamily (MFS) transporter;PA0241;PTN002268379;orthologs	HEXURONATE TRANSPORTER (PTHR11662:SF285)	secondary carrier transporter(PC00258)	Pseudomonas aeruginosa
PSEAE|EnsemblGenome=PA0781|UniProtKB=Q9I5F7	PA0781	Uncharacterized protein;PA0781;PTN002409328;orthologs	TONB-DEPENDENT RECEPTOR NMB0964-RELATED (PTHR30069:SF40)		Pseudomonas aeruginosa
PSEAE|EnsemblGenome=PA2527|UniProtKB=Q9I0V6	PA2527	Probable Resistance-Nodulation-Cell Division (RND) efflux transporter;PA2527;PTN002424674;orthologs	MULTIDRUG RESISTANCE PROTEIN MDTB (PTHR32063:SF21)		Pseudomonas aeruginosa
PSEAE|EnsemblGenome=PA1435|UniProtKB=Q9I3R2	PA1435	Probable Resistance-Nodulation-Cell Division (RND) efflux membrane fusion protein;PA1435;PTN002411925;orthologs	MULTIDRUG RESISTANCE PROTEIN MDTA (PTHR30469:SF12)		Pseudomonas aeruginosa
PSEAE|EnsemblGenome=PA1633|UniProtKB=P57683	kdpA	Potassium-transporting ATPase potassium-binding subunit;kdpA;PTN002412985;orthologs	POTASSIUM-TRANSPORTING ATPASE POTASSIUM-BINDING SUBUNIT (PTHR30607:SF2)	primary active transporter(PC00068)	Pseudomonas aeruginosa
PSEAE|EnsemblGenome=PA2526|UniProtKB=Q9I0V7	PA2526	Probable Resistance-Nodulation-Cell Division (RND) efflux transporter;PA2526;PTN002424671;orthologs	MULTIDRUG RESISTANCE PROTEIN MDTC (PTHR32063:SF34)		Pseudomonas aeruginosa
PSEAE|EnsemblGenome=PA3038|UniProtKB=Q9HZH0	PA3038	Probable porin;PA3038;PTN002438625;orthologs	CHITOPORIN (PTHR34596:SF2)		Pseudomonas aeruginosa
PSEAE|EnsemblGenome=PA0885|UniProtKB=Q9I560	PA0885	Probable C4-dicarboxylate transporter;PA0885;PTN002439835;orthologs	2,3-DIKETO-L-GULONATE TRAP TRANSPORTER SMALL PERMEASE PROTEIN YIAM (PTHR35011:SF2)	transporter(PC00227)	Pseudomonas aeruginosa
PSEAE|EnsemblGenome=PA1613|UniProtKB=Q9I3A9	PA1613	Uncharacterized protein;PA1613;PTN002427939;orthologs	VITAMIN B12 TRANSPORTER BTUB (PTHR30069:SF29)		Pseudomonas aeruginosa
PSEAE|EnsemblGenome=PA3408|UniProtKB=Q9HYJ7	hasR	Heme uptake outer membrane receptor HasR;hasR;PTN002427883;orthologs	HEME_HEMOPEXIN UTILIZATION PROTEIN C (PTHR30069:SF59)		Pseudomonas aeruginosa
PSEAE|EnsemblGenome=PA1313|UniProtKB=Q9I431	PA1313	Probable major facilitator superfamily (MFS) transporter;PA1313;PTN002362460;orthologs	PERMEASE-RELATED (PTHR23501:SF38)	secondary carrier transporter(PC00258)	Pseudomonas aeruginosa
PSEAE|EnsemblGenome=PA1634|UniProtKB=P57698	kdpB	Potassium-transporting ATPase ATP-binding subunit;kdpB;PTN002464628;orthologs	POTASSIUM-TRANSPORTING ATPASE ATP-BINDING SUBUNIT (PTHR43743:SF1)	primary active transporter(PC00068)	Pseudomonas aeruginosa
PSEAE|EnsemblGenome=PA3790|UniProtKB=G3XD89	oprC	Putative copper transport outer membrane porin OprC;oprC;PTN002427940;orthologs	OUTER MEMBRANE PROTEIN C (PTHR30069:SF49)		Pseudomonas aeruginosa
PSEAE|EnsemblGenome=PA5235|UniProtKB=Q9HTV5	glpT	Glycerol-3-phosphate transporter;glpT;PTN002466220;orthologs	GLYCEROL-3-PHOSPHATE TRANSPORTER (PTHR43826:SF6)	primary active transporter(PC00068)	Pseudomonas aeruginosa
PSEAE|EnsemblGenome=PA0886|UniProtKB=Q9I559	PA0886	Probable C4-dicarboxylate transporter;PA0886;PTN002433340;orthologs	C4-DICARBOXYLATE TRAP TRANSPORTER LARGE PERMEASE PROTEIN DCTM (PTHR33362:SF5)	transporter(PC00227)	Pseudomonas aeruginosa
PSEAE|EnsemblGenome=PA5168|UniProtKB=Q9HU17	dctQ	C4-dicarboxylate TRAP transporter small permease protein DctQ;dctQ;PTN002439836;orthologs	2,3-DIKETO-L-GULONATE TRAP TRANSPORTER SMALL PERMEASE PROTEIN YIAM (PTHR35011:SF2)	transporter(PC00227)	Pseudomonas aeruginosa
PSEAE|EnsemblGenome=PA0119|UniProtKB=Q9I713	dctA1	C4-dicarboxylate transport protein 1;dctA1;PTN002450817;orthologs	AEROBIC C4-DICARBOXYLATE TRANSPORT PROTEIN (PTHR42865:SF1)	primary active transporter(PC00068)	Pseudomonas aeruginosa
PSEAE|EnsemblGenome=PA0458|UniProtKB=Q9I660	PA0458	Probable major facilitator superfamily (MFS) transporter;PA0458;PTN002362458;orthologs	TRANSPORT PROTEIN HSRA-RELATED (PTHR23501:SF1)	secondary carrier transporter(PC00258)	Pseudomonas aeruginosa
PSEAE|EnsemblGenome=PA2760|UniProtKB=Q9I083	PA2760	Probable outer membrane protein;PA2760;PTN002438627;orthologs	CHITOPORIN (PTHR34596:SF2)		Pseudomonas aeruginosa
PSEAE|EnsemblGenome=PA4898|UniProtKB=Q9HUR5	opdK	Vanillate porin OpdK;opdK;PTN002438618;orthologs	CHITOPORIN (PTHR34596:SF2)		Pseudomonas aeruginosa
PSEAE|EnsemblGenome=PA2520|UniProtKB=Q9I0W2	czcA	Resistance-Nodulation-Cell Division (RND) divalent metal cation efflux transporter CzcA;czcA;PTN002424683;orthologs	CATION EFFLUX SYSTEM (ACRB_ACRD_ACRF FAMILY) (PTHR32063:SF24)		Pseudomonas aeruginosa
PSEAE|EnsemblGenome=PA1361|UniProtKB=Q9I3Y3	pmpM,norM	Multidrug resistance protein PmpM;pmpM;PTN002257110;orthologs	MULTIDRUG RESISTANCE PROTEIN MDTK (PTHR11206:SF283)	transporter(PC00227)	Pseudomonas aeruginosa
PSEAE|EnsemblGenome=PA2398|UniProtKB=P48632	fpvA	Ferripyoverdine receptor;fpvA;PTN002427914;orthologs	FE(3+)-PYOCHELIN RECEPTOR (PTHR32552:SF74)		Pseudomonas aeruginosa
PSEAE|EnsemblGenome=PA1635|UniProtKB=P57686	kdpC	Potassium-transporting ATPase KdpC subunit;kdpC;PTN002409044;orthologs	POTASSIUM-TRANSPORTING ATPASE KDPC SUBUNIT (PTHR30042:SF2)		Pseudomonas aeruginosa
PSEAE|EnsemblGenome=PA4459|UniProtKB=Q9HVV8	lptC	Lipopolysaccharide export system protein LptC;lptC;PTN002444743;orthologs	LIPOPOLYSACCHARIDE EXPORT SYSTEM PROTEIN LPTC (PTHR37481:SF1)		Pseudomonas aeruginosa
PSEAE|EnsemblGenome=PA1922|UniProtKB=Q9I2I2	PA1922	Probable TonB-dependent receptor;PA1922;PTN002409329;orthologs	COLICIN I RECEPTOR (PTHR30069:SF46)		Pseudomonas aeruginosa
PSEAE|EnsemblGenome=PA5294|UniProtKB=Q9HTR0	norM	Probable multidrug resistance protein NorM;norM;PTN002257106;orthologs	ETHIONINE RESISTANCE-CONFERRING PROTEIN 1 (PTHR11206:SF153)	transporter(PC00227)	Pseudomonas aeruginosa
PSEAE|EnsemblGenome=PA2700|UniProtKB=Q9I0E2	opdB	OpdB proline porin;opdB;PTN002438626;orthologs	CHITOPORIN (PTHR34596:SF2)		Pseudomonas aeruginosa
PSEAE|EnsemblGenome=PA2466|UniProtKB=Q9I116	foxA	Ferrioxamine receptor FoxA;foxA;PTN002427920;orthologs	FERRIOXAMINE B RECEPTOR (PTHR32552:SF91)		Pseudomonas aeruginosa
PSEAE|EnsemblGenome=PA4168|UniProtKB=Q9HWL3	fpvB	Second ferric pyoverdine receptor FpvB;fpvB;PTN002427916;orthologs	FE(3+)-PYOCHELIN RECEPTOR (PTHR32552:SF74)		Pseudomonas aeruginosa
PSEAE|EnsemblGenome=PA2528|UniProtKB=Q9I0V5	PA2528	Probable Resistance-Nodulation-Cell Division (RND) efflux membrane fusion protein;PA2528;PTN002411928;orthologs	MULTIDRUG RESISTANCE PROTEIN MDTA (PTHR30469:SF12)		Pseudomonas aeruginosa
PSEAE|EnsemblGenome=PA4221|UniProtKB=P42512	fptA	Fe(3+)-pyochelin receptor;fptA;PTN002427915;orthologs	FE(3+)-PYOCHELIN RECEPTOR (PTHR32552:SF74)		Pseudomonas aeruginosa
Non characterization		315 Genes
PSEAE|EnsemblGenome=PA4779|UniProtKB=Q9HV29	PA4779	Uncharacterized protein;PA4779;PTN002427096;orthologs	AMINO-ACID METABOLITE EFFLUX PUMP-RELATED (PTHR32322:SF9)	transporter(PC00227)	Pseudomonas aeruginosa
PSEAE|EnsemblGenome=PA1974|UniProtKB=Q9I2D1	PA1974	Porin_4 domain-containing protein;PA1974;;orthologs			Pseudomonas aeruginosa
PSEAE|EnsemblGenome=PA0659|UniProtKB=Q9I5R2	PA0659	Uncharacterized protein;PA0659;PTN002439693;orthologs	AMINOPEPTIDASE C-RELATED (PTHR34980:SF3)		Pseudomonas aeruginosa
PSEAE|EnsemblGenome=PA1548|UniProtKB=Q9I3G9	PA1548	Uncharacterized protein;PA1548;PTN002447676;orthologs	FIXS PROTEIN (PTHR41532:SF1)		Pseudomonas aeruginosa
PSEAE|EnsemblGenome=PA0192|UniProtKB=Q9I6U2	PA0192	Probable TonB-dependent receptor;PA0192;PTN002427872;orthologs	TONB-DEPENDENT OUTER MEMBRANE RECEPTOR-RELATED (PTHR32552:SF81)		Pseudomonas aeruginosa
PSEAE|EnsemblGenome=PA2177|UniProtKB=Q9I1T8	PA2177	Histidine kinase;PA2177;PTN002453732;orthologs	HISTIDINE KINASE (PTHR43065:SF49)	histidine kinase receptor of two-component system(PC00265)	Pseudomonas aeruginosa
PSEAE|EnsemblGenome=PA1455|UniProtKB=P29248	fliA	RNA polymerase sigma factor FliA;fliA;PTN002411408;orthologs	RNA POLYMERASE SIGMA FACTOR FLIA (PTHR30385:SF7)	Sigma factor(PC00267)	Pseudomonas aeruginosa
PSEAE|EnsemblGenome=PA1243|UniProtKB=Q9I495	PA1243	Histidine kinase;PA1243;PTN002453754;orthologs	PEROXIDE STRESS-ACTIVATED HISTIDINE KINASE MAK3 (PTHR43065:SF10)	histidine kinase receptor of two-component system(PC00265)	Pseudomonas aeruginosa
PSEAE|EnsemblGenome=PA4293|UniProtKB=Q9HWA7	pprA	Two-component sensor PprA;pprA;PTN002453746;orthologs	PEROXIDE STRESS-ACTIVATED HISTIDINE KINASE MAK3 (PTHR43065:SF10)	histidine kinase receptor of two-component system(PC00265)	Pseudomonas aeruginosa
PSEAE|EnsemblGenome=PA0539|UniProtKB=Q9I5Z7	PA0539	EamA domain-containing protein;PA0539;PTN002340611;orthologs	INTEGRAL MEMBRANE PROTEIN (PTHR22911:SF106)	transporter(PC00227)	Pseudomonas aeruginosa
PSEAE|EnsemblGenome=PA2070|UniProtKB=Q9I245	PA2070	Uncharacterized protein;PA2070;PTN002409322;orthologs	ARGR-REGULATED TONB-DEPENDENT RECEPTOR (PTHR47234:SF2)		Pseudomonas aeruginosa
PSEAE|EnsemblGenome=PA2716|UniProtKB=Q9I0C6	PA2716	Probable FMN oxidoreductase;PA2716;PTN002462680;orthologs	BINDING OXIDOREDUCTASE, PUTATIVE (AFU_ORTHOLOGUE AFUA_2G08260)-RELATED (PTHR43656:SF2)	oxidoreductase(PC00176)	Pseudomonas aeruginosa
PSEAE|EnsemblGenome=PA0408|UniProtKB=P46384	pilG	Protein PilG;pilG;PTN002403393;orthologs	PROTEIN PILG (PTHR44591:SF7)		Pseudomonas aeruginosa
PSEAE|EnsemblGenome=PA0409|UniProtKB=P43501	pilH	Protein PilH;pilH;PTN002403507;orthologs	PROTEIN PILH (PTHR44591:SF24)		Pseudomonas aeruginosa
PSEAE|EnsemblGenome=PA2917|UniProtKB=Q9HZT0	PA2917	Probable transcriptional regulator;PA2917;PTN002252278;orthologs	TRANSCRIPTIONAL REGULATOR-RELATED (PTHR46796:SF16)	helix-turn-helix transcription factor(PC00116)	Pseudomonas aeruginosa
PSEAE|EnsemblGenome=PA3222|UniProtKB=Q9HZ18	PA3222	Uncharacterized protein;PA3222;PTN002340655;orthologs	MEMBRANE PROTEIN-RELATED (PTHR22911:SF79)	transporter(PC00227)	Pseudomonas aeruginosa
PSEAE|EnsemblGenome=PA4781|UniProtKB=Q9HV27	PA4781	Cyclic di-GMP phosphodiesterase PA4781;PA4781;PTN002403785;orthologs	CYCLIC DI-GMP PHOSPHODIESTERASE VC_1348-RELATED (PTHR45228:SF5)	phosphodiesterase(PC00185)	Pseudomonas aeruginosa
PSEAE|EnsemblGenome=PA3082|UniProtKB=Q9HZC6	gbt	Glycine betaine transmethylase;gbt;;orthologs			Pseudomonas aeruginosa
PSEAE|EnsemblGenome=PA2359|UniProtKB=Q9I1C0	PA2359	Probable transcriptional regulator;PA2359;PTN002424739;orthologs	SIGMA L-DEPENDENT TRANSCRIPTIONAL REGULATOR YPLP-RELATED (PTHR32071:SF122)	DNA-binding transcription factor(PC00218)	Pseudomonas aeruginosa
PSEAE|EnsemblGenome=PA4094|UniProtKB=Q9HWT4	PA4094	Probable transcriptional regulator;PA4094;PTN002252411;orthologs	ARAC SUBFAMILY (PTHR46796:SF15)	helix-turn-helix transcription factor(PC00116)	Pseudomonas aeruginosa
PSEAE|EnsemblGenome=PA4307|UniProtKB=Q9HW93	pctC	Methyl-accepting chemotaxis protein PctC;pctC;PTN002424894;orthologs	METHYL-ACCEPTING CHEMOTAXIS PROTEIN PCTB (PTHR32089:SF123)		Pseudomonas aeruginosa
PSEAE|EnsemblGenome=PA1736|UniProtKB=Q9I301	PA1736	Probable acyl-CoA thiolase;PA1736;PTN002315844;orthologs	ACYLTRANSFERASE RV0859-RELATED (PTHR18919:SF12)	acyltransferase(PC00042)	Pseudomonas aeruginosa
PSEAE|EnsemblGenome=PA5508|UniProtKB=Q9HT65	PA5508	Probable glutamine synthetase;PA5508;PTN002465148;orthologs	GAMMA-GLUTAMYLPUTRESCINE SYNTHETASE PUUA (PTHR43785:SF12)	ligase(PC00142)	Pseudomonas aeruginosa
PSEAE|EnsemblGenome=PA2006|UniProtKB=Q9I2A3	PA2006	Probable major facilitator superfamily (MFS) transporter;PA2006;PTN002781834;orthologs	CARBOXYLIC ACID TRANSPORTER PROTEIN HOMOLOG (PTHR23508:SF10)	transporter(PC00227)	Pseudomonas aeruginosa
PSEAE|EnsemblGenome=PA2208|UniProtKB=Q9I1Q9	PA2208	Uncharacterized protein;PA2208;;orthologs			Pseudomonas aeruginosa
PSEAE|EnsemblGenome=PA5132|UniProtKB=Q9HU52	PA5132	Uncharacterized protein;PA5132;PTN002461830;orthologs	ALPHA_BETA-HYDROLASES SUPERFAMILY PROTEIN-RELATED (PTHR43592:SF15)	metalloprotease(PC00153)	Pseudomonas aeruginosa
PSEAE|EnsemblGenome=PA0753|UniProtKB=Q9I5H6	PA0753	Uncharacterized protein;PA0753;;orthologs			Pseudomonas aeruginosa
PSEAE|EnsemblGenome=PA0600|UniProtKB=Q9I5T8	PA0600	Oxygen sensor histidine kinase NreB;PA0600;PTN002463931;orthologs	SENSORY TRANSDUCTION HISTIDINE KINASE (PTHR24421:SF10)		Pseudomonas aeruginosa
PSEAE|EnsemblGenome=PA0464|UniProtKB=Q9I654	creC	Histidine kinase;creC;PTN002401384;orthologs	HISTIDINE KINASE (PTHR45436:SF10)	histidine kinase receptor of two-component system(PC00265)	Pseudomonas aeruginosa
PSEAE|EnsemblGenome=PA2203|UniProtKB=Q9I1R4	PA2203	Probable amino acid permease;PA2203;PTN002409415;orthologs	AMINO-ACID ABC TRANSPORTER PERMEASE PROTEIN YHDX-RELATED (PTHR30614:SF37)	amino acid transporter(PC00046)	Pseudomonas aeruginosa
PSEAE|EnsemblGenome=PA1464|UniProtKB=G3XD72	PA1464	Probable purine-binding chemotaxis protein;PA1464;PTN002332546;orthologs	PURINE-BINDING CHEMOTAXIS PROTEIN-RELATED (PTHR22617:SF44)	histidine kinase receptor of two-component system(PC00265)	Pseudomonas aeruginosa
PSEAE|EnsemblGenome=PA2524|UniProtKB=Q9I0V9	PA2524	Sensor protein;PA2524;PTN002463917;orthologs	SENSOR PROTEIN CUTS (PTHR43711:SF28)	histidine kinase receptor of two-component system(PC00265)	Pseudomonas aeruginosa
PSEAE|EnsemblGenome=PA5470|UniProtKB=Q9HTA0	PA5470	Probable peptide chain release factor;PA5470;PTN002465685;orthologs	CLASS I PEPTIDE CHAIN RELEASE FACTOR (PTHR43804:SF6)	translation release factor(PC00225)	Pseudomonas aeruginosa
PSEAE|EnsemblGenome=PA3540|UniProtKB=P11759	algD	GDP-mannose 6-dehydrogenase;algD;PTN002464690;orthologs	GDP-MANNOSE 6-DEHYDROGENASE (PTHR43750:SF1)	dehydrogenase(PC00092)	Pseudomonas aeruginosa
PSEAE|EnsemblGenome=PA1760|UniProtKB=Q9I2X9	PA1760	Probable transcriptional regulator;PA1760;PTN002403699;orthologs	NITRATE_NITRITE RESPONSE REGULATOR PROTEIN NARP (PTHR43214:SF41)	winged helix/forkhead transcription factor(PC00246)	Pseudomonas aeruginosa
PSEAE|EnsemblGenome=PA4520|UniProtKB=Q9HVQ2	PA4520	Probable chemotaxis transducer;PA4520;PTN002424927;orthologs	METHYL-ACCEPTING CHEMOTAXIS PROTEIN TLPQ (PTHR32089:SF119)		Pseudomonas aeruginosa
PSEAE|EnsemblGenome=PA1196|UniProtKB=Q9I4E2	PA1196	Probable transcriptional regulator;PA1196;PTN002424726;orthologs	PTS-DEPENDENT DIHYDROXYACETONE KINASE OPERON REGULATORY PROTEIN-RELATED (PTHR32071:SF121)	DNA-binding transcription factor(PC00218)	Pseudomonas aeruginosa
PSEAE|EnsemblGenome=PA0413|UniProtKB=Q9I696	chpA	Histidine kinase;chpA;PTN002459106;orthologs	HISTIDINE KINASE (PTHR43395:SF8)	histidine kinase receptor of two-component system(PC00265)	Pseudomonas aeruginosa
PSEAE|EnsemblGenome=PA5330|UniProtKB=Q9HTM5	PA5330	Uncharacterized protein;PA5330;;orthologs			Pseudomonas aeruginosa
PSEAE|EnsemblGenome=PA1229|UniProtKB=Q9I4A9	PA1229	Probable transcriptional regulator;PA1229;PTN002252386;orthologs	HTH-TYPE TRANSCRIPTIONAL REGULATOR NIMR (PTHR11019:SF199)	helix-turn-helix transcription factor(PC00116)	Pseudomonas aeruginosa
PSEAE|EnsemblGenome=PA1663|UniProtKB=Q9I362	PA1663	Probable transcriptional regulator;PA1663;PTN002424722;orthologs	TRANSCRIPTIONAL REGULATORY PROTEIN ZRAR (PTHR32071:SF95)	DNA-binding transcription factor(PC00218)	Pseudomonas aeruginosa
PSEAE|EnsemblGenome=PA4021|UniProtKB=Q9HX06	PA4021	Probable transcriptional regulator;PA4021;PTN002424713;orthologs	TRANSCRIPTIONAL REGULATORY PROTEIN GLRR (PTHR32071:SF77)	DNA-binding transcription factor(PC00218)	Pseudomonas aeruginosa
PSEAE|EnsemblGenome=PA5479|UniProtKB=Q9HT91	gltP	Probable proton_glutamate-aspartate symporter;gltP;PTN002450826;orthologs	PROTON_GLUTAMATE-ASPARTATE SYMPORTER (PTHR42865:SF7)	primary active transporter(PC00068)	Pseudomonas aeruginosa
PSEAE|EnsemblGenome=PA1380|UniProtKB=Q9I3W4	PA1380	Probable transcriptional regulator;PA1380;PTN002459651;orthologs	ARAC_XYLS FAMILY TRANSCRIPTIONAL REGULATOR-RELATED (PTHR43436:SF2)	helix-turn-helix transcription factor(PC00116)	Pseudomonas aeruginosa
PSEAE|EnsemblGenome=PA2571|UniProtKB=Q9I0R5	PA2571	Histidine kinase;PA2571;PTN002453742;orthologs	HISTIDINE KINASE (PTHR43065:SF50)	histidine kinase receptor of two-component system(PC00265)	Pseudomonas aeruginosa
PSEAE|EnsemblGenome=PA2734|UniProtKB=Q9I0A8	PA2734	Uncharacterized protein;PA2734;PTN002455174;orthologs	TYPE I RESTRICTION ENZYME ECOKI SPECIFICITY SUBUNIT (PTHR43140:SF1)		Pseudomonas aeruginosa
PSEAE|EnsemblGenome=PA3420|UniProtKB=Q9HYI5	PA3420	Probable transcriptional regulator;PA3420;PTN002403611;orthologs	CSGBAC OPERON TRANSCRIPTIONAL REGULATORY PROTEIN (PTHR44688:SF28)	winged helix/forkhead transcription factor(PC00246)	Pseudomonas aeruginosa
PSEAE|EnsemblGenome=PA2836|UniProtKB=Q9I007	PA2836	Probable secretion protein;PA2836;PTN002411426;orthologs	MULTIDRUG RESISTANCE EFFLUX PUMP (PTHR30386:SF24)	transporter(PC00227)	Pseudomonas aeruginosa
PSEAE|EnsemblGenome=PA1759|UniProtKB=Q9I2Y0	PA1759	Probable transcriptional regulator;PA1759;PTN002403653;orthologs	RESPONSE REGULATOR RAMR (PTHR43214:SF42)	winged helix/forkhead transcription factor(PC00246)	Pseudomonas aeruginosa
PSEAE|EnsemblGenome=PA2281|UniProtKB=Q9I1J4	PA2281	Probable transcriptional regulator;PA2281;PTN002252409;orthologs	REGULATORY PROTEIN PCHR (PTHR47893:SF1)		Pseudomonas aeruginosa
PSEAE|EnsemblGenome=PA0754|UniProtKB=Q9I5H5	PA0754	Uncharacterized protein;PA0754;PTN002452062;orthologs	UPF0065 PROTEIN YFLP (PTHR42928:SF3)		Pseudomonas aeruginosa
PSEAE|EnsemblGenome=PA5124|UniProtKB=Q9HU60	ntrB	Histidine kinase;ntrB;PTN002453695;orthologs	SENSORY HISTIDINE KINASE_PHOSPHATASE NTRB (PTHR43065:SF16)	histidine kinase receptor of two-component system(PC00265)	Pseudomonas aeruginosa
PSEAE|EnsemblGenome=PA4494|UniProtKB=Q9HVS7	roxS	Histidine kinase;roxS;PTN002401441;orthologs	SENSOR HISTIDINE KINASE CRDS (PTHR45436:SF15)	histidine kinase receptor of two-component system(PC00265)	Pseudomonas aeruginosa
PSEAE|EnsemblGenome=PA2553|UniProtKB=Q9I0T1	PA2553	Probable acyl-CoA thiolase;PA2553;PTN002315843;orthologs	ACETYL-COA C-ACETYLTRANSFERASE (PTHR18919:SF138)	acyltransferase(PC00042)	Pseudomonas aeruginosa
PSEAE|EnsemblGenome=PA1561|UniProtKB=Q9I3F6	aer	Methyl-accepting chemotaxis protein Aer;aer;PTN002424907;orthologs	METHYL-ACCEPTING CHEMOTAXIS PROTEIN AER (PTHR32089:SF74)		Pseudomonas aeruginosa
PSEAE|EnsemblGenome=PA2498|UniProtKB=Q9I0Y4	PA2498	Uncharacterized protein;PA2498;;orthologs			Pseudomonas aeruginosa
PSEAE|EnsemblGenome=PA5369|UniProtKB=G3XDA8	pstS	Phosphate-binding protein PstS;pstS;PTN002412732;orthologs	PHOSPHATE-BINDING PROTEIN PSTS (PTHR30570:SF6)	ATP-binding cassette (ABC) transporter(PC00003)	Pseudomonas aeruginosa
PSEAE|EnsemblGenome=PA0625|UniProtKB=G3XD83	PA0625	Uncharacterized protein;PA0625;PTN002329262;orthologs	PHAGE-LIKE ELEMENT PBSX PROTEIN XKDO (PTHR21525:SF9)		Pseudomonas aeruginosa
PSEAE|EnsemblGenome=PA2511|UniProtKB=Q9I0X1	PA2511	Probable transcriptional regulator;PA2511;PTN002459770;orthologs	HTH-TYPE DNA-BINDING TRANSCRIPTIONAL ACTIVATOR EUTR (PTHR46796:SF12)	helix-turn-helix transcription factor(PC00116)	Pseudomonas aeruginosa
PSEAE|EnsemblGenome=PA2154|UniProtKB=Q9I1W1	PA2154	Uncharacterized protein;PA2154;;orthologs			Pseudomonas aeruginosa
PSEAE|EnsemblGenome=PA2057|UniProtKB=Q9I258	PA2057	Uncharacterized protein;PA2057;PTN002409324;orthologs	TONB-DEPENDENT RECEPTOR (PTHR47234:SF1)		Pseudomonas aeruginosa
PSEAE|EnsemblGenome=PA2337|UniProtKB=Q9I1E1	mtlR	Transcriptional regulator MtlR;mtlR;PTN002252298;orthologs	RCS-SPECIFIC HTH-TYPE TRANSCRIPTIONAL ACTIVATOR RCLR (PTHR43280:SF6)	helix-turn-helix transcription factor(PC00116)	Pseudomonas aeruginosa
PSEAE|EnsemblGenome=PA2867|UniProtKB=Q9HZX9	PA2867	Probable chemotaxis transducer;PA2867;PTN002424921;orthologs	METHYL-ACCEPTING CHEMOTAXIS PROTEIN TLPQ (PTHR32089:SF119)		Pseudomonas aeruginosa
PSEAE|EnsemblGenome=PA2586|UniProtKB=Q51373	gacA	Response regulator GacA;gacA;PTN002456272;orthologs	RESPONSE REGULATOR UVRY (PTHR43214:SF3)	winged helix/forkhead transcription factor(PC00246)	Pseudomonas aeruginosa
PSEAE|EnsemblGenome=PA3948|UniProtKB=Q9HX68	rocA1	Two-component response regulator RocA1;rocA1;PTN002456299;orthologs	NITRATE_NITRITE RESPONSE REGULATOR PROTEIN NARP (PTHR43214:SF41)	winged helix/forkhead transcription factor(PC00246)	Pseudomonas aeruginosa
PSEAE|EnsemblGenome=PA1237|UniProtKB=Q9I4A1	PA1237	Probable multidrug resistance efflux pump;PA1237;PTN002411424;orthologs	MULTIDRUG RESISTANCE EFFLUX PUMP (PTHR30386:SF24)	transporter(PC00227)	Pseudomonas aeruginosa
PSEAE|EnsemblGenome=PA1265|UniProtKB=Q9I479	PA1265	Uncharacterized protein;PA1265;PTN002427103;orthologs	BLL5313 PROTEIN (PTHR32322:SF20)	transporter(PC00227)	Pseudomonas aeruginosa
PSEAE|EnsemblGenome=PA1050|UniProtKB=Q9I4S4	PA1050	Uncharacterized protein;PA1050;PTN002435463;orthologs	CARBOHYDRATE DIACID REGULATOR (PTHR33744:SF15)		Pseudomonas aeruginosa
PSEAE|EnsemblGenome=PA2002|UniProtKB=Q9I2A7	PA2002	Uncharacterized protein;PA2002;PTN002447749;orthologs	SHORT-CHAIN FATTY ACID TRANSPORTER-RELATED (PTHR41983:SF2)	transporter(PC00227)	Pseudomonas aeruginosa
PSEAE|EnsemblGenome=PA1347|UniProtKB=Q9I3Z7	PA1347	Probable transcriptional regulator;PA1347;;orthologs			Pseudomonas aeruginosa
PSEAE|EnsemblGenome=PA1341|UniProtKB=Q9I403	PA1341	Amino acid ABC transporter membrane protein;PA1341;PTN002409412;orthologs	GLUTAMATE_ASPARTATE IMPORT PERMEASE PROTEIN GLTJ (PTHR30614:SF42)	amino acid transporter(PC00046)	Pseudomonas aeruginosa
PSEAE|EnsemblGenome=PA2533|UniProtKB=Q9I0V1	PA2533	Probable sodium:alanine symporter;PA2533;PTN002410978;orthologs	TRANSCRIPTIONAL REGULATOR, LRP FAMILY-RELATED (PTHR30330:SF3)	transporter(PC00227)	Pseudomonas aeruginosa
PSEAE|EnsemblGenome=PA0411|UniProtKB=P42257	pilJ	Protein PilJ;pilJ;PTN002424876;orthologs	METHYL-ACCEPTING CHEMOTAXIS PROTEIN TLPQ (PTHR32089:SF119)		Pseudomonas aeruginosa
PSEAE|EnsemblGenome=PA0178|UniProtKB=Q9I6V4	PA0178	Histidine kinase;PA0178;PTN002459107;orthologs	CHEMOTAXIS PROTEIN CHEA (PTHR43395:SF10)	histidine kinase receptor of two-component system(PC00265)	Pseudomonas aeruginosa
PSEAE|EnsemblGenome=PA4338|UniProtKB=Q9HW63	PA4338	Acyl_transf_3 domain-containing protein;PA4338;PTN007726651;orthologs	ACETYLATION OF THE O-ANTIGEN (LPS) (PTHR23028:SF136)	acetyltransferase(PC00038)	Pseudomonas aeruginosa
PSEAE|EnsemblGenome=PA5511|UniProtKB=Q9HT62	mifR	MifR;mifR;PTN002424690;orthologs	SIGMA L-DEPENDENT TRANSCRIPTIONAL REGULATOR YQIR-RELATED (PTHR32071:SF57)	DNA-binding transcription factor(PC00218)	Pseudomonas aeruginosa
PSEAE|EnsemblGenome=PA3360|UniProtKB=Q9HYN6	PA3360	Probable secretion protein;PA3360;PTN002411320;orthologs	SECRETION PROTEIN-RELATED (PTHR30367:SF6)		Pseudomonas aeruginosa
PSEAE|EnsemblGenome=PA1980|UniProtKB=Q9I2C7	eraR	Response regulator EraR;eraR;PTN002456274;orthologs	TWO-COMPONENT RESPONSE REGULATOR (PTHR43214:SF43)	winged helix/forkhead transcription factor(PC00246)	Pseudomonas aeruginosa
PSEAE|EnsemblGenome=PA0298|UniProtKB=Q9I6J3	spuB	Probable glutamine synthetase;spuB;PTN002465168;orthologs	GLN-SYNT_C DOMAIN-CONTAINING PROTEIN (PTHR43785:SF3)	ligase(PC00142)	Pseudomonas aeruginosa
PSEAE|EnsemblGenome=PA0343|UniProtKB=Q9I6F0	PA0343	Methyltransf_21 domain-containing protein;PA0343;;orthologs			Pseudomonas aeruginosa
PSEAE|EnsemblGenome=PA3351|UniProtKB=Q9HYP5	flgM	Negative regulator of flagellin synthesis;flgM;;orthologs			Pseudomonas aeruginosa
PSEAE|EnsemblGenome=PA0173|UniProtKB=Q9I6V9	cheB2	Protein-glutamate methylesterase_protein-glutamine glutaminase 2;cheB2;PTN002450868;orthologs	PROTEIN-GLUTAMATE METHYLESTERASE_PROTEIN-GLUTAMINE GLUTAMINASE (PTHR42872:SF6)	hydrolase(PC00121)	Pseudomonas aeruginosa
PSEAE|EnsemblGenome=PA2920|UniProtKB=Q9HZS7	PA2920	Probable chemotaxis transducer;PA2920;PTN002424932;orthologs	METHYL-ACCEPTING CHEMOTAXIS PROTEIN TLPQ (PTHR32089:SF119)		Pseudomonas aeruginosa
PSEAE|EnsemblGenome=PA1340|UniProtKB=Q9I404	PA1340	Amino acid ABC transporter membrane protein;PA1340;PTN002413067;orthologs	GLUTAMATE_ASPARTATE IMPORT PERMEASE PROTEIN GLTK (PTHR30614:SF1)	amino acid transporter(PC00046)	Pseudomonas aeruginosa
PSEAE|EnsemblGenome=PA3284|UniProtKB=Q9HYV9	PA3284	Uncharacterized protein;PA3284;;orthologs			Pseudomonas aeruginosa
PSEAE|EnsemblGenome=PA1459|UniProtKB=O87125	cheB1	Protein-glutamate methylesterase_protein-glutamine glutaminase 1;cheB1;PTN002450874;orthologs	PROTEIN-GLUTAMATE METHYLESTERASE_PROTEIN-GLUTAMINE GLUTAMINASE 1 (PTHR42872:SF3)	hydrolase(PC00121)	Pseudomonas aeruginosa
PSEAE|EnsemblGenome=PA1438|UniProtKB=Q9I3Q9	PA1438	Sensor protein;PA1438;PTN002401407;orthologs	SENSOR PROTEIN (PTHR45436:SF9)	histidine kinase receptor of two-component system(PC00265)	Pseudomonas aeruginosa
PSEAE|EnsemblGenome=PA2884|UniProtKB=Q9HZW3	PA2884	Uncharacterized protein;PA2884;PTN002447059;orthologs	ALPHA_BETA-HYDROLASES SUPERFAMILY PROTEIN-RELATED (PTHR43592:SF15)	metalloprotease(PC00153)	Pseudomonas aeruginosa
PSEAE|EnsemblGenome=PA4785|UniProtKB=Q9HV23	PA4785	Probable acyl-CoA thiolase;PA4785;PTN002448422;orthologs	ACETYL-COA ACYLTRANSFERASE FADA2 (3-KETOACYL-COA THIOLASE) (BETA-KETOTHIOLASE)-RELATED (PTHR42689:SF1)	acyltransferase(PC00042)	Pseudomonas aeruginosa
PSEAE|EnsemblGenome=PA2656|UniProtKB=Q9I0I2	PA2656	Sensor protein kinase CarS;carS;PTN002401338;orthologs	SENSOR HISTIDINE KINASE TRCS (PTHR45436:SF5)	histidine kinase receptor of two-component system(PC00265)	Pseudomonas aeruginosa
PSEAE|EnsemblGenome=PA2771|UniProtKB=Q9I072	PA2771	GGDEF domain-containing protein;PA2771;PTN002454626;orthologs	GAF DOMAIN-CONTAINING PROTEIN (PTHR43102:SF2)		Pseudomonas aeruginosa
PSEAE|EnsemblGenome=PA3875|UniProtKB=G3XCX1	narG	Nitrate reductase (quinone);narG;PTN002454664;orthologs	RESPIRATORY NITRATE REDUCTASE 2 ALPHA CHAIN (PTHR43105:SF2)	reductase(PC00198)	Pseudomonas aeruginosa
PSEAE|EnsemblGenome=PA2591|UniProtKB=Q9I0P6	PA2591	Probable transcriptional regulator;PA2591;PTN002459284;orthologs	TRANSCRIPTIONAL REGULATOR-RELATED (PTHR44688:SF26)	winged helix/forkhead transcription factor(PC00246)	Pseudomonas aeruginosa
PSEAE|EnsemblGenome=PA4310|UniProtKB=Q9HW91	pctB	Methyl-accepting chemotaxis protein PctB;pctB;PTN002424896;orthologs	METHYL-ACCEPTING CHEMOTAXIS PROTEIN PCTB (PTHR32089:SF123)		Pseudomonas aeruginosa
PSEAE|EnsemblGenome=PA3358|UniProtKB=Q9HYN8	PA3358	Uncharacterized protein;PA3358;PTN002427102;orthologs	BLL5313 PROTEIN (PTHR32322:SF20)	transporter(PC00227)	Pseudomonas aeruginosa
PSEAE|EnsemblGenome=PA0533|UniProtKB=Q9I603	PA0533	Probable transcriptional regulator;PA0533;PTN002456310;orthologs	NITRATE_NITRITE RESPONSE REGULATOR PROTEIN NARP (PTHR43214:SF41)	winged helix/forkhead transcription factor(PC00246)	Pseudomonas aeruginosa
PSEAE|EnsemblGenome=PA3704|UniProtKB=Q9HXT7	wspE	Histidine kinase;wspE;PTN002459112;orthologs	CHEMOTAXIS PROTEIN CHEA (PTHR43395:SF1)	histidine kinase receptor of two-component system(PC00265)	Pseudomonas aeruginosa
PSEAE|EnsemblGenome=PA2001|UniProtKB=Q9I2A8	atoB	Acetyl-CoA acetyltransferase;atoB;PTN002315840;orthologs	TRIFUNCTIONAL ENZYME SUBUNIT BETA, MITOCHONDRIAL (PTHR18919:SF153)	acyltransferase(PC00042)	Pseudomonas aeruginosa
PSEAE|EnsemblGenome=PA3706|UniProtKB=Q9HXT5	wspC	Probable biofilm formation methyltransferase WspC;wspC;PTN002401193;orthologs	CHEMOTAXIS PROTEIN METHYLTRANSFERASE (PTHR24422:SF19)	protein modifying enzyme(PC00260)	Pseudomonas aeruginosa
PSEAE|EnsemblGenome=PA2665|UniProtKB=Q9I0H3	PA2665	Probable transcriptional regulator;PA2665;PTN002424721;orthologs	ANAEROBIC NITRIC OXIDE REDUCTASE TRANSCRIPTION REGULATOR NORR (PTHR32071:SF35)	DNA-binding transcription factor(PC00218)	Pseudomonas aeruginosa
PSEAE|EnsemblGenome=PA4296|UniProtKB=Q9HWA4	pprB	Two-component response regulator PprB;pprB;PTN002403494;orthologs	NITRATE_NITRITE RESPONSE REGULATOR PROTEIN NARP (PTHR43214:SF41)	winged helix/forkhead transcription factor(PC00246)	Pseudomonas aeruginosa
PSEAE|EnsemblGenome=PA1251|UniProtKB=Q9I493	PA1251	Probable chemotaxis transducer;PA1251;PTN002424929;orthologs	METHYL-ACCEPTING CHEMOTAXIS PROTEIN TLPQ (PTHR32089:SF119)		Pseudomonas aeruginosa
PSEAE|EnsemblGenome=PA4546|UniProtKB=P33639	pilS	Sensor protein kinase PilS;pilS;PTN002401354;orthologs	SENSOR PROTEIN KINASE PILS (PTHR43065:SF52)	histidine kinase receptor of two-component system(PC00265)	Pseudomonas aeruginosa
PSEAE|EnsemblGenome=PA3605|UniProtKB=Q9HY21	PA3605	Uncharacterized protein;PA3605;PTN002451939;orthologs	EAMA DOMAIN-CONTAINING PROTEIN (PTHR42920:SF5)		Pseudomonas aeruginosa
PSEAE|EnsemblGenome=PA1979|UniProtKB=Q9I2C8	eraS	Sensor kinase, EraS;eraS;;orthologs			Pseudomonas aeruginosa
PSEAE|EnsemblGenome=PA0210|UniProtKB=Q9I6S8	mdcC	Malonate decarboxylase acyl carrier protein;mdcC;;orthologs			Pseudomonas aeruginosa
PSEAE|EnsemblGenome=PA3160|UniProtKB=G3XCY2	wzz	O-antigen chain length regulator;wzz;PTN002427069;orthologs	TYROSINE-PROTEIN KINASE ETK-RELATED (PTHR32309:SF13)	non-receptor tyrosine protein kinase(PC00168)	Pseudomonas aeruginosa
PSEAE|EnsemblGenome=PA1566|UniProtKB=Q9I3F1	PA1566	Gln-synt_C domain-containing protein;PA1566;PTN002465162;orthologs	GAMMA-GLUTAMYLPUTRESCINE SYNTHETASE PUUA (PTHR43785:SF12)	ligase(PC00142)	Pseudomonas aeruginosa
PSEAE|EnsemblGenome=PA4725|UniProtKB=Q9HV74	cbrA	Histidine kinase;cbrA;PTN002453752;orthologs	PEROXIDE STRESS-ACTIVATED HISTIDINE KINASE MAK3 (PTHR43065:SF10)	histidine kinase receptor of two-component system(PC00265)	Pseudomonas aeruginosa
PSEAE|EnsemblGenome=PA0190|UniProtKB=Q9I6U4	PA0190	Acid phosphatase;PA0190;;orthologs			Pseudomonas aeruginosa
PSEAE|EnsemblGenome=PA1619|UniProtKB=Q9I3A3	PA1619	Probable transcriptional regulator;PA1619;PTN002252273;orthologs	HTH-TYPE TRANSCRIPTIONAL ACTIVATOR RHAS (PTHR46796:SF2)	helix-turn-helix transcription factor(PC00116)	Pseudomonas aeruginosa
PSEAE|EnsemblGenome=PA3422|UniProtKB=Q9HYI3	PA3422	Uncharacterized protein;PA3422;;orthologs			Pseudomonas aeruginosa
PSEAE|EnsemblGenome=PA3348|UniProtKB=O87131	cheR1	Chemotaxis protein methyltransferase 1;cheR1;PTN002401183;orthologs	CHEMOTAXIS PROTEIN METHYLTRANSFERASE (PTHR24422:SF25)	protein modifying enzyme(PC00260)	Pseudomonas aeruginosa
PSEAE|EnsemblGenome=PA5522|UniProtKB=Q9HT51	PA5522	Probable glutamine synthetase;PA5522;PTN002465163;orthologs	GAMMA-GLUTAMYLPUTRESCINE SYNTHETASE PUUA (PTHR43785:SF12)	ligase(PC00142)	Pseudomonas aeruginosa
PSEAE|EnsemblGenome=PA1099|UniProtKB=Q9I4N3	fleR	Response regulator protein FleR;fleR;PTN002424700;orthologs	PROPIONATE CATABOLISM OPERON REGULATORY PROTEIN (PTHR32071:SF21)	DNA-binding transcription factor(PC00218)	Pseudomonas aeruginosa
PSEAE|EnsemblGenome=PA1930|UniProtKB=Q9I2H4	PA1930	Probable chemotaxis transducer;PA1930;PTN002401188;orthologs	BLR0923 PROTEIN (PTHR24422:SF10)	protein modifying enzyme(PC00260)	Pseudomonas aeruginosa
PSEAE|EnsemblGenome=PA4074|UniProtKB=Q9HWV4	PA4074	Probable transcriptional regulator;PA4074;PTN002466842;orthologs	TRANSCRIPTIONAL ACTIVATOR PROTEIN BJAR1 (PTHR44688:SF16)	winged helix/forkhead transcription factor(PC00246)	Pseudomonas aeruginosa
PSEAE|EnsemblGenome=PA4398|UniProtKB=Q9HW08	PA4398	Histidine kinase;PA4398;PTN002453753;orthologs	PEROXIDE STRESS-ACTIVATED HISTIDINE KINASE MAK3 (PTHR43065:SF10)	histidine kinase receptor of two-component system(PC00265)	Pseudomonas aeruginosa
PSEAE|EnsemblGenome=PA1397|UniProtKB=Q9I3U7	PA1397	Probable two-component response regulator;PA1397;PTN002403571;orthologs	NARL SUBFAMILY (PTHR45566:SF2)	helix-turn-helix transcription factor(PC00116)	Pseudomonas aeruginosa
PSEAE|EnsemblGenome=PA0752|UniProtKB=Q9I5H7	PA0752	Uncharacterized protein;PA0752;PTN002440556;orthologs	TRICARBOXYLIC TRANSPORT PROTEIN (PTHR35342:SF5)		Pseudomonas aeruginosa
PSEAE|EnsemblGenome=PA2561|UniProtKB=G3XDA3	ctpH	Methyl-accepting chemotaxis protein CtpH;ctpH;PTN002424931;orthologs	METHYL-ACCEPTING CHEMOTAXIS PROTEIN TLPQ (PTHR32089:SF119)		Pseudomonas aeruginosa
PSEAE|EnsemblGenome=PA3804|UniProtKB=Q9HXJ3	PA3804	HTH cro_C1-type domain-containing protein;PA3804;PTN002438216;orthologs	CYTOSKELETON PROTEIN RODZ (PTHR34475:SF1)		Pseudomonas aeruginosa
PSEAE|EnsemblGenome=PA1673|UniProtKB=Q9I352	PA1673	Bacteriohemerythrin;PA1673;PTN002444116;orthologs	BACTERIOHEMERYTHRIN (PTHR37164:SF1)		Pseudomonas aeruginosa
PSEAE|EnsemblGenome=PA3349|UniProtKB=Q9HYP7	PA3349	Probable chemotaxis protein;PA3349;PTN002332537;orthologs	CHEMOTAXIS PROTEIN CHEV (PTHR47233:SF3)		Pseudomonas aeruginosa
PSEAE|EnsemblGenome=PA2788|UniProtKB=Q9I055	PA2788	Methyl-accepting chemotaxis protein McpN;mcpN;PTN002424925;orthologs	METHYL-ACCEPTING CHEMOTAXIS PROTEIN TLPQ (PTHR32089:SF119)		Pseudomonas aeruginosa
PSEAE|EnsemblGenome=PA3771|UniProtKB=Q9HXM4	PA3771	Probable transcriptional regulator;PA3771;PTN002456279;orthologs	NITRATE_NITRITE RESPONSE REGULATOR PROTEIN NARP (PTHR43214:SF41)	winged helix/forkhead transcription factor(PC00246)	Pseudomonas aeruginosa
PSEAE|EnsemblGenome=PA4287|UniProtKB=Q9HWB3	PA4287	Uncharacterized protein;PA4287;PTN002291151;orthologs	EAMA DOMAIN-CONTAINING PROTEIN (PTHR42920:SF28)		Pseudomonas aeruginosa
PSEAE|EnsemblGenome=PA1261|UniProtKB=Q9I483	PA1261	Probable transcriptional regulator;PA1261;PTN002252304;orthologs	BIFUNCTIONAL TRANSCRIPTIONAL ACTIVATOR_DNA REPAIR ENZYME ADAA (PTHR43280:SF2)	helix-turn-helix transcription factor(PC00116)	Pseudomonas aeruginosa
PSEAE|EnsemblGenome=PA3157|UniProtKB=Q9HZ74	PA3157	Probable acetyltransferase;PA3157;PTN002346399;orthologs	ACETYLATION OF THE O-ANTIGEN (LPS) (PTHR23028:SF136)	acetyltransferase(PC00038)	Pseudomonas aeruginosa
PSEAE|EnsemblGenome=PA0239|UniProtKB=Q9I6P9	PA0239	Uncharacterized protein;PA0239;PTN002340694;orthologs	RIBOFLAVIN TRANSPORTER (PTHR22911:SF142)	transporter(PC00227)	Pseudomonas aeruginosa
PSEAE|EnsemblGenome=PA1646|UniProtKB=Q9I379	PA1646	Probable chemotaxis transducer;PA1646;PTN002424926;orthologs	METHYL-ACCEPTING CHEMOTAXIS PROTEIN TLPQ (PTHR32089:SF119)		Pseudomonas aeruginosa
PSEAE|EnsemblGenome=PA0410|UniProtKB=P43502	pilI	Protein PilI;pilI;PTN002332543;orthologs	PROTEIN PILI (PTHR22617:SF43)	histidine kinase receptor of two-component system(PC00265)	Pseudomonas aeruginosa
PSEAE|EnsemblGenome=PA4897|UniProtKB=Q9HUR6	PA4897	STN domain-containing protein;PA4897;PTN002411706;orthologs	FE(3+) DICITRATE TRANSPORT PROTEIN FECA (PTHR30442:SF0)		Pseudomonas aeruginosa
PSEAE|EnsemblGenome=PA3947|UniProtKB=Q9HX69	rocR	RocR;rocR;PTN002430447;orthologs	CYCLIC DI-GMP PHOSPHODIESTERASE PDEF (PTHR33121:SF71)	phosphodiesterase(PC00185)	Pseudomonas aeruginosa
PSEAE|EnsemblGenome=PA4014|UniProtKB=Q9HX13	PA4014	Uncharacterized protein;PA4014;PTN002436204;orthologs	HOLIN-LIKE PROTEIN CIDA (PTHR33931:SF2)		Pseudomonas aeruginosa
PSEAE|EnsemblGenome=PA4633|UniProtKB=Q9HVF8	PA4633	Probable chemotaxis transducer;PA4633;PTN002424934;orthologs	METHYL-ACCEPTING CHEMOTAXIS PROTEIN TLPQ (PTHR32089:SF119)		Pseudomonas aeruginosa
PSEAE|EnsemblGenome=PA3714|UniProtKB=Q9HXS7	PA3714	Probable two-component response regulator;PA3714;PTN002456270;orthologs	TRANSCRIPTIONAL REGULATORY PROTEIN RCSB (PTHR43214:SF17)	winged helix/forkhead transcription factor(PC00246)	Pseudomonas aeruginosa
PSEAE|EnsemblGenome=PA3356|UniProtKB=Q9HYP0	PA3356	Gln-synt_C domain-containing protein;PA3356;PTN002465167;orthologs	GLN-SYNT_C DOMAIN-CONTAINING PROTEIN (PTHR43785:SF3)	ligase(PC00142)	Pseudomonas aeruginosa
PSEAE|EnsemblGenome=PA4013|UniProtKB=Q9HX14	PA4013	Uncharacterized protein;PA4013;PTN002410490;orthologs	PLASTIDAL GLYCOLATE_GLYCERATE TRANSLOCATOR 1, CHLOROPLASTIC (PTHR30249:SF0)	transporter(PC00227)	Pseudomonas aeruginosa
PSEAE|EnsemblGenome=PA3705|UniProtKB=Q9HXT6	wspD	CheW-like domain-containing protein;wspD;PTN002332544;orthologs	PURINE-BINDING CHEMOTAXIS PROTEIN-RELATED (PTHR22617:SF44)	histidine kinase receptor of two-component system(PC00265)	Pseudomonas aeruginosa
PSEAE|EnsemblGenome=PA0749|UniProtKB=Q9I5I0	PA0749	Uncharacterized protein;PA0749;PTN002441630;orthologs	EXPORTED PROTEIN-RELATED (PTHR35788:SF1)		Pseudomonas aeruginosa
PSEAE|EnsemblGenome=PA2064|UniProtKB=Q9I251	pcoB	Copper resistance protein B;pcoB;;orthologs			Pseudomonas aeruginosa
PSEAE|EnsemblGenome=PA0356|UniProtKB=Q9I6D7	PA0356	HDOD domain-containing protein;PA0356;PTN002434413;orthologs	RIBONUCLEASE Y (PTHR33525:SF3)		Pseudomonas aeruginosa
PSEAE|EnsemblGenome=PA1060|UniProtKB=Q9I4R4	PA1060	Uncharacterized protein;PA1060;PTN002451933;orthologs	AROMATIC AMINO ACID EXPORTER YDDG (PTHR42920:SF24)		Pseudomonas aeruginosa
PSEAE|EnsemblGenome=PA1423|UniProtKB=Q9I3S1	bdlA	Biofilm dispersion protein BdlA;bdlA;PTN002401189;orthologs	BIOFILM DISPERSION PROTEIN BDLA (PTHR24422:SF27)	protein modifying enzyme(PC00260)	Pseudomonas aeruginosa
PSEAE|EnsemblGenome=PA0991|UniProtKB=Q9I4X8	PA0991	HPt domain-containing protein;PA0991;;orthologs			Pseudomonas aeruginosa
PSEAE|EnsemblGenome=PA2548|UniProtKB=Q9I0T6	PA2548	OmpA-like domain-containing protein;PA2548;PTN002412733;orthologs	PHOSPHATE-BINDING PROTEIN PSTS (PTHR30570:SF1)	ATP-binding cassette (ABC) transporter(PC00003)	Pseudomonas aeruginosa
PSEAE|EnsemblGenome=PA2573|UniProtKB=Q9I0R3	PA2573	Probable chemotaxis transducer;PA2573;PTN002424874;orthologs	METHYL-ACCEPTING CHEMOTAXIS PROTEIN TLPQ (PTHR32089:SF119)		Pseudomonas aeruginosa
PSEAE|EnsemblGenome=PA3431|UniProtKB=Q9HYH4	PA3431	Uncharacterized protein;PA3431;PTN002410489;orthologs	INNER MEMBRANE PROTEIN-RELATED (PTHR30249:SF16)	transporter(PC00227)	Pseudomonas aeruginosa
PSEAE|EnsemblGenome=PA4616|UniProtKB=Q9HVH5	PA4616	Probable c4-dicarboxylate-binding protein;PA4616;PTN002433471;orthologs	C4-DICARBOXYLATE-BINDING PROTEIN DCTB (PTHR33376:SF7)		Pseudomonas aeruginosa
PSEAE|EnsemblGenome=PA5238|UniProtKB=Q9HTV2	PA5238	Probable O-antigen acetylase;PA5238;PTN002346401;orthologs	ACETYLATION OF THE O-ANTIGEN (LPS) (PTHR23028:SF136)	acetyltransferase(PC00038)	Pseudomonas aeruginosa
PSEAE|EnsemblGenome=PA1336|UniProtKB=Q9I408	PA1336	Histidine kinase;PA1336;PTN002453744;orthologs	C4-DICARBOXYLATE TRANSPORT SENSOR PROTEIN DCTB (PTHR43065:SF58)	histidine kinase receptor of two-component system(PC00265)	Pseudomonas aeruginosa
PSEAE|EnsemblGenome=PA3474|UniProtKB=O68826	PA3474	Probable biotin transporter;PA3474;PTN002340696;orthologs	BIOTIN TRANSPORTER (PTHR22911:SF130)	transporter(PC00227)	Pseudomonas aeruginosa
PSEAE|EnsemblGenome=PA4290|UniProtKB=Q9HWB0	PA4290	Probable chemotaxis transducer;PA4290;PTN002424906;orthologs	METHYL-ACCEPTING CHEMOTAXIS PROTEIN TLPQ (PTHR32089:SF119)		Pseudomonas aeruginosa
PSEAE|EnsemblGenome=PA3599|UniProtKB=Q9HY27	PA3599	Probable transcriptional regulator;PA3599;PTN002459285;orthologs	TRANSCRIPTIONAL REGULATOR-RELATED (PTHR44688:SF26)	winged helix/forkhead transcription factor(PC00246)	Pseudomonas aeruginosa
PSEAE|EnsemblGenome=PA2137|UniProtKB=Q9I1X8	PA2137	Response regulatory domain-containing protein;PA2137;;orthologs			Pseudomonas aeruginosa
PSEAE|EnsemblGenome=PA3205|UniProtKB=Q9HZ35	PA3205	Uncharacterized protein;PA3205;PTN002445566;orthologs	PERIPLASMIC CHAPERONE SPY (PTHR38102:SF1)	chaperone(PC00072)	Pseudomonas aeruginosa
PSEAE|EnsemblGenome=PA3836|UniProtKB=Q9HXG8	PA3836	Uncharacterized protein;PA3836;PTN002440316;orthologs	ABC TRANSPORTER, SUBSTRATE-BINDING LIPOPROTEIN-RELATED (PTHR35271:SF1)	ATP-binding cassette (ABC) transporter(PC00003)	Pseudomonas aeruginosa
PSEAE|EnsemblGenome=PA3897|UniProtKB=Q9HXB6	PA3897	Uncharacterized protein;PA3897;PTN002427106;orthologs	PERMEASE-RELATED (PTHR32322:SF21)	transporter(PC00227)	Pseudomonas aeruginosa
PSEAE|EnsemblGenome=PA3731|UniProtKB=Q9HXR1	PA3731	Uncharacterized protein;PA3731;PTN002414329;orthologs	PHAGE SHOCK PROTEIN A-RELATED (PTHR31088:SF9)		Pseudomonas aeruginosa
PSEAE|EnsemblGenome=PA5512|UniProtKB=Q9HT61	mifS	Histidine kinase;mifS;PTN002453745;orthologs	C4-DICARBOXYLATE TRANSPORT SENSOR PROTEIN DCTB (PTHR43065:SF58)	histidine kinase receptor of two-component system(PC00265)	Pseudomonas aeruginosa
PSEAE|EnsemblGenome=PA3136|UniProtKB=Q9HZ89	PA3136	Probable secretion protein;PA3136;PTN002411425;orthologs	MULTIDRUG RESISTANCE EFFLUX PUMP (PTHR30386:SF24)	transporter(PC00227)	Pseudomonas aeruginosa
PSEAE|EnsemblGenome=PA4144|UniProtKB=Q9HWN7	PA4144	Protein CyaE;PA4144;PTN002410230;orthologs	PROTEIN CYAE (PTHR30203:SF29)		Pseudomonas aeruginosa
PSEAE|EnsemblGenome=PA2376|UniProtKB=Q9I1A3	PA2376	Probable transcriptional regulator;PA2376;PTN002403569;orthologs	NARL SUBFAMILY (PTHR45566:SF2)	helix-turn-helix transcription factor(PC00116)	Pseudomonas aeruginosa
PSEAE|EnsemblGenome=PA3728|UniProtKB=Q9HXR4	PA3728	Uncharacterized protein;PA3728;PTN008126187;orthologs	ASTERLESS-RELATED (PTHR43939:SF129)		Pseudomonas aeruginosa
PSEAE|EnsemblGenome=PA3910|UniProtKB=Q9HXA3	eddA	Extracelullar DNA degradation protein, EddA;eddA;PTN002461999;orthologs	ALKALINE PHOSPHATASE FAMILY PROTEIN (AFU_ORTHOLOGUE AFUA_5G03860) (PTHR43606:SF6)	phosphatase(PC00181)	Pseudomonas aeruginosa
PSEAE|EnsemblGenome=PA1458|UniProtKB=G3XCT6	PA1458	Histidine kinase;PA1458;PTN002459113;orthologs	CHEMOTAXIS PROTEIN CHEA (PTHR43395:SF1)	histidine kinase receptor of two-component system(PC00265)	Pseudomonas aeruginosa
PSEAE|EnsemblGenome=PA2040|UniProtKB=Q9I275	PA2040	Probable glutamine synthetase;PA2040;PTN002465164;orthologs	GAMMA-GLUTAMYLPUTRESCINE SYNTHETASE PUUA (PTHR43785:SF12)	ligase(PC00142)	Pseudomonas aeruginosa
PSEAE|EnsemblGenome=PA3708|UniProtKB=Q9HXT3	wspA	Probable chemotaxis transducer;wspA;PTN002424923;orthologs	METHYL-ACCEPTING CHEMOTAXIS PROTEIN TLPQ (PTHR32089:SF119)		Pseudomonas aeruginosa
PSEAE|EnsemblGenome=PA1612|UniProtKB=Q9I3B0	PA1612	Uncharacterized protein;PA1612;PTN002440315;orthologs	ABC TRANSPORTER, SUBSTRATE-BINDING LIPOPROTEIN-RELATED (PTHR35271:SF1)	ATP-binding cassette (ABC) transporter(PC00003)	Pseudomonas aeruginosa
PSEAE|EnsemblGenome=PA4348|UniProtKB=Q9HW53	PA4348	Lactamase_B domain-containing protein;PA4348;PTN002453425;orthologs	LACTAMASE_B DOMAIN-CONTAINING PROTEIN (PTHR43041:SF1)	oxidoreductase(PC00176)	Pseudomonas aeruginosa
PSEAE|EnsemblGenome=PA2276|UniProtKB=Q9I1J8	PA2276	Probable transcriptional regulator;PA2276;PTN002459652;orthologs	ARAC_XYLS FAMILY TRANSCRIPTIONAL REGULATOR-RELATED (PTHR43436:SF2)	helix-turn-helix transcription factor(PC00116)	Pseudomonas aeruginosa
PSEAE|EnsemblGenome=PA4915|UniProtKB=Q9HUP8	PA4915	Probable chemotaxis transducer;PA4915;PTN002424930;orthologs	METHYL-ACCEPTING CHEMOTAXIS PROTEIN TLPQ (PTHR32089:SF119)		Pseudomonas aeruginosa
PSEAE|EnsemblGenome=PA3419|UniProtKB=Q9HYI6	PA3419	UPF0162 protein PA3419;PA3419;PTN002417120;orthologs	F-BOX ONLY PROTEIN 21 (PTHR31350:SF21)		Pseudomonas aeruginosa
PSEAE|EnsemblGenome=PA2687|UniProtKB=Q04804	pfeS	Sensor protein PfeS;pfeS;PTN002463916;orthologs	SENSOR PROTEIN CUTS (PTHR43711:SF28)	histidine kinase receptor of two-component system(PC00265)	Pseudomonas aeruginosa
PSEAE|EnsemblGenome=PA0414|UniProtKB=G3XD63	chpB	Probable methylesterase;chpB;PTN002450873;orthologs	PROTEIN-GLUTAMATE METHYLESTERASE_PROTEIN-GLUTAMINE GLUTAMINASE (PTHR42872:SF6)	hydrolase(PC00121)	Pseudomonas aeruginosa
PSEAE|EnsemblGenome=PA3923|UniProtKB=Q9HX90	PA3923	Uncharacterized protein;PA3923;;orthologs			Pseudomonas aeruginosa
PSEAE|EnsemblGenome=PA5167|UniProtKB=Q9HU18	dctP	C4-dicarboxylate-binding periplasmic protein DctP;dctP;PTN002433472;orthologs	C4-DICARBOXYLATE-BINDING PROTEIN DCTB (PTHR33376:SF7)		Pseudomonas aeruginosa
PSEAE|EnsemblGenome=PA1180|UniProtKB=Q9I4F8	phoQ	Two-component sensor PhoQ;phoQ;PTN002401334;orthologs	SENSOR PROTEIN PHOQ (PTHR45436:SF4)	histidine kinase receptor of two-component system(PC00265)	Pseudomonas aeruginosa
PSEAE|EnsemblGenome=PA4806|UniProtKB=Q9HV03	PA4806	Probable transcriptional regulator;PA4806;PTN005162627;orthologs	TRANSCRIPTIONAL REGULATOR-RELATED (PTHR44688:SF26)	winged helix/forkhead transcription factor(PC00246)	Pseudomonas aeruginosa
PSEAE|EnsemblGenome=PA3476|UniProtKB=P54291	rhlI	Acyl-homoserine-lactone synthase;rhlI;PTN002446593;orthologs	ISOVALERYL-HOMOSERINE LACTONE SYNTHASE (PTHR39322:SF1)		Pseudomonas aeruginosa
PSEAE|EnsemblGenome=PA3658|UniProtKB=Q9Z9H0	glnD	Bifunctional uridylyltransferase_uridylyl-removing enzyme;glnD;PTN002300783;orthologs	BIFUNCTIONAL URIDYLYLTRANSFERASE_URIDYLYL-REMOVING ENZYME (PTHR47320:SF1)		Pseudomonas aeruginosa
PSEAE|EnsemblGenome=PA3873|UniProtKB=G3XCY9	narJ	Respiratory nitrate reductase delta chain;narJ;PTN002463163;orthologs	NITRATE REDUCTASE MOLYBDENUM COFACTOR ASSEMBLY CHAPERONE NARW-RELATED (PTHR43680:SF2)	chaperone(PC00072)	Pseudomonas aeruginosa
PSEAE|EnsemblGenome=PA1822|UniProtKB=Q9I2S3	fimL	Scaffold protein FimL;fimL;PTN008107503;orthologs	CHEMOTAXIS PROTEIN CHEA (PTHR43395:SF1)	histidine kinase receptor of two-component system(PC00265)	Pseudomonas aeruginosa
PSEAE|EnsemblGenome=PA2628|UniProtKB=Q9I0L0	PA2628	Uncharacterized protein;PA2628;PTN002340699;orthologs	RH69884P (PTHR22911:SF6)	transporter(PC00227)	Pseudomonas aeruginosa
PSEAE|EnsemblGenome=PA2252|UniProtKB=Q9I1L7	PA2252	Probable AGCS sodium_alanine_glycine symporter;PA2252;PTN002410981;orthologs	AMINO-ACID CARRIER PROTEIN ALST (PTHR30330:SF1)	transporter(PC00227)	Pseudomonas aeruginosa
PSEAE|EnsemblGenome=PA2480|UniProtKB=Q9I102	PA2480	Sensor protein QseC;PA2480;PTN002401433;orthologs	SENSOR PROTEIN QSEC (PTHR45436:SF14)	histidine kinase receptor of two-component system(PC00265)	Pseudomonas aeruginosa
PSEAE|EnsemblGenome=PA4954|UniProtKB=Q9HUL1	motA	Chemotaxis protein MotA;motA;PTN002411638;orthologs	MOTILITY PROTEIN A (PTHR30433:SF4)		Pseudomonas aeruginosa
PSEAE|EnsemblGenome=PA0674|UniProtKB=G3XD45	vreA	VreA;vreA;;orthologs			Pseudomonas aeruginosa
PSEAE|EnsemblGenome=PA3461|UniProtKB=Q9HYE5	PA3461	Uncharacterized protein;PA3461;PTN002427733;orthologs	AMINOPEPTIDASE YHFE-RELATED (PTHR32481:SF7)	metalloprotease(PC00153)	Pseudomonas aeruginosa
PSEAE|EnsemblGenome=PA1798|UniProtKB=Q9I2U4	parS	Histidine kinase;parS;PTN002401345;orthologs	SENSOR PROTEIN RSTB (PTHR44936:SF10)		Pseudomonas aeruginosa
PSEAE|EnsemblGenome=PA4227|UniProtKB=P40883	pchR	Regulatory protein PchR;pchR;PTN002252281;orthologs	REGULATORY PROTEIN PCHR (PTHR47893:SF1)		Pseudomonas aeruginosa
PSEAE|EnsemblGenome=PA4821|UniProtKB=Q9HUY9	PA4821	Probable transporter;PA4821;PTN002451330;orthologs	DNA DAMAGE-INDUCIBLE PROTEIN F (PTHR42893:SF55)	transporter(PC00227)	Pseudomonas aeruginosa
PSEAE|EnsemblGenome=PA0296|UniProtKB=Q9I6J5	spuI	Probable glutamine synthetase;spuI;PTN002465165;orthologs	GAMMA-GLUTAMYLPUTRESCINE SYNTHETASE PUUA (PTHR43785:SF12)	ligase(PC00142)	Pseudomonas aeruginosa
PSEAE|EnsemblGenome=PA4380|UniProtKB=Q9HW22	PA4380	Histidine kinase;PA4380;PTN002453535;orthologs	HISTIDINE KINASE (PTHR45436:SF16)	histidine kinase receptor of two-component system(PC00265)	Pseudomonas aeruginosa
PSEAE|EnsemblGenome=PA3925|UniProtKB=G3XD40	PA3925	Probable acyl-CoA thiolase;PA3925;PTN002315841;orthologs	ACYL-COA THIOLASE-RELATED (PTHR18919:SF144)	acyltransferase(PC00042)	Pseudomonas aeruginosa
PSEAE|EnsemblGenome=PA4525|UniProtKB=P04739	pilA	Type IV major pilin protein PilA;pilA;PTN002409509;orthologs	TYPE IV MAJOR PILIN PROTEIN PILA (PTHR30093:SF34)		Pseudomonas aeruginosa
PSEAE|EnsemblGenome=PA4777|UniProtKB=Q9HV31	pmrB	Sensor protein kinase PmrB;pmrB;PTN002401430;orthologs	SENSOR PROTEIN QSEC (PTHR45436:SF14)	histidine kinase receptor of two-component system(PC00265)	Pseudomonas aeruginosa
PSEAE|EnsemblGenome=PA0757|UniProtKB=Q9I5H2	PA0757	Sensor protein QseC;PA0757;PTN002401434;orthologs	SENSOR HISTIDINE KINASE CRDS (PTHR45436:SF15)	histidine kinase receptor of two-component system(PC00265)	Pseudomonas aeruginosa
PSEAE|EnsemblGenome=PA4726|UniProtKB=Q9HV73	cbrB	Two-component response regulator CbrB;cbrB;PTN002424697;orthologs	TRANSCRIPTIONAL REGULATORY PROTEIN ZRAR (PTHR32071:SF95)	DNA-binding transcription factor(PC00218)	Pseudomonas aeruginosa
PSEAE|EnsemblGenome=PA0930|UniProtKB=Q9I528	PA0930	Histidine kinase;PA0930;PTN002463914;orthologs	SENSOR PROTEIN CUTS (PTHR43711:SF28)	histidine kinase receptor of two-component system(PC00265)	Pseudomonas aeruginosa
PSEAE|EnsemblGenome=PA4446|UniProtKB=Q9HVX1	algW	Probable periplasmic serine endoprotease DegP-like;algW;PTN002453183;orthologs	SERINE ENDOPROTEASE DEGS (PTHR43019:SF62)	serine protease(PC00203)	Pseudomonas aeruginosa
PSEAE|EnsemblGenome=PA4834|UniProtKB=Q9HUX6	cntI	Pseudopaline exporter CntI;cntI;PTN002340700;orthologs	RH69884P (PTHR22911:SF6)	transporter(PC00227)	Pseudomonas aeruginosa
PSEAE|EnsemblGenome=PA1569|UniProtKB=Q9I3E8	PA1569	Probable major facilitator superfamily (MFS) transporter;PA1569;PTN002455874;orthologs	SUGAR PHOSPHATE EXCHANGER 3 (PTHR43184:SF28)	transporter(PC00227)	Pseudomonas aeruginosa
PSEAE|EnsemblGenome=PA2712|UniProtKB=Q9I0D0	PA2712	Uncharacterized protein;PA2712;PTN002451938;orthologs	EAMA DOMAIN-CONTAINING PROTEIN (PTHR42920:SF5)		Pseudomonas aeruginosa
PSEAE|EnsemblGenome=PA4844|UniProtKB=Q9HUW6	ctpL	Methyl-accepting chemotaxis protein CtpL;ctpL;PTN002424905;orthologs	METHYL-ACCEPTING CHEMOTAXIS PROTEIN TLPQ (PTHR32089:SF119)		Pseudomonas aeruginosa
PSEAE|EnsemblGenome=PA0034|UniProtKB=P24908	PA0034	Putative transcriptional regulator;PA0034;PTN002456301;orthologs	NITRATE_NITRITE RESPONSE REGULATOR PROTEIN NARP (PTHR43214:SF41)	winged helix/forkhead transcription factor(PC00246)	Pseudomonas aeruginosa
PSEAE|EnsemblGenome=PA3879|UniProtKB=Q9HXD3	narL	Two-component response regulator NarL;narL;PTN002456306;orthologs	NITRATE_NITRITE RESPONSE REGULATOR PROTEIN NARL (PTHR43214:SF38)	winged helix/forkhead transcription factor(PC00246)	Pseudomonas aeruginosa
PSEAE|EnsemblGenome=PA3220|UniProtKB=Q9HZ20	PA3220	Probable transcriptional regulator;PA3220;PTN002252312;orthologs	BLL1074 PROTEIN (PTHR46796:SF6)	helix-turn-helix transcription factor(PC00116)	Pseudomonas aeruginosa
PSEAE|EnsemblGenome=PA4309|UniProtKB=G3XD24	pctA	Methyl-accepting chemotaxis protein PctA;pctA;PTN002424895;orthologs	METHYL-ACCEPTING CHEMOTAXIS PROTEIN PCTB (PTHR32089:SF123)		Pseudomonas aeruginosa
PSEAE|EnsemblGenome=PA5364|UniProtKB=Q9HTJ6	PA5364	Probable two-component response regulator;PA5364;PTN002403438;orthologs	TWO-COMPONENT RESPONSE REGULATOR ARR22 (PTHR43228:SF1)	winged helix/forkhead transcription factor(PC00246)	Pseudomonas aeruginosa
PSEAE|EnsemblGenome=PA3045|UniProtKB=Q9HZG3	PA3045	Probable two-component response regulator;PA3045;PTN002456302;orthologs	NITRATE_NITRITE RESPONSE REGULATOR PROTEIN NARP (PTHR43214:SF41)	winged helix/forkhead transcription factor(PC00246)	Pseudomonas aeruginosa
PSEAE|EnsemblGenome=PA3946|UniProtKB=Q9HX70	rocS1	Histidine kinase;rocS1;PTN002401260;orthologs	PEROXIDE STRESS-ACTIVATED HISTIDINE KINASE MAK2 (PTHR43719:SF28)	histidine kinase receptor of two-component system(PC00265)	Pseudomonas aeruginosa
PSEAE|EnsemblGenome=PA4962|UniProtKB=Q9HUK3	PA4962	Uncharacterized protein;PA4962;PTN002441067;orthologs	INNER MEMBRANE PROTEIN YBCI-RELATED (PTHR35531:SF1)		Pseudomonas aeruginosa
PSEAE|EnsemblGenome=PA2699|UniProtKB=Q9I0E3	PA2699	Amidohydro_3 domain-containing protein;PA2699;PTN002332760;orthologs	AMIDOHYDROLASE YTCJ-RELATED (PTHR22642:SF23)	hydrolase(PC00121)	Pseudomonas aeruginosa
PSEAE|EnsemblGenome=PA2519|UniProtKB=Q9I0W3	xylS	Transcriptional regulator XylS;xylS;PTN002252320;orthologs	TRANSCRIPTIONAL REGULATORY PROTEIN (PTHR46796:SF13)	helix-turn-helix transcription factor(PC00116)	Pseudomonas aeruginosa
PSEAE|EnsemblGenome=PA2089|UniProtKB=Q9I226	PA2089	STN domain-containing protein;PA2089;PTN002409320;orthologs	STN DOMAIN-CONTAINING PROTEIN (PTHR47234:SF3)		Pseudomonas aeruginosa
PSEAE|EnsemblGenome=PA4197|UniProtKB=Q9HWI4	bfiS	Histidine kinase;bfiS;PTN002453751;orthologs	PEROXIDE STRESS-ACTIVATED HISTIDINE KINASE MAK3 (PTHR43065:SF10)	histidine kinase receptor of two-component system(PC00265)	Pseudomonas aeruginosa
PSEAE|EnsemblGenome=PA4313|UniProtKB=Q9HW88	PA4313	Uncharacterized protein;PA4313;PTN002445022;orthologs	SUBFAMILY NOT NAMED (PTHR37693:SF1)	transferase(PC00220)	Pseudomonas aeruginosa
PSEAE|EnsemblGenome=PA2207|UniProtKB=Q9I1R0	PA2207	Uncharacterized protein;PA2207;PTN002440557;orthologs	BLR4373 PROTEIN (PTHR35342:SF1)		Pseudomonas aeruginosa
PSEAE|EnsemblGenome=PA4783|UniProtKB=Q9HV25	PA4783	Uncharacterized protein;PA4783;PTN002427107;orthologs	PERMEASE-RELATED (PTHR32322:SF21)	transporter(PC00227)	Pseudomonas aeruginosa
PSEAE|EnsemblGenome=PA1342|UniProtKB=Q9I402	PA1342	L-glutamate_L-aspartate-binding protein;PA1342;PTN002409410;orthologs	GLUTAMATE_ASPARTATE IMPORT SOLUTE-BINDING PROTEIN (PTHR30085:SF2)	ATP-binding cassette (ABC) transporter(PC00003)	Pseudomonas aeruginosa
PSEAE|EnsemblGenome=PA0415|UniProtKB=G3XD95	chpC	Probable chemotaxis protein;chpC;;orthologs			Pseudomonas aeruginosa
PSEAE|EnsemblGenome=PA1339|UniProtKB=Q9I405	PA1339	Amino acid ABC transporter ATP binding protein;PA1339;PTN002455544;orthologs	GLUTAMATE_ASPARTATE IMPORT ATP-BINDING PROTEIN GLTL (PTHR43166:SF7)	ATP-binding cassette (ABC) transporter(PC00003)	Pseudomonas aeruginosa
PSEAE|EnsemblGenome=PA3641|UniProtKB=Q9HXZ0	PA3641	Probable amino acid permease;PA3641;PTN002410982;orthologs	AMINO-ACID CARRIER PROTEIN ALST (PTHR30330:SF1)	transporter(PC00227)	Pseudomonas aeruginosa
PSEAE|EnsemblGenome=PA4493|UniProtKB=Q9HVS8	roxR	RoxR;roxR;PTN004918794;orthologs	TWO-COMPONENT RESPONSE REGULATOR (PTHR32071:SF115)	DNA-binding transcription factor(PC00218)	Pseudomonas aeruginosa
PSEAE|EnsemblGenome=PA0769|UniProtKB=Q9I5G6	PA0769	Uncharacterized protein;PA0769;;orthologs			Pseudomonas aeruginosa
PSEAE|EnsemblGenome=PA2590|UniProtKB=Q9I0P7	PA2590	STN domain-containing protein;PA2590;PTN002409321;orthologs	STN DOMAIN-CONTAINING PROTEIN (PTHR47234:SF3)		Pseudomonas aeruginosa
PSEAE|EnsemblGenome=PA5468|UniProtKB=Q9HTA2	PA5468	Probable citrate transporter;PA5468;PTN002231924;orthologs	MG(2+)_CITRATE COMPLEX SECONDARY TRANSPORTER (PTHR10283:SF125)	secondary carrier transporter(PC00258)	Pseudomonas aeruginosa
PSEAE|EnsemblGenome=PA4147|UniProtKB=Q9HWN4	acoR	Transcriptional regulator AcoR;acoR;PTN002424712;orthologs	TRANSCRIPTIONAL REGULATORY PROTEIN GLRR (PTHR32071:SF77)	DNA-binding transcription factor(PC00218)	Pseudomonas aeruginosa
PSEAE|EnsemblGenome=PA1463|UniProtKB=G3XCY3	PA1463	CheW-like domain-containing protein;PA1463;;orthologs			Pseudomonas aeruginosa
PSEAE|EnsemblGenome=PA4462|UniProtKB=P49988	rpoN	RNA polymerase sigma-54 factor;rpoN;PTN002426663;orthologs	RNA POLYMERASE SIGMA-54 FACTOR (PTHR32248:SF4)	Sigma factor(PC00267)	Pseudomonas aeruginosa
PSEAE|EnsemblGenome=PA4107|UniProtKB=Q9HWS1	PA4107	Uncharacterized protein;PA4107;;orthologs			Pseudomonas aeruginosa
PSEAE|EnsemblGenome=PA0689|UniProtKB=Q9I5N7	PA0689	PBP_domain domain-containing protein;PA0689;PTN002452843;orthologs	PHOSPHATE-BINDING PROTEIN PSTS (PTHR42996:SF1)	ATP-binding cassette (ABC) transporter(PC00003)	Pseudomonas aeruginosa
PSEAE|EnsemblGenome=PA5279|UniProtKB=G3XD70	PA5279	Uncharacterized protein;PA5279;PTN002446153;orthologs	DUF484 FAMILY PROTEIN (PTHR38765:SF1)		Pseudomonas aeruginosa
PSEAE|EnsemblGenome=PA3432|UniProtKB=Q9HYH3	PA3432	Uncharacterized protein;PA3432;PTN002436203;orthologs	HOLIN-LIKE PROTEIN CIDA (PTHR33931:SF2)		Pseudomonas aeruginosa
PSEAE|EnsemblGenome=PA4070|UniProtKB=Q9HWV8	PA4070	Probable transcriptional regulator;PA4070;PTN002252404;orthologs	RCS-SPECIFIC HTH-TYPE TRANSCRIPTIONAL ACTIVATOR RCLR (PTHR43280:SF6)	helix-turn-helix transcription factor(PC00116)	Pseudomonas aeruginosa
PSEAE|EnsemblGenome=PA4886|UniProtKB=Q9HUS7	PA4886	Sensor protein;PA4886;PTN002401414;orthologs	SENSOR HISTIDINE KINASE HPRS (PTHR45436:SF3)	histidine kinase receptor of two-component system(PC00265)	Pseudomonas aeruginosa
PSEAE|EnsemblGenome=PA3932|UniProtKB=Q9HX84	PA3932	Probable transcriptional regulator;PA3932;PTN002424740;orthologs	SIGMA L-DEPENDENT TRANSCRIPTIONAL REGULATOR YPLP-RELATED (PTHR32071:SF122)	DNA-binding transcription factor(PC00218)	Pseudomonas aeruginosa
PSEAE|EnsemblGenome=PA5262|UniProtKB=G3XCZ2	algZ	Alginate biosynthesis protein AlgZ_FimS;algZ;PTN002437401;orthologs	SENSOR HISTIDINE KINASE YPDA (PTHR34220:SF7)	histidine kinase receptor of two-component system(PC00265)	Pseudomonas aeruginosa
PSEAE|EnsemblGenome=PA0177|UniProtKB=Q9I6V5	PA0177	Probable purine-binding chemotaxis protein;PA0177;PTN002332547;orthologs	CHEMOTAXIS PROTEIN CHEW (PTHR22617:SF23)	histidine kinase receptor of two-component system(PC00265)	Pseudomonas aeruginosa
PSEAE|EnsemblGenome=PA5458|UniProtKB=Q9HTB2	PA5458	Acyl_transf_3 domain-containing protein;PA5458;PTN002346400;orthologs	ACETYLATION OF THE O-ANTIGEN (LPS) (PTHR23028:SF136)	acetyltransferase(PC00038)	Pseudomonas aeruginosa
PSEAE|EnsemblGenome=PA1092|UniProtKB=P72151	fliC	B-type flagellin;fliC;PTN002449882;orthologs	FLAGELLIN (PTHR42792:SF2)	structural protein(PC00211)	Pseudomonas aeruginosa
PSEAE|EnsemblGenome=PA3269|UniProtKB=Q9HYX2	PA3269	Probable transcriptional regulator;PA3269;PTN002252369;orthologs	TRANSCRIPTIONAL REGULATOR-RELATED (PTHR46796:SF16)	helix-turn-helix transcription factor(PC00116)	Pseudomonas aeruginosa
PSEAE|EnsemblGenome=PA2209|UniProtKB=Q9I1Q8	PA2209	Uncharacterized protein;PA2209;PTN002452061;orthologs	BLR4371 PROTEIN (PTHR42928:SF1)		Pseudomonas aeruginosa
PSEAE|EnsemblGenome=PA2576|UniProtKB=Q9I0R0	PA2576	Uncharacterized protein;PA2576;PTN002340660;orthologs	CYSTINE TRANSPORTER YIJE-RELATED (PTHR22911:SF102)	transporter(PC00227)	Pseudomonas aeruginosa
PSEAE|EnsemblGenome=PA2354|UniProtKB=Q9I1C4	PA2354	Probable transcriptional regulator;PA2354;PTN002424741;orthologs	SIGMA L-DEPENDENT TRANSCRIPTIONAL REGULATOR YPLP-RELATED (PTHR32071:SF122)	DNA-binding transcription factor(PC00218)	Pseudomonas aeruginosa
PSEAE|EnsemblGenome=PA3604|UniProtKB=Q9HY22	erdR	Response regulator ErdR;erdR;PTN002403633;orthologs	HTH-TYPE TRANSCRIPTIONAL REGULATOR YHJB-RELATED (PTHR45566:SF1)	helix-turn-helix transcription factor(PC00116)	Pseudomonas aeruginosa
PSEAE|EnsemblGenome=PA1302|UniProtKB=Q9I442	PA1302	Probable heme utilization protein;PA1302;PTN002427878;orthologs	FE(3+) DICITRATE TRANSPORT PROTEIN FECA (PTHR30442:SF0)		Pseudomonas aeruginosa
PSEAE|EnsemblGenome=PA1977|UniProtKB=P29370	PA1977	Uncharacterized protein PA1977;PA1977;PTN002427095;orthologs	AMINO-ACID METABOLITE EFFLUX PUMP-RELATED (PTHR32322:SF9)	transporter(PC00227)	Pseudomonas aeruginosa
PSEAE|EnsemblGenome=PA5484|UniProtKB=Q9HT87	PA5484	Histidine kinase;PA5484;PTN002401261;orthologs	SENSOR PROTEIN RSTB (PTHR44936:SF10)		Pseudomonas aeruginosa
PSEAE|EnsemblGenome=PA2899|UniProtKB=Q9HZU8	PA2899	Probable transcriptional regulator;PA2899;PTN002403782;orthologs	SECRETION SYSTEM REGULATOR: TRANSCRIPTIONAL ACTIVATOR (PTHR44688:SF27)	winged helix/forkhead transcription factor(PC00246)	Pseudomonas aeruginosa
PSEAE|EnsemblGenome=PA2810|UniProtKB=Q9I033	copS	Sensor protein;copS;PTN002401415;orthologs	SENSOR HISTIDINE KINASE CUSS (PTHR45436:SF17)	histidine kinase receptor of two-component system(PC00265)	Pseudomonas aeruginosa
PSEAE|EnsemblGenome=PA0412|UniProtKB=G3XCT5	pilK	Protein-glutamate O-methyltransferase;pilK;PTN002401192;orthologs	CHEMOTAXIS PROTEIN METHYLTRANSFERASE (PTHR24422:SF19)	protein modifying enzyme(PC00260)	Pseudomonas aeruginosa
PSEAE|EnsemblGenome=PA0688|UniProtKB=P35482	pstS	Alkaline phosphatase L;lapA;PTN002452844;orthologs	PHOSPHATE-BINDING PROTEIN PSTS (PTHR42996:SF1)	ATP-binding cassette (ABC) transporter(PC00003)	Pseudomonas aeruginosa
PSEAE|EnsemblGenome=PA0179|UniProtKB=Q9I6V3	PA0179	Probable two-component response regulator;PA0179;PTN002403505;orthologs	RESPONSE REGULATORY DOMAIN-CONTAINING PROTEIN (PTHR44591:SF3)		Pseudomonas aeruginosa
PSEAE|EnsemblGenome=PA0033|UniProtKB=Q9I797	PA0033	HPt domain-containing protein;PA0033;;orthologs			Pseudomonas aeruginosa
PSEAE|EnsemblGenome=PA5165|UniProtKB=Q9HU20	dctB	C4-dicarboxylate transport sensor protein DctB;dctB;PTN002453747;orthologs	C4-DICARBOXYLATE TRANSPORT SENSOR PROTEIN DCTB (PTHR43065:SF58)	histidine kinase receptor of two-component system(PC00265)	Pseudomonas aeruginosa
PSEAE|EnsemblGenome=PA3520|UniProtKB=Q9HY89	PA3520	HMA domain-containing protein;PA3520;;orthologs			Pseudomonas aeruginosa
PSEAE|EnsemblGenome=PA5342|UniProtKB=Q9HTL6	PA5342	Probable transcriptional regulator;PA5342;PTN002252309;orthologs	TRANSCRIPTIONAL REGULATOR-RELATED (PTHR46796:SF16)	helix-turn-helix transcription factor(PC00116)	Pseudomonas aeruginosa
PSEAE|EnsemblGenome=PA1484|UniProtKB=Q9I3M8	PA1484	Probable transcriptional regulator;PA1484;PTN002459283;orthologs	TRANSCRIPTIONAL REGULATOR-RELATED (PTHR44688:SF26)	winged helix/forkhead transcription factor(PC00246)	Pseudomonas aeruginosa
PSEAE|EnsemblGenome=PA0416|UniProtKB=G3XCU1	chpD	Probable transcriptional regulator;chpD;PTN002252277;orthologs	TRANSCRIPTIONAL REGULATOR-RELATED (PTHR46796:SF16)	helix-turn-helix transcription factor(PC00116)	Pseudomonas aeruginosa
PSEAE|EnsemblGenome=PA1098|UniProtKB=Q9I4N4	fleS	Sensor protein kinase FleS;fleS;PTN002401409;orthologs	SENSOR PROTEIN KINASE FLES (PTHR43065:SF29)	histidine kinase receptor of two-component system(PC00265)	Pseudomonas aeruginosa
PSEAE|EnsemblGenome=PA1632|UniProtKB=Q9I390	kdpF	KdpF protein;kdpF;;orthologs			Pseudomonas aeruginosa
PSEAE|EnsemblGenome=PA1158|UniProtKB=Q9I4H9	PA1158	Histidine kinase;PA1158;PTN002401344;orthologs	SENSOR PROTEIN RSTB (PTHR44936:SF10)		Pseudomonas aeruginosa
PSEAE|EnsemblGenome=PA5125|UniProtKB=Q9HU59	ntrC	DNA-binding transcriptional regulator NtrC;ntrC;PTN002424757;orthologs	DNA-BINDING TRANSCRIPTIONAL REGULATOR NTRC (PTHR32071:SF15)	DNA-binding transcription factor(PC00218)	Pseudomonas aeruginosa
PSEAE|EnsemblGenome=PA2335|UniProtKB=Q9I1E3	PA2335	Probable TonB-dependent receptor;PA2335;PTN002427873;orthologs	TONB-DEPENDENT OUTER MEMBRANE RECEPTOR-RELATED (PTHR32552:SF81)		Pseudomonas aeruginosa
PSEAE|EnsemblGenome=PA3707|UniProtKB=Q9HXT4	wspB	CheW-like domain-containing protein;wspB;PTN002332536;orthologs	PROTEIN PILI (PTHR22617:SF43)	histidine kinase receptor of two-component system(PC00265)	Pseudomonas aeruginosa
PSEAE|EnsemblGenome=PA5544|UniProtKB=Q9HT30	PA5544	DctM domain-containing protein;PA5544;PTN002466541;orthologs	BLL3936 PROTEIN (PTHR43849:SF2)		Pseudomonas aeruginosa
PSEAE|EnsemblGenome=PA4080|UniProtKB=Q9HWU8	PA4080	Probable response regulator;PA4080;PTN002403660;orthologs	SECRETION SYSTEM REGULATOR: TRANSCRIPTIONAL ACTIVATOR (PTHR44688:SF27)	winged helix/forkhead transcription factor(PC00246)	Pseudomonas aeruginosa
PSEAE|EnsemblGenome=PA0938|UniProtKB=Q9I520	PA0938	Uncharacterized protein;PA0938;PTN002427068;orthologs	TYROSINE-PROTEIN KINASE ETK-RELATED (PTHR32309:SF13)	non-receptor tyrosine protein kinase(PC00168)	Pseudomonas aeruginosa
PSEAE|EnsemblGenome=PA2005|UniProtKB=Q9I2A4	PA2005	Probable transcriptional regulator;PA2005;PTN002424752;orthologs	TRANSCRIPTIONAL REGULATORY PROTEIN (PTHR32071:SF99)	DNA-binding transcription factor(PC00218)	Pseudomonas aeruginosa
PSEAE|EnsemblGenome=PA5159|UniProtKB=Q9HU25	PA5159	Multidrug resistance protein;PA5159;PTN002411419;orthologs	MULTIDRUG EXPORT PROTEIN EMRA-RELATED (PTHR30386:SF19)	transporter(PC00227)	Pseudomonas aeruginosa
PSEAE|EnsemblGenome=PA1898|UniProtKB=G3XD77	qscR	Quorum-sensing control repressor;qscR;PTN005203180;orthologs	REGULATORY PROTEIN SDIA (PTHR44688:SF13)	winged helix/forkhead transcription factor(PC00246)	Pseudomonas aeruginosa
PSEAE|EnsemblGenome=PA2448|UniProtKB=Q9I134	PA2448	Amidohydro_3 domain-containing protein;PA2448;PTN002332762;orthologs	EXOENZYMES REGULATORY PROTEIN (PTHR22642:SF25)	hydrolase(PC00121)	Pseudomonas aeruginosa
PSEAE|EnsemblGenome=PA2172|UniProtKB=Q9I1U3	PA2172	Uncharacterized protein;PA2172;PTN002427735;orthologs	AMINOPEPTIDASE YPDE-RELATED (PTHR32481:SF0)	metalloprotease(PC00153)	Pseudomonas aeruginosa
PSEAE|EnsemblGenome=PA2049|UniProtKB=Q9I266	PA2049	Uncharacterized protein;PA2049;PTN002443992;orthologs	PHOD-LIKE PHOSPHATASE METALLOPHOSPHATASE DOMAIN-CONTAINING PROTEIN (PTHR37031:SF2)		Pseudomonas aeruginosa
PSEAE|EnsemblGenome=PA2019|UniProtKB=G3XD21	PA2019	Resistance-Nodulation-Cell Division (RND) multidrug efflux membrane fusion protein;PA2019;PTN002410001;orthologs	HLYD FAMILY SECRETION PROTEIN (PTHR30158:SF24)	transporter(PC00227)	Pseudomonas aeruginosa
PSEAE|EnsemblGenome=PA2489|UniProtKB=Q9I0Z3	PA2489	Probable transcriptional regulator;PA2489;PTN002252276;orthologs	TRANSCRIPTIONAL REGULATOR-RELATED (PTHR46796:SF16)	helix-turn-helix transcription factor(PC00116)	Pseudomonas aeruginosa
PSEAE|EnsemblGenome=PA4196|UniProtKB=Q9HWI5	bfiR	BfiR;bfiR;PTN002403726;orthologs	SECRETION SYSTEM REGULATOR: TRANSCRIPTIONAL ACTIVATOR (PTHR44688:SF27)	winged helix/forkhead transcription factor(PC00246)	Pseudomonas aeruginosa
PSEAE|EnsemblGenome=PA0766|UniProtKB=G3XD20	mucD	Periplasmic serine endoprotease DegP-like;mucD;PTN002342207;orthologs	PERIPLASMIC SERINE ENDOPROTEASE DEGP-LIKE (PTHR22939:SF130)	serine protease(PC00203)	Pseudomonas aeruginosa
PSEAE|EnsemblGenome=PA1945|UniProtKB=Q9I2F9	PA1945	Probable transcriptional regulator;PA1945;PTN002424688;orthologs	TRANSCRIPTIONAL REGULATORY PROTEIN (PTHR32071:SF117)	DNA-binding transcription factor(PC00218)	Pseudomonas aeruginosa
PSEAE|EnsemblGenome=PA0780|UniProtKB=Q9I5F8	pruR	Proline utilization regulator;pruR;PTN002252368;orthologs	BLL1074 PROTEIN (PTHR46796:SF6)	helix-turn-helix transcription factor(PC00116)	Pseudomonas aeruginosa
PSEAE|EnsemblGenome=PA2882|UniProtKB=Q9HZW5	PA2882	Histidine kinase;PA2882;PTN002453741;orthologs	PEROXIDE STRESS-ACTIVATED HISTIDINE KINASE MAK3 (PTHR43065:SF10)	histidine kinase receptor of two-component system(PC00265)	Pseudomonas aeruginosa
PSEAE|EnsemblGenome=PA1097|UniProtKB=G3XCV0	fleQ	Transcriptional regulator FleQ;fleQ;PTN002424727;orthologs	PTS-DEPENDENT DIHYDROXYACETONE KINASE OPERON REGULATORY PROTEIN-RELATED (PTHR32071:SF121)	DNA-binding transcription factor(PC00218)	Pseudomonas aeruginosa
PSEAE|EnsemblGenome=PA0601|UniProtKB=Q9I5T7	PA0601	Probable two-component response regulator;PA0601;PTN002456311;orthologs	NITRATE_NITRITE RESPONSE REGULATOR PROTEIN NARP (PTHR43214:SF41)	winged helix/forkhead transcription factor(PC00246)	Pseudomonas aeruginosa
PSEAE|EnsemblGenome=PA5166|UniProtKB=Q9HU19	dctD	C4-dicarboxylate transport transcriptional regulatory protein DctD;dctD;PTN002424692;orthologs	SIGMA L-DEPENDENT TRANSCRIPTIONAL REGULATOR YQIR-RELATED (PTHR32071:SF57)	DNA-binding transcription factor(PC00218)	Pseudomonas aeruginosa
PSEAE|EnsemblGenome=PA0884|UniProtKB=Q9I561	PA0884	Probable C4-dicarboxylate-binding periplasmic protein;PA0884;PTN002433470;orthologs	C4-DICARBOXYLATE-BINDING PROTEIN DCTB (PTHR33376:SF7)		Pseudomonas aeruginosa
PSEAE|EnsemblGenome=PA4955|UniProtKB=Q9HUL0	PA4955	HDOD domain-containing protein;PA4955;;orthologs			Pseudomonas aeruginosa
PSEAE|EnsemblGenome=PA3206|UniProtKB=Q9HZ34	PA3206	Histidine kinase;PA3206;PTN002463915;orthologs	SENSOR PROTEIN CUTS (PTHR43711:SF28)	histidine kinase receptor of two-component system(PC00265)	Pseudomonas aeruginosa
PSEAE|EnsemblGenome=PA0928|UniProtKB=G3XD98	gacS	Histidine kinase;gacS;PTN002401451;orthologs	PEROXIDE STRESS-ACTIVATED HISTIDINE KINASE MAK2 (PTHR43719:SF28)	histidine kinase receptor of two-component system(PC00265)	Pseudomonas aeruginosa
PSEAE|EnsemblGenome=PA4547|UniProtKB=Q00934	pilR	Response regulator protein PilR;pilR;PTN002424695;orthologs	RESPONSE REGULATOR PROTEIN PILR (PTHR32071:SF100)	DNA-binding transcription factor(PC00218)	Pseudomonas aeruginosa
PSEAE|EnsemblGenome=PA3921|UniProtKB=Q9HX92	PA3921	Probable transcriptional regulator;PA3921;PTN002403545;orthologs	CSGBAC OPERON TRANSCRIPTIONAL REGULATORY PROTEIN (PTHR44688:SF28)	winged helix/forkhead transcription factor(PC00246)	Pseudomonas aeruginosa
PSEAE|EnsemblGenome=PA1411|UniProtKB=Q9I3T3	PA1411	Uncharacterized protein;PA1411;PTN002340637;orthologs	BLR0935 PROTEIN (PTHR22911:SF132)	transporter(PC00227)	Pseudomonas aeruginosa
PSEAE|EnsemblGenome=PA2652|UniProtKB=Q9I0I6	PA2652	Methyl-accepting chemotaxis protein CtpM;ctpM;PTN002424922;orthologs	METHYL-ACCEPTING CHEMOTAXIS PROTEIN TLPQ (PTHR32089:SF119)		Pseudomonas aeruginosa
PSEAE|EnsemblGenome=PA1335|UniProtKB=Q9I409	PA1335	Probable two-component response regulator;PA1335;PTN002424691;orthologs	SIGMA L-DEPENDENT TRANSCRIPTIONAL REGULATOR YQIR-RELATED (PTHR32071:SF57)	DNA-binding transcription factor(PC00218)	Pseudomonas aeruginosa
PSEAE|EnsemblGenome=PA1456|UniProtKB=Q51455	cheY	Chemotaxis protein CheY;cheY;PTN002456445;orthologs	TWO-COMPONENT RESPONSE REGULATOR ARR22 (PTHR43228:SF1)	winged helix/forkhead transcription factor(PC00246)	Pseudomonas aeruginosa
PSEAE|EnsemblGenome=PA0248|UniProtKB=Q9I6P1	PA0248	Probable transcriptional regulator;PA0248;PTN002252375;orthologs	BIFUNCTIONAL TRANSCRIPTIONAL ACTIVATOR_DNA REPAIR ENZYME ADAA (PTHR43280:SF2)	helix-turn-helix transcription factor(PC00116)	Pseudomonas aeruginosa
PSEAE|EnsemblGenome=PA5072|UniProtKB=Q9HUB1	PA5072	Methyl-accepting chemotaxis protein McpK;mcpK;PTN002424924;orthologs	METHYL-ACCEPTING CHEMOTAXIS PROTEIN TLPQ (PTHR32089:SF119)		Pseudomonas aeruginosa
PSEAE|EnsemblGenome=PA5082|UniProtKB=Q9HUA1	PA5082	Probable binding protein component of ABC transporter;PA5082;PTN002409409;orthologs	GLUTAMATE_ASPARTATE IMPORT SOLUTE-BINDING PROTEIN (PTHR30085:SF2)	ATP-binding cassette (ABC) transporter(PC00003)	Pseudomonas aeruginosa
PSEAE|EnsemblGenome=PA4982|UniProtKB=Q9HUI3	aruS	Sensor histidine kinase AruS;aruS;PTN002464129;orthologs	PEROXIDE STRESS-ACTIVATED HISTIDINE KINASE MAK2 (PTHR43719:SF28)	histidine kinase receptor of two-component system(PC00265)	Pseudomonas aeruginosa
PSEAE|EnsemblGenome=PA4396|UniProtKB=Q9HW10	PA4396	Probable two-component response regulator;PA4396;PTN002456300;orthologs	TWO-COMPONENT RESPONSE REGULATOR (PTHR43214:SF44)	winged helix/forkhead transcription factor(PC00246)	Pseudomonas aeruginosa
PSEAE|EnsemblGenome=PA5483|UniProtKB=P23747	algB	Alginate biosynthesis transcriptional regulatory protein AlgB;algB;PTN002424736;orthologs	TRANSCRIPTIONAL REGULATORY PROTEIN ZRAR (PTHR32071:SF95)	DNA-binding transcription factor(PC00218)	Pseudomonas aeruginosa
[truncated: 12 more rows]

## Sheet: Pathway
Gene ID	Mapped Ids	Gene Name Gene Symbol/Orthologs	PANTHER Family/Subfamily	PANTHER Protein class	Species
[truncated: 517 more rows]

[truncated: 3 more sheets: Biological Process, Protein Class, SUMMARY]
